# Supplementary material for: Genomic characterization and related functional genes of γ- poly glutamic acid producing Bacillus subtilis
Source: BMC Microbiol. 2024 Apr 15;24:125. doi: 10.1186/s12866-024-03262-z (PMC11017564; doi:10.1186/s12866-024-03262-z)
Supplement: Supplementary file 1 — Supplementary Material 1 [file 12866_2024_3262_MOESM1_ESM.xls]

## Sheet: Sheet1
ACCESSION	Strains	isolation_source	country/district	Genome length	Plasmid information	pghB				pghC				pghL				PghZ				murl				racE				ggt				ggt				pgsB				pgsC				pgsA
						start	end	基因大小	距离	start	end	基因大小	距离	start	end	基因大小	距离	start	end	基因大小	距离	start	end	基因大小	距离	start	end	基因大小	距离	start	end	基因大小	距离	start	end	基因大小	距离	start	end	基因大小	距离	start	end	基因大小	距离	start	end	基因大小	距离
NZ_CP018184.1	Bacillus subtilis strain KH2	soil	China, Tianjin	4138265 bp	有	590242	590844	602	475938	1066782	1067489	707	97782	1165271	1166029	758		/	/			1774986	1775783	797	176194	1951977	1952795	818		1229379	1231142	1763		2864292	2865869	1577		2844584	2845765	1181	15	2844120	2844569	449	19	2842959	2844101	1142	15
NZ_CP028202	Bacillus subtilis strain SRCM102754	Doenjang(Soybean paste)	South Korea	4281863 bp	有	1689158	1689760	602	-545331	1144429	1145136	707	-104722	1040414	1041172	758		794742	795566	824		210897	211694	797		36546	37364	818		960683	962446	1763		3487496	3489073	1577		3507664	3508845	1181	-1645	3508860	3509309	449	-1610	3509328	3510470	1142	-1324
NZ_CP035162.1	Bacillus subtilis strain SRCM103886			4206125 bp	None	1407875	1408477	602	480932	1889409	1890116	707	61327	1951443	1952201	758		/	/			2615025	2615822	797		2792002	2792820	818		2015966	2017729	1763		3695583	3697160	1577		3675148	3676329	1181	15	3674684	3675133	449	19	3673523	3674665	1142	15
NZ_CP022891.1	Bacillus subtilis strain DKU_NT_03			4196031 bp	None	3669431	3670033	602	486923	4156956	4157663	707	-4134866	22797	23555	758		/	/			684123	684920	797		862007	862825	818		88898	90661	1763		1761050	1762627	1577		1740615	1741796	1181	15	1740151	1740600	449	19	1738990	1740132	1142	15
NZ_CP020722.1	Bacillus subtilis strain Bs-115			4142593 bp	None	3505715	3506317	602	474523	3980840	3981547	707	97782	4079329	4080087	758		/	/			569832	570629	797		745248	746066	818		24227	25990	1763		1657559	1659136	1577		1637851	1639032	1181	15	1637387	1637836	449	19	1636226	1637368	1142	15
NZ_CP020023.1	Bacillus subtilis strain ATCC 21228	soybeans	USA	4141030 bp	有	3610572	3611174	602	475936	4087110	4087817	707	-4027189	60628	61386	758						673132	673929	797		848521	849339	818		124736	126499	1763		1760834	1762411	1577		1741126	1742307	1181	15	1740662	1741111	449	19	1739501	1740643	1142	15
NZ_CP021499.1	Bacillus subtilis subsp. subtilis strain SRCM100757	Food	South Korea	3988649 bp	无	1351084	1351686	602	478894	1830580	1831287	707	51377	1882664	1883422	758		/	/			2509326	2510123	797		2674410	2675228	818		1945981	1947744	1763		3490335	3491912	1577		3470502	3471683	1181	15	3470038	3470487	449	19	3468877	3470019	1142	15
NZ_CP021889.1	Bacillus subtilis subsp. subtilis strain SRCM100761	Food	South Korea	3988630 bp	无	1351076	1351678	602	478890	1830568	1831275	707	51377	1882652	1883410	758						2509314	2510111	797		2674398	2675216	818		1945968	1947731	1763		3490321	3491898	1577		3470488	3471669	1181	15	3470024	3470473	449	19	3468863	3470005	1142	15
NZ_CP021498.1	Bacillus subtilis subsp. subtilis strain SRCM101444	Food	South Korea	3988602 bp	无	1351077	1351679	602	478886	1830565	1831271	706	51377	1882648	1883406	758		/	/			2509302	2510099	797		2674385	2675203	818		1945962	1947725	1763		3490297	3491874	1577		3470464	3471645	1181	15	3470000	3470449	449	19	3468839	3469981	1142	15
1	Bacillus subtilis subsp. subtilis strain N2-2	Natto	Japan	4122398 bp	有	3605559	3606161	602	474524	4080685	4081392	707	-4024620	56772	57530	758		/	/			666490	667287	797		841906	842724	818		120880	122643	1763		1754225	1755802	1577		1734517	1735698	1181	15	1734053	1734502	449	19	1732892	1734034	1142	15
NZ_CP032865.1	Bacillus subtilis subsp. subtilis strain N3-1	Natto	Japan	4122184 bp	有	571966	572568	602	-477410	95158	95865	707	4022937	4118802	4119560	758		/	/			3509050	3509847	797		3333613	3334431	818		4053689	4055452	1763		2420545	2422122	1577		2440649	2441830	1181	-1645	2441845	2442294	449	-1610	2442313	2443455	1142	-1324
NZ_CP032867.1	Bacillus subtilis subsp. subtilis strain N4-2	Natto	Japan	4119216 bp	有	3175583	3176185	602	474523	3650708	3651415	707	97782	3749197	3749955	758		/	/			239694	240491	797		415110	415928	818		3813305	3815068	1763		1327421	1328998	1577		1307713	1308894	1181	15	1307249	1307698	449	19	1306088	1307230	1142	15
NZ_CP032861.1	Bacillus subtilis subsp. subtilis strain N1-1	Natto	Japan	4108100 bp	有	1199199	1199801	602	-475825	723976	724683	707	-100654	624029	624787	758						29741	30538	797		3962406	3963224	818		558917	560680	1763		3047768	3049345	1577		3067872	3069053	1181	-1645	3069068	3069517	449	-1610	3069536	3070678	1142	-1324
NZ_CP076731.1	Bacillus subtilis subsp. subtilis strain Miz-8	Food	India: Mizoram	4105264 bp	有	1331465	1332067	602	474521	1806588	1807295	707	97777	1905072	1905830	758		/	/			2499240	2500037	797		2674681	2675499	818		1969177	1970940	1763		3587072	3588649	1577		3567366	3568547	1181	15	3566902	3567351	449	19	3565741	3566883	1142	15
NZ_CP015222.1	Bacillus subtilis strain HRBS-10TDI13	Doenjang	South Korea: Sunchang	4186269 bp	有	1409113	1409715	602	482517	1892232	1892939	707	59744	1952683	1953441	758		/	/			2611015	2611812	797		2786414	2787232	818		2017206	2018969	1763		3687035	3688612	1577		3666600	3667781	1181	15	3666136	3666585	449	19	3664975	3666117	1142	15
NZ_CP017763.1	Bacillus subtilis strain 29R7-12	Coal Bed	Japan: Shimokita Peninsula	4121999 bp	有	953270	953872	602	-475830	478042	478749	707	-99247	379502	380260	758		/	/			3891759	3892556	797		3716322	3717140	818		314389	316152	1763		2801833	2803410	1577		2821937	2823118	1181	-1645	2823133	2823582	449	-1610	2823601	2824743	1142	-1324
NZ_CP035390.1	Bacillus subtilis strain SRCM103641	Food	South Korea	4110403 bp	无	1326137	1326739	602	478889	1805628	1806335	707	93634	1899969	1900727	758						2526908	2527705	797		2691986	2692804	818		1963558	1965321	1763		3613463	3615040	1577		3593792	3594973	1181	15	3593328	3593777	449	19	3592167	3593309	1142	15
NZ_CP035395.1	Bacillus subtilis strain SRCM103697	Food	South Korea	4072580 bp	无	1322020	1322622	602	483584	1806206	1806913	707	62213	1869126	1869884	758		/	/			2486195	2486992	797		2658702	2659520	818		1932359	1934122	1763		3566347	3567924	1577		3546678	3547859	1181	15	3546214	3546663	449	19	3545053	3546195	1142	15
NZ_CP035397.1	Bacillus subtilis strain SRCM103773	Food	South Korea	4052954 bp	有	1311427	1312029	602	473519	1785548	1786255	707	52177	1838432	1839190	758		/	/			2510084	2510881	797		2675143	2675961	818		1901752	1903515	1763		3527755	3529332	1577		3508067	3509248	1181	15	3507603	3508052	449	19	3506442	3507584	1142	15
NZ_CP045816.1	Bacillus subtilis strain P5_B2		Denmark:Dyrehave	4103324 bp	无	1345600	1346202	602	481262	1827464	1828171	707	52180	1880351	1881109	758		/	/			2557839	2558636	797		2797167	2797985	818		1943672	1945435	1763		3612606	3614183	1577		3592935	3594116	1181	15	3592471	3592920	449	19	3591310	3592452	1142	15
NZ_CP032857.1	Bacillus subtilis subsp. subtilis strain 2RL2-3	Cheonggukjang	South Korea: Gyeonggi	4191876 bp	有	1655889	1656491	602	482325	2138816	2139523	707	59750	2199273	2200031	758		/	/			2867272	2868069	797		3042657	3043475	818		2263796	2265559	1763		3943262	3944839	1577		3922828	3924009	1181	15	3922364	3922813	449	19	3921203	3922345	1142	15
NZ_CP021507.1	Bacillus subtilis subsp. subtilis strain SRCM101441	Food	South Korea	4190134 bp	有	1406621	1407223	602	482507	1889730	1890437	707	59749	1950186	1950944	758		/	/			2608752	2609549	797		2784151	2784969	818		2014709	2016472	1763		3686334	3687911	1577		3665899	3667080	1181	15	3665435	3665884	449	19	3664274	3665416	1142	15
NZ_CP032853.1	Bacillus subtilis subsp. subtilis strain MH-1	Cheonggukjang	South Korea: Chungcheongbuk-do	4184648 bp	无	911067	911669	602	673010	1584679	1585386	707	-61203	1524183	1524941	758		/	/			2097370	2098167	797		2274005	2274823	818		1458366	1460129	1763		3188919	3190496	1577		3167667	3168848	1181	15	3167203	3167652	449	19	3166042	3167184	1142	15
NZ_CP063151.1	Bacillus subtilis subsp. subtilis strain CMIN-4	Cheonggukjang	South Korea: Jeonju	4162120 bp	有	2136154	2136756	602	-477073	1659683	1660390	707	-102410	1557980	1558738	758		/	/			940468	941265	797		763454	764272	818		1491290	1493053	1763		4006202	4007779	1577		4029470	4030651	1181	-1645	4030666	4031115	449	-1610	4031134	4032276	1142	-1324
NZ_CP032872.1	Bacillus subtilis subsp. subtilis strain 2KL1	Cheonggukjang	South Korea: Jeonju	4196696 bp	有	2046700	2047302	602	482316	2529618	2530325	707	59749	2590074	2590832	758		/	/			3262448	3263245	797		3437836	3438654	818		2656170	2657933	1763		141764	143341	1577		121329	122510	1181	15	120865	121314	449	19	119704	120846	1142	15
NZ_CP028217.1	Bacillus subtilis strain SRCM102751	kimchi	South Korea	4047680 bp	无	3709170	3709772	602	-547386	3162386	3163093	707	-64324	3098769	3099527	758						2429267	2430064	797		2262778	2263596	818		3007320	3009083	1763		1452137	1453714	1577		1472303	1473484	1181	-1645	1473499	1473948	449	-1610	1473967	1475109	1142	-1324
NZ_CP075344.1	Bacillus subtilis subsp. subtilis strain A1 - Midalam	beach soil	India:Midalam beach in Tamil Nadu	4215114 bp	无	1318837	1319439	602	543760	1863199	1863906	707	51044	1914950	1915708	758		2189590	2190414			2737928	2738725	797		2902835	2903653	818		2004391	2006154	1763		3718622	3720199	1577		3698938	3700119	1181	15	3698474	3698923	449	19	3697313	3698455	1142	15
NZ_CP032852	Bacillus subtilis subsp. subtilis strain GFR-12	Cheonggukjang	South Korea: Gyeonggi	4202955 bp	无	2088426	2089028	602	480922	2569950	2570657	707	62915	2633572	2634330	758						3295569	3296366	797		3470968	3471786	818		2698095	2699858	1763		173373	174950	1577		152938	154119	1181	15	152474	152923	449	19	151313	152455	1142	15
NZ_CP035414.1	Bacillus subtilis strain SRCM103637	Food	South Korea	4027238 bp	无	1326786	1327388	602	478893	1806281	1806988	707	51377	1858365	1859123	758		/	/			2485029	2485826	797		2715630	2716448	818		1921682	1923445	1763		3530239	3531816	1577		3510406	3511587	1181	15	3509942	3510391	449	19	3508781	3509923	1142	15
NZ_CP014471.1	Bacillus subtilis subsp. natto strain CGMCC 2108	soil		4122154 bp	有	1331371	1331973	602	474523	1806496	1807203	707	97782	1904985	1905743	758						2514701	2515498	797		2690117	2690935	818		1969093	1970856	1763		3602315	3603892	1577		3582724	3583905	1181	15	3582260	3582709	449	19	3581099	3582241	1142	15
NC_017196.2	Bacillus subtilis subsp. natto BEST195			4105380 bp	有	1331518	1332120	602	474523	1806643	1807350	707	97782	1905132	1905890	758		/	/			2499394	2500191	797		2674810	2675628	818		1969240	1971003	1763		3587125	3588702	1577		3567417	3568598	1181	15	3566953	3567402	449	19	3565792	3566934	1142	15
NZ_CP035402.1	Bacillus subtilis strain SRCM103576	Food	South Korea	4012178 bp	无	1306447	1307049	602	473086	1780135	1780842	707	81600	1862442	1863200	758		/	/			2518499	2519296	797		2679595	2680413	818		1925467	1927230	1763		3532678	3534255	1577		3513006	3514187	1181	15	3512542	3512991	449	19	3511381	3512523	1142	15
NZ_CP016767.1	Bacillus subtilis strain CW14	elk droppings	China: Beijing	4282516 bp	无	1219783	1220385	602	-547342	673043	673750	707	-64658	609092	609850	758		/	/			/	/			3935921	3936739	818		478808	480571	1763		3117138	3118715	1577		3133700	3134881	1181	-1645	3134896	3135345	449	-1610	3135364	3136506	1142	-1324
NZ_CP028812.1	Bacillus subtilis strain BL-01			4242126 bp	无	2298405	2299007	602	-472467	1826540	1827247	707	-61454	1765793	1766551	758		/	/							831425	832243	818		1637092	1638855	1763		16128	17705	1577		32805	33986	1181	-1645	34001	34450	449	-1610	34469	35611	1142	-1324
NZ_CP023409.1	Bacillus subtilis strain 7PJ-16	Mulberry stem	China: Chongqing	4209045 bp	无	1368245	1368847	602	467184	1836031	1836738	707	62632	1899370	1900128	758		2141394	2142218	824		/	/			2828350	2829168	818		1962659	1964422	1763		3706695	3708272	1577		3687052	3688233	1181	15	3686588	3687037	449	19	3685427	3686569	1142	15
NZ_CP028218.1	Bacillus subtilis strain SRCM102756	Ganjang(korea Soy sauce)	South Korea	4145782 bp	无	754852	755454	602	-478819	276635	277342	707	-193098	84244	85002	758		/	/			/	/			3402348	3403166	818		4139491	4141254	1763		2574048	2575625	1577		2594087	2595268	1181	-1645	2595283	2595732	449	-1610	2595751	2596893	1142	-1324
NZ_CP017313.1	Bacillus subtilis subsp. subtilis strain QB5413		France	4217957 bp	无	1319015	1319617	602		/	/			/	/			/	/			/	/			1916448	1917266	818		/	/			2734711	2736288	1577		2715023	2716204	1181	15	2714559	2715008	449	19	2713398	2714540	1142	15
NZ_CP032855.1	Bacillus subtilis subsp. subtilis strain PJ-7	Cheonggukjang	South Korea: Gyeonggi	4293706 bp	有	3466399	3467001	602	472537	3939538	3940245	707	143357	4083602	4084360	758										666518	667336	818		4143978	4145738	1760		1578960	1580537	1577		1560057	1561238	1181	15	1559593	1560042	449	19	1558432	1559574	1142	15
NZ_CP018173.1	Bacillus subtilis strain MJ01	crude oil contaminated soil	Iran: Pazenan oil field	4108293 bp	无	2386659	2387261	602	541481	2928742	2929449	707	51277	2980726	2981484	758		/	/			/	/			3798566	3799384	818		3072072	3073835	1763		564867	566444	1577		548722	549903	1181	15	548258	548707	449	19	547097	548239	1142	15
NZ_CP017314.1	Bacillus subtilis strain BS38	soybean paste	South Korea	4010416 bp	无	1345427	1346029	602	489298	1835327	1836034	707	59746	1895780	1896538	758						/	/			2643643	2644461	818		1960301	1962064	1763		3499145	3500722	1577		3479477	3480658	1181	15	3479013	3479462	449	19	3477852	3478994	1142	15
NZ_CP009611.1	Bacillus subtilis strain Bs-916	soil	China: Nanjing	3981674 bp	无	1219667	1220272	605	581361	1801633	1802340	707		/	/			/	/			/	/			2686229	2687047	818		2002482	2004257	1775		3518489	3520066	1577		3495836	3497017	1181	15	3495372	3495821	449	19	3494204	3495353	1149	8
NZ_CP009748	Bacillus subtilis strain ATCC 13952			3876276 bp	无	1233777	1234379	602	521161	1755540	1756247	707		/	/			/	/			/	/			2660308	2661126	818		1923669	1925444	1775		3487137	3488714	1577		3464508	3465689	1181	15	3464044	3464493	449	19	3462877	3464025	1148	8
NZ_CP041015.1	Bacillus subtilis strain FDAARGOS_606	环境	ZYMO RESEARCH<Smith, NR	4045619 bp	无	157791	158393	602	544126	702519	703226	707	45875	749101	749859	758		/	/			/	/			1583959	1584777	818		877310	879073	1763		2395872	2397449	1577		2379745	2380926	1181	15	2379281	2379730	449	19	2378120	2379262	1142	15
NZ_CP028201.1	Bacillus subtilis strain SRCM102753	Doenjang(Soybean paste)	South Korea	4025706 bp	无	1107226	1107828	602	541782	1649610	1650317	707	60129	1710446	1711204	758		/	/			/	/			2528443	2529261	818		1799877	1801640	1763		3353733	3355310	1577		3334047	3335228	1181	15	3333583	3334032	449	19	3332422	3333564	1142	15
NZ_CP018295.1	Bacillus subtilis strain J-5	soil	China:Hebei,Shijiazhuang	4117900 bp	无	1232514	1233119	605	619469	1852588	1853295	707		/	/			/	/			/	/			2879000	2879818	818		2051863	2053638	1775		3654207	3655784	1577		3631597	3632778	1181	15	3631133	3631582	449	19	3629966	3631114	1148	8
NZ_CP017112.1	Bacillus subtilis strain BS16045	soybean paste	South Korea	4165121 bp	无	1297147	1297749	602	540456	1838205	1838912	707	50859	1889771	1890529	758		2159159	2159983	824		2684991	2685787	796		2849981	2850799	818		1979214	1980977	1763		3667049	3668626	1577		3647360	3648541	1181	15	3646896	3647345	449	19	3645736	3646877	1141	15
NC_017195.1	Bacillus subtilis subsp. subtilis str. RO-NN-1	soil		4011949 bp	无	1295997	1296599	602	541331	1837930	1838637	707	58566	1897203	1897961	758						2536506	2537297	791	*	2705076	2705894	818		1987950	1989713	1763		3511073	3512650	1577		3491366	3492547	1181	15	3490902	3491351	449	19	3489741	3490883	1142	15
NZ_CP035413.1	Bacillus subtilis strain SRCM103629	Food	South Korea	4129860 bp	无	1336240	1336842	602	540653	1877495	1878202	707	55378	1933580	1934338	758						2626104	2626900	796		2792643	2793461	818		2022940	2024703	1763		3614981	3616558	1577		3595292	3596473	1181	15	3594828	3595277	449	19	3593667	3594809	1142	15
NZ_CP021123.1	Bacillus subtilis strain SEM-9	silkworm excrement	China	4121982 bp	无	2790858	2791460	602	-541964	2249496	2250203	707	-56843	2193360	2194118	758		/	/			1503800	1504596	796		1337237	1338055	818		2102996	2104759	1763		514055	515632	1577		534140	535321	1181	-1645	535336	535785	449	-1610	535804	536946	1142	-1324
NZ_CP051466.1	Bacillus subtilis subsp. subtilis strain UCMB5021	hay	Ukraine:Kyiv	4060035 bp	无	1298756	1299358	602	540499	1839857	1840564	707	51079	1891643	1892401	758		/	/			2578985	2579783	798		2744042	2744860	818		1981090	1982853	1763		3561126	3562703	1577		3541436	3542617	1181	15	3540972	3541421	449	19	3539811	3540953	1142	15
NZ_CP051465.1	Bacillus subtilis subsp. subtilis strain UCMB5121	cotton plant surface sterilized stem	Tajikistan:Dushanbe	4059834 bp	无	1298506	1299108	602	540499	1839607	1840314	707	51079	1891393	1892151	758		/	/			2578773	2579571	797		2743830	2744648	818		1980840	1982603	1763		3560925	3562502	1577		3541235	3542416	1181	15	3540771	3541220	449	19	3539610	3540752	1142	15
CP032315.1	Bacillus subtilis strain MZK05	soil	Bangladesh	4145727 bp	无	/	/											/	/			2619184	2619982	798		2792866	2793684	818		2031268	2033031	1763		3618222	3619799	1577		3598496	3599677	1181	15	3598032	3598481	449	19	3596871	3598013	1142	15
CP082924.1	Bacillus subtilis strain FJAT-4	soil	China	4215634 bp	有	1318605	1319207	602	543840	1863047	1863754	707	51066	1914820	1915578	758		2189558	2190382	824		2737899	2738696	797	164112	2902808	2903626	818		2004276	2006039	1763		3718752	3720329	1577		3699064	3700245	1181	15	3698600	3699049	449	19	3697439	3698581	1142	15
NZ_CP020102.1	Bacillus subtilis strain NCIB 3610			4215607 bp	有	1319044	1319646	602	543834	1863480	1864187	707	51066	1915253	1916011	758		2189993	2190817	824		2738326	2739123	797	164111	2903234	2904052	818		2004709	2006472	1763		3719172	3720749	1577		3699484	3700665	1181	15	3699020	3699469	449	19	3697859	3699001	1142	15
NZ_CP045820.1	Bacillus subtilis strain MB9_B1		Denmark	4263919 bp	无	1289060	1289662	602	541431	1831093	1831800	707	75753	1907553	1908311	758		2217773	2218597	824		2774808	2775605	797		2948673	2949491	818		1996940	1998703	1763		3770924	3772501	1577		3751317	3752498	1181	15	3750853	3751302	449	19	3749692	3750834	1142	15
NZ_LN649259.1	Bacillus subtilis strain BS49			4251652 bp	无	1318985	1319587	602	561873	1881460	1882167	707	51066	1933233	1933991	758		2207971	2208795	824		2756317	2757114	797		2921226	2922044	818		2022689	2024452	1763		3755179	3756756	1577		3735491	3736672	1181	15	3735027	3735476	449	19	3733866	3735008	1142	15
NZ_CP016894.1	Bacillus subtilis strain HJ0-6		South Korea	4235115 bp	无	1273791	1274393	602	542185	1816578	1817285	707	225625	2042910	2043668	758		/	/			2735714	2736511	797		2909578	2910396	818		2132337	2134100	1763		3731851	3733428	1577		3712163	3713344	1181	15	3711699	3712148	449	19	3710538	3711680	1142	15
NZ_LN680001.1	Bacillus subtilis strain BS34A			4233615 bp	无	1318988	1319590	602	543834	1863424	1864131	707	69104	1933235	1933993	758		2207973	2208797	824		2756319	2757116	797		2921228	2922046	818		2022691	2024454	1763		3737142	3738719	1577		3717454	3718635	1181	15	3716990	3717439	449	19	3715829	3716971	1142	15
NZ_CP035406.1	Bacillus subtilis strain SRCM103612	Food	South Korea	4228232 bp	有	1343285	1343887	602	470268	1814155	1814862	707	56471	1871333	1872091	758		/	/			2635371	2636168	797		2799415	2800233	818		1945327	1947090	1763		3712203	3713780	1577		3691681	3692862	1181	15	3691217	3691666	449	19	3690056	3691198	1142	15
NZ_CP045824.1	Bacillus subtilis strain MB8_B10		Denmark	4225362 bp	无	1299107	1299709	602	541879	1841588	1842295	707	71608	1913903	1914661	758		2180162	2180986	824		2738106	2738903	797		2911963	2912781	818		2003222	2004985	1763		3734045	3735622	1577		3714358	3715539	1181	15	3713894	3714343	449	19	3712733	3713875	1142	15
NZ_CP045823.1	Bacillus subtilis strain MB8_B1		Denmark	4221278 bp	无	1289048	1289650	602	541512	1831162	1831869	707	70020	1901889	1902647	758		2175092	2175916	824		2732085	2732882	797		2905950	2906768	818		1991276	1993039	1763		3728282	3729859	1577		3708594	3709775	1181	15	3708130	3708579	449	19	3706969	3708111	1142	15
NZ_CP045425.1	Bacillus subtilis strain JAAA		China: Shenzhen	4217124 bp	有	1302212	1302814	602	472424	1775238	1775945	707	60290	1836235	1836993	758		/	/			2665799	2666596	797		2832197	2833009	812		1930696	1932459	1763		3712793	3714370	1577		3692159	3693340	1181	15	3691695	3692144	449	19	3690534	3691676	1142	15
NZ_CP065789	Bacillus subtilis strain LBUM979	soil	Canada: New Brunswick, Bouctouche	4215646 bp	无	1318614	1319216	602	543838	1863054	1863761	707	51066	1914827	1915585	758		2189568	2190392	824		2737910	2738707	797		2902819	2903637	818		2004283	2006046	1763		3718765	3720342	1577		3699077	3700258	1181	15	3698613	3699062	449	19	3697452	3698594	1142	15
NZ_CP058242.1	Bacillus subtilis strain SP1	lab	Switzerland	4215613 bp	无	1319014	1319616	602	543835	1863451	1864158	707	51066	1915224	1915982	758		2189965	2190789	824		2738314	2739111	797		2903223	2904041	818		2004680	2006443	1763		3719140	3720717	1577		3699452	3700633	1181	15	3698988	3699437	449	19	3697827	3698969	1142	15
NZ_CP045922.1	Bacillus subtilis strain P8_B1		Denmark	4215512 bp	有	1318601	1319203	602	543836	1863039	1863746	707	51066	1914812	1915570	758		2189553	2190377	824		2737894	2738691	797		2902804	2903622	818		2004268	2006031	1763		3718748	3720325	1577		3699060	3700241	1181	15	3698596	3699045	449	19	3697435	3698577	1142	15
NZ_CP045812.1	Bacillus subtilis strain P8_B3		Denmark	4215511 bp	有	1318601	1319203	602	543836	1863039	1863746	707	51066	1914812	1915570	758		2189553	2190377	824		2737894	2738691	797		2902803	2903621	818		2004268	2006031	1763		3718747	3720324	1577		3699059	3700240	1181	15	3698595	3699044	449	19	3697434	3698576	1142	15
NZ_CP010053.1	Bacillus subtilis strain PS832			4215367 bp	无	1318773	1319375	602	543833	1863208	1863915	707	51066	1914981	1915739	758		2189721	2190545	824		2738071	2738868	797		2902980	2903798	818		2004437	2006200	1763		3718899	3720476	1577		3699211	3700392	1181	15	3698747	3699196	449	19	3697586	3698728	1142	15
NZ_CP032310.1	Bacillus subtilis strain WB800N			4214174 bp	无	1312106	1312708	602	550376	1863084	1863791	707	51066	1914857	1915615	758		2189591	2190415	824		2737935	2738732	797		2902844	2903662	818		2004311	2006074	1763		3718758	3720335	1577		3699070	3700251	1181	15	3698606	3699055	449	19	3697445	3698587	1142	15
NZ_CP028212.1	Bacillus subtilis strain SRCM102748			4210797 bp	无	1447217	1447819	602	-545214	902605	903312	707	-52544	850768	851526	758		574570	575394	824		33952	34749	797		4070897	4071715	818		760316	762079	1763		3216508	3218085	1577		3236594	3237775	1181	-1645	3237790	3238239	449	-1610	3238258	3239400	1142	-1324
NZ_CP063150.1	Bacillus subtilis strain s-16	soil	China: Inner Mongolia	4209504 bp	无	1314020	1314622	602	543908	1858530	1859237	707	55783	1915020	1915778	758		2174991	2175815	824		2720610	2721407	797		2883314	2884132	818		2006528	2008291	1763		3714959	3716536	1577		3695192	3696373	1181	15	3694728	3695177	449	19	3693567	3694709	1142	15
NZ_CP062497.1	Bacillus subtilis strain CV16					1312695	1313297	602	546688	1859985	1860692	707	50732	1911424	1912182	758		/	/			2659001	2659798	797		2825546	2826364	818		2000704	2002467	1763		3686282	3687859	1577		3666593	3667774	1181	15	3666129	3666578	449	19	3664968	3666110	1142	15
NZ_CP015004.1	Bacillus subtilis strain SZMC 6179J isolate B23	tomato rhisosphere	Hungary: Bekes County	4195195 bp	无	1298625	1299227	602	543836	1843063	1843770	707	51066	1894836	1895594	758		2169576	2170400	824		2717914	2718711	797		2882824	2883642	818		1984292	1986055	1763		3698729	3700306	1577		3679041	3680222	1181	15	3678577	3679026	449	19	3677416	3678558	1142	15
NZ_CP028213.1	Bacillus subtilis strain SRCM102749					2339270	2339872	602	-541926	1797946	1798653	707	-57069	1741584	1742342	758		/	/			979540	980337	797		810826	811644	818		1651162	1652925	1763		4186820	4188397	1577		14263	15444	1181	-1645	15459	15908	449	-1610	15927	17069	1142	-1324
NZ_CP035226.1	Bacillus subtilis strain SRCM103517	Food	South Korea	4192706 bp	有	1348695	1349297	602	540617	1889914	1890621	707	55604	1946225	1946983	758						2708229	2709026	797		2876922	2877740	818		2035642	2037405	1763		3692874	3694451	1577		3673119	3674300	1181	15	3672655	3673104	449	19	3671494	3672636	1142	15
NZ_CP045821.1	Bacillus subtilis strain MB8_B7		Denmark	4191568 bp	有	1298096	1298698	602	543836	1842534	1843241	707	51066	1894307	1895065	758		2170836	2171660	824		2719132	2719929	797		2884042	2884860	818		1983763	1985526	1763		3699976	3701553	1577		3680288	3681469	1181	15	3679824	3680273	449	19	3678663	3679805	1142	15
NZ_CP046591.1	Bacillus subtilis strain R31	Dendrobium	China:Guangzhou	4186822 bp	无	1390411	1391013	602	-542075	848938	849645	707	-159613	690032	690790	758		/	/			9242	10039	797		3983323	3984141	818		599587	601350	1763		3180881	3182458	1577		3200865	3202046	1181	-1645	3202061	3202510	449	-1610	3202529	3203671	1142	-1324
NZ_CP031784.1	Bacillus subtilis strain HMNig-2	honey	Egypt	4178124 bp	无	368329	368931	602	542432	911363	912070	707	50548	962618	963376	758		/	/			1720858	1721655	797		1889431	1890249	818		1052179	1053942	1763		2702801	2704378	1577		2683074	2684255	1181	15	2682610	2683059	449	19	2681449	2682591	1142	15
NZ_CP025941.1	Bacillus subtilis strain BJ3-2	Chinese food lobster sauce	China	4175806 bp	有	3138335	3138937	602	466231	3605168	3605875	707	53694	3659569	3660327	758		/	/			205960	206757	797		410779	411597	818		3749300	3751063	1763		1254206	1255783	1577		1234561	1235742	1181	15	1234097	1234546	449	19	1232936	1234078	1142	15
NZ_CP080508.1	Bacillus subtilis strain HD15	Fermented soybean paste	South Korea	4173431 bp	无	3376438	3377040	602	463143	3840183	3840890	707	51357	3892247	3893005	758		/	/			421625	422422	797		636774	637592	818		3981736	3983499	1763		1472872	1474449	1577		1453184	1454365	1181	15	1452720	1453169	449	19	1451559	1452701	1142	15
NZ_CP045826.1	Bacillus subtilis strain 73		Germany:Heida	4166516 bp	无	1397835	1398437	602	541509	1939946	1940653	707	70525	2011178	2011936	758		/	/			2675930	2676706	776		2849794	2850612	818		2074358	2076121	1763		3671993	3673570	1577		3652305	3653486	1181	15	3651841	3652290	449	19	3650680	3651822	1142	15
NZ_CP045825.1	Bacillus subtilis strain 75		Germany:Heida	4156459 bp	无	1404120	1404722	602	544650	1949372	1950079	707	51354	2001433	2002191	758		/	/			2667154	2667951	797		2832193	2833011	818		2090930	2092693	1763		3654879	3656456	1577		3635191	3636372	1181	15	3634727	3635176	449	19	3633566	3634708	1142	15
NZ_CP072525.1	Bacillus subtilis strain YB-04	Wheatstraw	China:Henan Province,Xinxiang	4156177 bp	无	1298490	1299092	602	548501	1847593	1848300	707	52008	1900308	1901066	758		/	/			2582001	2582798	797		2822423	2823241	818		1989574	1991337	1763		3653614	3655191	1577		3633887	3635068	1181	15	3633423	3633872	449	19	3632262	3633404	1142	15
NZ_CP035165.1	Bacillus subtilis strain SRCM103881	Food	South Korea	4147136 bp	无	1281890	1282492	602	548501	1830993	1831700	707	52007	1883707	1884465	758		/	/			2640989	2641786	797		2813544	2814362	818		1972976	1974739	1763		3644519	3646096	1577		3624792	3625973	1181	15	3624328	3624777	449	19	3623167	3624309	1142	15
NZ_CP035401.1	Bacillus subtilis strain SRCM103837	Food	South Korea	4143637 bp	无	1310237	1310839	602	541026	1851865	1852572	707	62507	1915079	1915837	758						2606025	2606822	797		2771118	2771936	818		2004568	2006331	1763		3623553	3625130	1577		3603784	3604965	1181	15	3603320	3603769	449	19	3602159	3603301	1142	15
NZ_CP035400.1	Bacillus subtilis strain SRCM103835	Food	South Korea	4143632 bp	无	1310236	1310838	602	541026	1851864	1852571	707	62507	1915078	1915836	758						2606022	2606819	797		2771115	2771933	818		2004566	2006329	1763		3623549	3625126	1577		3603780	3604961	1181	15	3603316	3603765	449	19	3602155	3603297	1142	15
NZ_CP035164.1	Bacillus subtilis strain SRCM104005	Food	South Korea	4136114 bp	无	1303567	1304169	602	540759	1844928	1845635	707	73319	1918954	1919712	758		/	/			2613900	2614697	797		2821613	2822431	818		2008341	2010104	1763		3643069	3644646	1577		3623381	3624562	1181	15	3622917	3623366	449	19	3621756	3622898	1142	15
NZ_CP035231	Bacillus subtilis strain SRCM103571	Food	South Korea	4133685 bp	无	1358237	1358839	602	542827	1901666	1902373	707	55437	1957810	1958568	758		/	/			2619610	2620407	797		2785706	2786524	818		2047271	2049034	1763		3636527	3638104	1577		3616852	3618033	1181	15	3616388	3616837	449	19	3615227	3616369	1142	15
NZ_CP035161.1	Bacillus subtilis strain SRCM103862	Food	South Korea	4133206 bp	无	1340095	1340697	602	542039	1882736	1883443	707	68029	1951472	1952230	758		/	/			2644430	2645227	797		2818285	2819103	#REF!		2040793	2042556	1763		3640588	3642165	1577		3620901	3622082	1181	15	3620437	3620886	449	19	3619276	3620418	1142	15
NZ_CP020915.1	Bacillus subtilis strain 50-1	Air	China:Jilin	4040837 bp	无	3876278	3876880	602	-3496819	380061	380768	707	51069	431837	432595	758		/	/			1101068	1101865	797		1266012	1266830	818		521294	523057	1763		2082051	2083628	1577		2062363	2063544	1181	15	2061899	2062348	449	19	2060738	2061880	1142	15
NZ_CP044498.1	Bacillus subtilis strain ms-2	Mangrove habitat samples	China: Chiu-lung River	4126713 bp	无	1273787	1274389	602	542187	1816576	1817283	707	117228	1934511	1935269	758						2627316	2628113	797		2801183	2802001	818		2023938	2025701	1763		3623461	3625038	1577		3603773	3604954	1181	15	3603309	3603758	449	19	3602148	3603290	1142	15
NZ_CP035403.1	Bacillus subtilis strain SRCM103581	Food	South Korea	4126329 bp	无	1397725	1398327	602	477229	1875556	1876263	707	43084	1919347	1920105	758		/	/			2583570	2584367	797		2751202	2752014	818		1984232	1985995	1763		3587923	3589500	1577		3568288	3569469	1181	15	3567824	3568273	449	19	3566663	3567805	1142	15
NZ_CP035411.1	Bacillus subtilis strain SRCM103622	Food	South Korea	4125217 bp	有	1298086	1298688	602	548551	1847239	1847946	707	73433	1921379	1922137	758						2613059	2613856	797		2785608	2786426	818		2010835	2012598	1763		3616545	3618122	1577		3596858	3598039	1181	15	3596394	3596843	449	19	3595233	3596375	1142	15
NZ_CP029461.1	Bacillus subtilis strain QB61	soil	China: Hainan province	4120380 bp	无	1206875	1207477	602	542220	1749697	1750404	707	102915	1853319	1854077	758		/	/			2513779	2514576	797		2678716	2679534	818		1942716	1944479	1763		3499567	3501144	1577		3479906	3481087	1181	15	3479442	3479891	449	19	3478281	3479423	1142	15
NZ_CP047325.1	Bacillus subtilis strain GOT9	soil	South Korea: Gotjawal in Jeju island	4119195 bp	无	2816646	2817248	602	543832	3361080	3361787	707	94245	3456032	3456790	758		/	/			36939	37736	797		201842	202660	818		3545488	3547251	1763		1017761	1019338	1577		997992	999173	1181	15	997528	997977	449	19	996367	997509	1142	15
NZ_CP035163.1	Bacillus subtilis strain SRCM103923	Food	South Korea	4113808 bp	无	1327597	1328199	602	548522	1876721	1877428	707	52008	1929436	1930194	758						2610743	2611540	797		2783299	2784117	818		2018700	2020463	1763		3614069	3615646	1577		3594342	3595523	1181	15	3593878	3594327	449	19	3592717	3593859	1142	15
NZ_CP047485.1	Bacillus subtilis strain BJQ0005	Baijiu	China: Fujian Province	4112497 bp	无	1336724	1337326	602	540593	1877919	1878626	707	52166	1930792	1931550	758						2620002	2620799	797		2800887	2801705	818		2020208	2021971	1763		3612569	3614146	1577		3592800	3593981	1181	15	3592336	3592785	449	19	3591175	3592317	1142	15
NZ_CP035166.1	Bacillus subtilis strain SRCM103971	Food	South Korea	4111350 bp	无	1338041	1338643	602	540599	1879242	1879949	707	52160	1932109	1932867	758		/	/			2620202	2620999	797		2801087	2801905	818		2021525	2023288	1763		3612762	3614339	1577		3592993	3594174	1181	15	3592529	3592978	449	19	3591368	3592510	1142	15
NZ_CP026010.1	Bacillus subtilis strain ATCC 11774	soil	France	4110138 bp	无	2423157	2423759	602	471386	2895145	2895852	707	57912	2953764	2954522	758						3675178	3675954	776		3845562	3846380	818		3018172	3019935	1763		590147	591724	1577		570469	571650	1181	15	570005	570454	449	19	568844	569986	1142	15
NZ_CP046592.1	Bacillus subtilis strain TR21	Dendrobium	China:Guangzhou	4105857 bp	无	1337921	1338523	602	543887	1882410	1883117	707	51079	1934196	1934954	758		/	/			2622820	2623617	797		2796647	2797465	818		2023642	2025405	1763		3613747	3615324	1577		3594057	3595238	1181	15	3593593	3594042	449	19	3592432	3593574	1142	15
NZ_CP045819.1	Bacillus subtilis strain MB9_B4		Denmark:Birkeroed	4105407 bp	无	1307260	1307862	602	541832	1849694	1850401	707	71352	1921753	1922511	758		/	/			2616041	2616838	797		2789910	2790728	818		2011144	2012907	1763		3612337	3613914	1577		3592649	3593830	1181	15	3592185	3592634	449	19	3591024	3592166	1142	15
NZ_CP028209.1	Bacillus subtilis strain SRCM102745	kimchi	South Korea	4102601 bp	无	3460065	3460667	602	-575954	2884713	2885420	707	-68398	2817022	2817780	758		/	/			2155521	2156318	797		1990370	1991188	818		2726725	2728488	1763		1166444	1168021	1577		1186609	1187790	1181	-1645	1187805	1188254	449	-1610	1188273	1189415	1142	-1324
NZ_CP054177.1	Bacillus subtilis strain JCL16	soil	China:Najing province	4101682 bp	无	1299056	1299658	602	570915	1870573	1871280	707	72332	1943612	1944370	758		/	/			2610719	2611516	797		2775875	2776693	818		2033008	2034771	1763		3596462	3598039	1577		3576693	3577874	1181	15	3576229	3576678	449	19	3575068	3576210	1142	15
NZ_CP028215.1	Bacillus subtilis strain SRCM102750	kimchi	South Korea	4098278 bp	有	3558027	3558629	602	-3557667	962	1669	707	96039	97708	98466	758		/	/			737685	738482	797		918570	919388	818		187125	188888	1763		1734219	1735796	1577		1714450	1715631	1181	15	1713986	1714435	449	19	1712825	1713967	1142	15
NZ_CP035391.1	Bacillus subtilis strain SRCM103689	Food	South Korea	4096442 bp	有	1288456	1289058	602	543980	1833038	1833745	707	61071	1894816	1895574	758		/	/			2537587	2538342	755		2772611	2773429	818		1984300	1986063	1763		3590096	3591673	1577		3570397	3571578	1181	15	3569933	3570382	449	19	3568772	3569914	1142	15
NZ_CP011882.1	Bacillus subtilis strain TO-A JPC			4090708 bp	无	2228463	2229065	602	543831	2772896	2773603	707	51067	2824670	2825428	758		/	/			3513347	3514144	797		3716643	3717461	818		2914126	2915889	1763		458762	460339	1577		439074	440255	1181	15	438610	439059	449	19	437449	438591	1142	15
NZ_CP031693.1	Bacillus subtilis strain SRCM101393	Gochujang(Korean red pepper paste)	South Korea	4089165 bp	无	1937898	1938500	602	545163	2483663	2484370	707	51347	2535717	2536475	758		/	/			3201419	3202216	797		3366470	3367288	818		2625214	2626977	1763		142789	144366	1577		123102	124283	1181	15	122638	123087	449	19	121477	122619	1142	15
NZ_CP045818.1	Bacillus subtilis strain MB9_B6		Denmark:Birkeroed	4087720 bp	无	1289410	1290012	602	541419	1831431	1832138	707	70848	1902986	1903744	758		/	/			2598519	2599316	797		2772384	2773202	818		1992373	1994136	1763		3594691	3596268	1577		3575003	3576184	1181	15	3574539	3574988	449	19	3573378	3574520	1142	15
NZ_CP031783.1	Bacillus subtilis strain MENO2	bee gut	Egypt	4083694 bp	无	1807349	1807951	602	541373	2349324	2350031	707	52801	2402832	2403590	758						3098007	3098804	797		3269377	3270195	818		2491993	2493756	1763		1584	3161	1577		4065522	4066703	1181	15	4065058	4065507	449	19	4063897	4065039	1142	15
NZ_CP045817.1	Bacillus subtilis strain P5_B1		Denmark:Dyrehave	4083248 bp	无	1285071	1285673	602	548519	1834192	1834899	707	52035	1886934	1887692	758						2574545	2575342	797		2743146	2743964	818		1976200	1977963	1763		3573906	3575483	1577		3554179	3555360	1181	15	3553715	3554164	449	19	3552554	3553696	1142	15
NZ_CP069789.1	Bacillus subtilis strain BIM B-569G	soil	Belarus:Novopolotsk	4080024 bp	无	1309369	1309971	602	542761	1852732	1853439	707	61791	1915230	1915988	758						2604647	2605444	797		2769764	2770582	818		2004684	2006447	1763		3599689	3601266	1577		3580002	3581183	1181	15	3579538	3579987	449	19	3578377	3579519	1142	15
NZ_CP009796.1	Bacillus subtilis strain SG6	Anthers of luffa	China: Haidian, Beijing	4079669 bp	无	1282303	1282905	602	540790	1823695	1824402	707	63676	1888078	1888836	758		/	/			2593197	2593994	797		2759836	2760654	818		1977458	1979221	1763		3564764	3566341	1577		3544995	3546176	1181	15	3544531	3544980	449	19	3543370	3544512	1142	15
NZ_CP033205.1	Bacillus subtilis strain MBI 600			4076736 bp	无	1298501	1299103	602	561754	1860857	1861564	707	51066	1912630	1913388	758		/	/			2597192	2597989	797		2762101	2762919	818		2002085	2003848	1763		3579744	3581321	1577		3560056	3561237	1181	15	3559592	3560041	449	19	3558431	3559573	1142	15
NZ_CP040528.1	Bacillus subtilis strain PR10	Tobacco rhizosphere soil	China:Hunan Province	4073059 bp	无	1298854	1299456	602	541027	1840483	1841190	707	63591	1904781	1905539	758						2588678	2589475	797		2753741	2754559	818		1994228	1995991	1763		3585417	3586994	1577		3565658	3566839	1181	15	3565194	3565643	449	19	3564033	3565175	1142	15
NZ_CP020367.1	Bacillus subtilis strain GQJK2	rhizosphere	China:Zhongning,Ningxia	4072961 bp	无	1299224	1299826	602	541020	1840846	1841553	707	63591	1905144	1905902	758						2589035	2589832	797		2754097	2754915	818		1994590	1996353	1763		3585758	3587335	1577		3566000	3567181	1181	15	3565536	3565985	449	19	3564375	3565517	1142	15
NZ_CP023257.1	Bacillus subtilis strain TLO3	dental plaque	China: Gansu	4072939 bp	无	1381476	1382078	602	498088	1880166	1880873	707	63683	1944556	1945314	758		/	/			2558576	2559373	797		2723090	2723908	818		2007779	2009542	1763		3561195	3562772	1577		3541577	3542758	1181	15	3541113	3541562	449	19	3539952	3541094	1142	15
NZ_CP022287.1	Bacillus subtilis strain SX01705	mushroom substrate	China:Beijing	4072531 bp	有	1286922	1287524	602	539887	1827411	1828118	707	59068	1887186	1887944	758		/	/			2521398	2522195	797		2682673	2683491	818		1978121	1979884	1763		3556825	3558402	1577		3537190	3538371	1181	15	3536726	3537175	449	19	3535565	3536707	1142	15
NZ_CP049924.1	Bacillus subtilis strain So1b	soil	Antarctica	4070574 bp	无	1278601	1279203	602	541600	1820803	1821510	707	103306	1924816	1925574	758		/	/			2603203	2604000	797		2776996	2777814	818		2014252	2016015	1763		3585402	3586979	1577		3565759	3566940	1181	15	3565295	3565744	449	19	3564134	3565276	1142	15
NZ_CP021903.1	Bacillus subtilis strain ge28	Panax ginseng	China: Jilin province	4065429 bp	无	1280107	1280709	602	546956	1827665	1828372	707	52001	1880373	1881131	758		/	/			2562077	2562874	797		2734632	2735450	818		1969639	1971402	1763		3562828	3564405	1577		3543101	3544282	1181	15	3542637	3543086	449	19	3541476	3542618	1142	15
NZ_CP045811.1	Bacillus subtilis strain P9_B1		Denmark:Dyrehave	4063468 bp	无	1298039	1298641	602	543835	1842476	1843183	707	51066	1894249	1895007	758						2585851	2586648	797		2750761	2751579	818		1983705	1985468	1763		3566704	3568281	1577		3547017	3548198	1181	15	3546553	3547002	449	19	3545392	3546534	1142	15
NZ_CP039935.1	Bacillus subtilis strain H19	seawater	China: Shanghai, The East China Sea	4063004 bp	无	1302503	1303105	602	544980	1848085	1848792	707	55329	1904121	1904879	758						2552739	2553536	797		2717538	2718356	818		1993570	1995333	1763		3575714	3577291	1577		3555957	3557138	1181	15	3555493	3555942	449	19	3554332	3555474	1142	15
NZ_CP035167.1	Bacillus subtilis strain SRCM104008	Food	South Korea	4058528 bp	无	1289916	1290518	602	551113	1841631	1842338	707	52039	1894377	1895135	758		/	/			2574578	2575375	797		2743144	2743962	818		1983623	1985386	1763		3572697	3574274	1577		3552971	3554152	1181	15	3552507	3552956	449	19	3551346	3552488	1142	15
NZ_CP035191.1	Bacillus subtilis strain SRCM104011	Food	South Korea	4058524 bp	有	1289914	1290516	602	551113	1841629	1842336	707	52039	1894375	1895133	758						2574576	2575373	797		2743142	2743960	818		1983621	1985384	1763		3572693	3574270	1577		3552967	3554148	1181	15	3552503	3552952	449	19	3551342	3552484	1142	15
NZ_CP035230.1	Bacillus subtilis strain SRCM103551	Food	South Korea	4051556 bp	无	1294042	1294644	602	472460	1767104	1767811	707	93582	1861393	1862151	758		/	/			2556477	2557274	797		2737362	2738180	818		1950809	1952572	1763		3551043	3552620	1577		3531274	3532455	1181	15	3530810	3531259	449	19	3529649	3530791	1142	15
NZ_CP035394	Bacillus subtilis strain SRCM103696	Food	South Korea	4035212 bp	无	1295972	1296574	602	544017	1840591	1841298	707	51069	1892367	1893125	758						2561598	2562395	797		2726541	2727359	818		1981824	1983587	1763		3542574	3544151	1577		3522886	3524067	1181	15	3522422	3522871	449	19	3521261	3522403	1142	15
NZ_CP074571.1	Bacillus subtilis strain BYS2	soil	China: Mount Tai	4030791 bp	无	1287879	1288481	602	539887	1828368	1829075	707	59068	1888143	1888901	758						2522352	2523149	797		2683627	2684445	818		1979078	1980841	1763		3516038	3517615	1577		3496403	3497584	1181	15	3495939	3496388	449	19	3494778	3495920	1142	15
NZ_CP011534.1	Bacillus subtilis strain UD1022	agricultural soil	USA: Boulder, Colorado	4025326 bp	无	1314278	1314880	602	542611	1857491	1858198	707	55781	1913979	1914737	758		/	/			2539439	2540236	797		2702143	2702961	818		2005490	2007253	1763		3531191	3532768	1577		3511424	3512605	1181	15	3510960	3511409	449	19	3509799	3510941	1142	15
NZ_CP046448.1	Bacillus subtilis strain ZD01	soil	China: Chengde	4015360 bp	无	2903613	2904215	602	-541196	2363019	2363726	707	-60533	2303193	2303951	758		/	/			1668943	1669740	797		1507647	1508465	818		2211253	2213016	1763		674412	675989	1577		694443	695625	1182	-1646	695640	696089	449	-1610	696108	697250	1142	-1324
NZ_CP017676.1	Bacillus subtilis strain VV2	Fermented rice	India: Rajakkamangalam, Kanyakumari	4013819 bp	无	3198840	3199442	602	543360	3742802	3743509	707	56452	3799961	3800719	758		/	/			430610	431407	797		603180	603998	818		3889457	3891220	1763		1405148	1406725	1577		1385506	1386687	1181	15	1385042	1385491	449	19	1383881	1385023	1142	15
NZ_CP022391.1	Bacillus subtilis strain GS 188	wheat sourdough	India: Khaagipur	4215606 bp	无	1319011	1319613	602	543835	1863448	1864155	707	51066	1915221	1915979	758		/	/			2738308	2739105	797		2903217	2904035	818		2004677	2006440	1763		3719134	3720711	1577		3699446	3700627	1181	15	3698982	3699431	449	19	3697821	3698963	1142	15
NZ_CP021985.1	Bacillus subtilis strain SR1	soil	India: Assam, Sivasagar	4093698 bp	无	3531556	3532158	602	541782	4073940	4074647	707	-4033445	41202	41960	758						722115	722912	797		911738	912556	818		130643	132406	1763		1720371	1721948	1577		1700650	1701831	1181	15	1700186	1700635	449	19	1699025	1700167	1142	15
NZ_CP032089.1	Bacillus subtilis strain FB6-3	Fermented bamboo shoot	India: Manipur	4192717 bp	无	1314183	1314785	602	543910	1858695	1859402	707	55741	1915143	1915901	758		2159794	2160618	824		2705416	2706213	797		2868121	2868939	818		1991225	1992988	1763		3698481	3700058	1577		3678714	3679895	1181	15	3678250	3678699	449	19	3677089	3678231	1142	15
CP051306.1	Bacillus subtilis strain RI4914	wastewater	Brazil	4100930 bp	无	1315926	1316528	602	478701	1795229	1795936	707	54696	1850632	1851390	758		/	/			2590621	2591418	797		2756906	2757718	812		1913729	1915492	1763		3589286	3590863	1577		3569646	3570827	1181	15	3569182	3569631	449	19	3568021	3569163	1142	15
NZ_AP012496.1	Bacillus subtilis BEST7003			4043042 bp	无	1294249	1294851	602	550199	1845050	1845757	707	51066	1896823	1897581	758		/	/			2570099	2570896	797		2735008	2735826	818		1970871	1972634	1763		3546687	3548264	1577		3526999	3528180	1181	15	3526535	3526984	449	19	3525374	3526516	1142	15
NC_014976.1	Bacillus subtilis BSn5			4093599 bp	无	3531556	3532158	602	541782	4073940	4074647	707	-4033445	41202	41960	758		/	/			722115	722912	797		911738	912556	818		130643	132406	1763		1720371	1721948	1577		1700650	1701831	1181	15	1700186	1700635	449	19	1699025	1700167	1142	15
NZ_CP007173.1	Bacillus subtilis HJ5			4012933 bp	无	1269601	1270203	602	539888	1810091	1810798	707	59067	1869865	1870623	758		/	/			2504089	2504886	797		2665363	2666181	818		1960799	1962562	1763		3497839	3499416	1577		3478204	3479385	1181	15	3477740	3478189	449	19	3476579	3477721	1142	15
NZ_CP011115.1	Bacillus subtilis KCTC 1028			4215633 bp	无	1319014	1319616	602	543837	1863453	1864160	707	51066	1915226	1915984	758		2189967	2190791	824		2738309	2739106	797		2903218	2904036	818		2004682	2006445	1763		3719160	3720737	1577		3699472	3700653	1181	15	3699008	3699457	449	19	3697847	3698989	1142	15
NC_022898.1	Bacillus subtilis PY79			4033459 bp	无	1282048	1282650	602	543836	1826486	1827193	707	51066	1878259	1879017	758		/	/			2556162	2556959	797		2721071	2721889	818		1956932	1958695	1763		3536988	3538565	1577		3517300	3518481	1181	15	3516836	3517285	449	19	3515675	3516817	1142	15
NC_018520.1	Bacillus subtilis QB928			4146839 bp	无	1298510	1299112	602	543835	1842947	1843654	707	51066	1894720	1895478	758		2169454	2170278	824		2669747	2670544	797		2834656	2835474	818		1984172	1985935	1763		3650575	3652152	1577		3630887	3632068	1181	15	3630423	3630872	449	19	3629262	3630404	1142	15
NC_020244.1	Bacillus subtilis XF-1			4061186 bp	无	1322141	1322743	602	539932	1862675	1863382	707	57545	1920927	1921685	758						2553567	2554364	797		2714843	2715661	818		2011866	2013629	1763		3547814	3549391	1577		3527750	3528931	1181	15	3527286	3527735	449	19	3526125	3527267	1142	15
NZ_CP005997.1	Bacillus subtilis TO-A			4057487 bp	无	1259565	1260167	602	543833	1804000	1804707	707	51068	1855775	1856533	758		/	/			2544455	2545252	797		2747751	2748569	818		1945231	1946994	1763		3563665	3565242	1577		3543977	3545158	1181	15	3543513	3543962	449	19	3542352	3543494	1142	15
NZ_AP019714.1	Bacillus subtilis subsp. subtilis strain NBRC 13719			4211090 bp	有	1318611	1319213	602	543836	1863049	1863756	707	51066	1914822	1915580	758		2185192	2186016			2733609	2734406	797		2898518	2899336	818		1999907	2001670	1763		3714462	3716039	1577		3694774	3695955	1181	15	3694310	3694759	449	19	3693149	3694291	1142	15
NZ_CP029609.1	Bacillus subtilis subsp. subtilis strain G7	seawater	China: East China Sea	4216133 bp	无	1334030	1334632	602	574650	1909282	1909989	707	66933	1976922	1977680	758		/	/			2638387	2639184	797		2846158	2846976	818		2066214	2067977	1763		3711614	3713191	1577		3691845	3693026	1181	15	3691381	3691830	449	19	3690220	3691362	1142	15
NZ_CP016852.1	Bacillus subtilis subsp. subtilis strain 168G		Germany	4214812 bp	无	1318458	1319060	602	543832	1862892	1863599	707	51066	1914665	1915423	758		2189377	2190201			2737680	2738477	797		2902589	2903407	818		2004093	2005856	1763		3718454	3720031	1577		3698766	3699947	1181	15	3698302	3698751	449	19	3697141	3698283	1142	15
NZ_CP015375.1	Bacillus subtilis subsp. subtilis strain KCTC 3135			4211343 bp	无	3288230	3288832	602	-545150	2743682	2744389	707	-52531	2691858	2692616	758		2421422	2422246			1873032	1873829	797		1708102	1708920	818		2605768	2607531	1763		891399	892976	1577		911483	912664	1181	-1645	912679	913128	449	-1610	913147	914289	1142	-1324
NZ_CP032860.1	Bacillus subtilis subsp. subtilis strain SSJ-1	Cheonggukjang	South Korea: Jeollanam-do	4199434 bp	无	2830051	2830653	602	542184	3372837	3373544	707	201778	3575322	3576080	758		3473029	3473853			13671	14468	797		187560	188378	818		3664750	3666513	1763		1052936	1054513	1577		1033248	1034429	1181	15	1032784	1033233	449	19	1031623	1032765	1142	15
NZ_CP010314.1	Bacillus subtilis subsp. subtilis strain 3NA isolate 1970 (Michel and Millet)		France	4195102 bp	无	1298503	1299105	602	543834	1842939	1843646	707	51066	1894712	1895470	758		2169453	2170277			2717801	2718598	797		2882710	2883528	818		1984168	1985931	1763		3698629	3700206	1577		3678941	3680122	1181	15	3678477	3678926	449	19	3677316	3678458	1142	15
NZ_CP021921.1	Bacillus subtilis subsp. subtilis strain SRCM101392	Food	South Korea	4147173 bp	无	1298977	1299579	602	540383	1839962	1840669	707	139649	1980318	1981076	758		/	/			2660406	2661203	797		2825337	2826155	818		2069722	2071485	1763		3650549	3652126	1577		3630886	3632067	1181	15	3630422	3630871	449	19	3629261	3630403	1142	15
NZ_CP021892.1	Bacillus subtilis subsp. subtilis strain SRCM100333	Food	South Korea	4086692 bp	有	1340613	1341215	602	463013	1804228	1804935	707	99247	1904182	1904940	758		/	/			2561070	2561867	797		2734856	2735674	818		1967040	1968803	1763		3595851	3597428	1577		3576182	3577363	1181	15	3575718	3576167	449	19	3574557	3575699	1142	15
NZ_CP014166.1	Bacillus subtilis subsp. subtilis strain CU1050	Laboratory strain		4056281 bp	无	1298278	1298880	602	543789	1842669	1843376	707	51066	1894442	1895200	758		/	/			2578993	2579790	797		2743902	2744720	818		1983898	1985661	1763		3559812	3561389	1577		3540124	3541305	1181	15	3539660	3540109	449	19	3538499	3539641	1142	15
NZ_CP013654.1	Bacillus subtilis subsp. subtilis strain BSD-2	Gossypium	China:Hebie,Handan	4030837 bp	无	2325922	2326524	602	-541196	1785328	1786035	707	-60533	1725502	1726260	758						1091252	1092049	797		929956	930774	818		1633562	1635325	1763		96718	98295	1577		116749	117930	1181	-1645	117945	118394	449	-1610	118413	119555	1142	-1324
NZ_CP060417.1	Bacillus subtilis subsp. subtilis strain ONU 559	Black sea sediments	Turkey: Black sea	4004302 bp	无	1291863	1292465	602	541937	1834402	1835109	707	50516	1885625	1886383	758		/	/			2512876	2513673	797		2689349	2690167	818		1975123	1976886	1763		3493340	3494917	1577		3473613	3474794	1181	15	3473149	3473598	449	19	3471988	3473130	1142	15
NZ_CP015975.1	Bacillus subtilis subsp. subtilis strain delta6	Genome-engineered strain	Netherlands	3876919 bp	无	/	/			1704253	1704960	707	51066	1756026	1756784	758		/	/			2399620	2400417	797		2564529	2565347	818		1845482	1847245	1763		3380446	3382023	1577		3360758	3361939	1181	15	3360294	3360743	449	19	3359133	3360275	1142	15
NZ_CP017312.1	Bacillus subtilis subsp. subtilis strain QB5412		France	4217945 bp	无	1319003	1319605	602	543835	1863440	1864147	707	51066	1915213	1915971	758		2189954	2190778			2738300	2739097	797		2903209	2904027	818		2004669	2006432	1763		3721472	3723049	1577		3701784	3702965	1181	15	3701320	3701769	449	19	3700159	3701301	1142	15
NZ_CP031675.1	Bacillus subtilis subsp. subtilis strain IITK SM1	Food waste compost	India: Kanpur	4060726 bp	无	1269241	1269843	602	542632	1812475	1813182	707	58475	1871657	1872415	758		/	/			2545366	2546163	797		2735049	2735867	818		1945612	1947375	1763		3551387	3552964	1577		3531625	3532806	1181	15	3531161	3531610	449	19	3530000	3531142	1142	15
NZ_CP050532.1	Bacillus subtilis subsp. subtilis str. SMY			4212427 bp	无	1312296	1312898	602	543845	1856743	1857450	707	51065	1908515	1909273	758		2183262	2184086	824		2731612	2732409	797		2896521	2897339	818		1997975	1999738	1763		3715991	3717568	1577		3696303	3697484	1181	15	3695839	3696288	449	19	3694678	3695820	1142	15
NZ_CP007409.1	Bacillus subtilis subsp. subtilis str. OH 131.1 strain OH131.1	wheat anther	USA: Ohio	4039155 bp	无	1263453	1264055	602	542107	1806162	1806869	707	102045	1908914	1909672	758		/	/			2542343	2543140	797		2716207	2717025	818		1994765	1996528	1763		3538362	3539939	1577		3518795	3519976	1181	15	3518331	3518780	449	19	3517170	3518312	1142	15
NC_019896.1	Bacillus subtilis subsp. subtilis str. BSP1			4043754 bp	无	2751041	2751643	602	-545893	2205750	2206457	707	-52821	2153636	2154394	758		/	/			1487862	1488659	797		1322799	1323617	818		2063128	2064891	1763		499340	500917	1577		519425	520606	1181	-1645	520621	521070	449	-1610	521089	522231	1142	-1324
NZ_CP007800.1	Bacillus subtilis subsp. subtilis str. JH642 substr. AG174 strain JH642			4188369 bp	无	1302562	1303164	602	543834	1846998	1847705	707	51066	1898771	1899529	758		2162729	2163553	824		2711074	2711871	797		2875983	2876801	818		1977445	1979208	1763		3691901	3693478	1577		3672213	3673394	1181	15	3671749	3672198	449	19	3670588	3671730	1142	15
NC_020832.1	Bacillus subtilis subsp. subtilis str. BAB-1			4021944 bp	无	1282234	1282836	602	539887	1822723	1823430	707	59064	1882494	1883252	758		/	/			2516708	2517505	797		2677983	2678801	818		1973432	1975195	1763		3510720	3512297	1577		3491007	3492188	1181	15	3490543	3490992	449	19	3489382	3490524	1142	15
NZ_CP008698.1	Bacillus subtilis subsp. subtilis str. AG1839			4193640 bp	无	1302562	1303164	602	543834	1846998	1847705	707	51066	1898771	1899529	758		2162729	2163553	824		2711074	2711871	797		2875983	2876801	818		1977445	1979208	1763		3697172	3698749	1577		3677484	3678665	1181	15	3677020	3677469	449	19	3675859	3677001	1142	15
NC_020507.1	Bacillus subtilis subsp. subtilis 6051-HGW			4215610 bp	无	1319009	1319611	602	543835	1863446	1864153	707	51066	1915219	1915977	758		2189960	2190784	824		2738291	2739088	797		2903199	2904017	818		2004676	2006439	1763		3719140	3720717	1577		3699452	3700633	1181	15	3698988	3699437	449	19	3697827	3698969	1142	15
NC_000964.3	Bacillus subtilis subsp. subtilis str. 168			4215606 bp	无	1319011	1319613	602	543835	1863448	1864155	707	51066	1915221	1915979	758		2189961	2190785	824		2738308	2739105	797		2903217	2904035	818		2004677	2006440	1763		/	/			3699446	3700627	1181	15	3698982	3699431	449	19	3697821	3698963	1142	15
NZ_CP053102.1	Bacillus subtilis subsp. subtilis str. 168	liquid-air interface biofilm	Germany: Jena	4316079 bp	无	1319039	1319641	602	543840	1863481	1864188	707	51066	1915254	1916012	758		2302320	2303144	824		2851316	2852113	797		3016227	3017045	818		2004710	2006473	1763		3819601	3821178	1577		3799912	3801093	1181	15	3799448	3799897	449	19	3798287	3799429	1142	15
NZ_CP051860.2	Bacillus subtilis subsp. subtilis str. 168	liquid-air interface biofilm	Germany: Jena	4227167 bp	无	1350711	1351313	602	543835	1895148	1895855	707	51066	1946921	1947679	758		/	/			2762419	2763216	797		2927327	2928145	818		2036377	2038140	1763		3730694	3732271	1577		3711006	3712187	1181	15	3710542	3710991	449	19	3709381	3710523	1142	15
NZ_CP010052.1	Bacillus subtilis subsp. subtilis str. 168	laboratory strain	France	4215619 bp	无	1319023	1319625	602	543835	1863460	1864167	707	51066	1915233	1915991	758		2189974	2190798	824		2738320	2739117	797		2903229	2904047	818		2004689	2006452	1763		3719146	3720723	1577		3699458	3700639	1181	15	3698994	3699443	449	19	3697833	3698975	1142	15
NZ_CP019663.1	Bacillus subtilis subsp. subtilis str. 168	soil		4215385 bp	无	1318798	1319400	602	543835	1863235	1863942	707	51066	1915008	1915766	758		2189740	2190564	824		2738086	2738883	797		2902995	2903813	818		2004464	2006227	1763		3718912	3720489	1577		3699224	3700405	1181	15	3698760	3699209	449	19	3697599	3698741	1142	15
NZ_CP019662.1	Bacillus subtilis subsp. subtilis str. 168	soil		4215398 bp	无	1318811	1319413	602	543835	1863248	1863955	707	51066	1915021	1915779	758		2189753	2190577	824		2738099	2738896	797		2903008	2903826	818		2004477	2006240	1763		3718925	3720502	1577		3699237	3700418	1181	15	3698773	3699222	449	19	3697612	3698754	1142	15
NZ_CM000487.1	Bacillus subtilis subsp. subtilis str. 168			4214547 bp	无	1318277	1318879	602	543725	1862604	1863311	707	51079	1914390	1915148	758		2189117	2189941	824		2737495	2738292	797		2902244	2903062	818		2003847	2005610	1763		3718077	3719654	1577		3698389	3699570	1181	15	3697925	3698374	449	19	3696764	3697906	1142	15
你	Bacillus subtilis subsp. subtilis str. JH642			4187615 bp	无	1301887	1302489	602	543722	1846211	1846918	707	51077	1897995	1898753	758		2162151	2162975	824		2710535	2711332			2875285	2876103	818		1976876	1978639	1763		3691149	3692726	1577		3671461	3672642	1181	15	3670997	3671446	449	19	3669836	3670978	1142	15
	Bacillus subtilis_R10					2319720	2320322	602	-545146	1775176	1775883	707	-52531	1723352	1724110	758		1448545	1449369	824						735303	736118	815		1632891	1634654	1763		4134157	4135734	1577		4154241	4155422	1181	-1645	4155437	4155886	449	-1610	4155905	4157047	1142	-1324
	Bacillus subtilis_R18					3950227	3950829	602	-545146	3405683	3406390	707	-52531	3353859	3354617	758		3079052	3079876	824						2365810	2366625	815		3263398	3265161	1763		1549108	1550685	1577		1569192	1570373	1181	15	1570388	1570837	449	19	1570856	1571998	1142	15
	Bacillus subtilis_R19					150939	151541	602	3670414	3821955	3822662	707	-52531	3770131	3770889	758		3495324	3496148	824						2782091	2782906	815		3679670	3681433	1763		1965390	1966967	1577		1985474	1986655	1181	15	1986670	1987119	449		1987138	1988280	1142	15
	Bacillus subtilis_R20					639774	640376	602	-545146	95230	95937	707	-52531	43406	44164	758		3984181	3985005	824						3270939	3271754	815		4168527	4170290	1763		2454238	2455815	1577		2474322	2475503	1181	15	2475518	2475967	449	19	2475986	2477128	1142	15
NZ_CP011937.1	Bacillus velezensis strain CBMB205	rice rhizosphere soil	South Korea: Cheongwon	3929792 bp	无	2718554	2719159	605		2143912	2144619	707														1245007	1245825	818		1939099	1940865	1766		464530	466107	1577		487565	488746	1181	-1645	488761	489210	449	-1616	489229	490377	1148	-1317
NZ_CP020805.1	Bacillus velezensis strain 9D-6	rhizosphere	Canada: Delhi	3963726 bp		1738372	1738977	605		2297432	2298139	707														3205762	3206580	818		2476379	2478154	1775		51248	52825	1577		28585	29766	1181	15	28121	28570	449	19	26954	28102	1148	8
NZ_CP046386.1	Bacillus velezensis strain GA1	Strawberry		3859323 bp		2182598	2183203	605		2754738	2755445	707														3625341	3626159	818		2949962	2951737	1775		519861	521438	1577		497201	498382	1181	15	496737	497186	449	19	495570	496718	1148	8
NZ_CP023859.1	Bacillus velezensis strain L-1	soil	China: pear germplasm repository of the Institute of Pomology, Chinese Academy of Agricultural Sciences, Xingcheng	4090582 bp		2238010	2238615	605		2816471	2817178	707														3754999	3755817	818		3059118	3060893	1775		526426	528003	1577		503782	504963	1181	15	503318	503767	449	19	502151	503299	1148	8
NZ_CP025939.1	Bacillus velezensis strain 10075	Chinese food lobster sauce	China	4326822 bp	有	2131217	2131819	602		1546570	1547277	707														494943	495761	818		1356878	1358653	1775		3082601	3084178	1577		3059909	3061090	1181	15	3059445	3059894	449	19	3058278	3059426	1148	8
NZ_CP026610.1	Bacillus velezensis strain CGMCC 11640	Mangrove habitat samples	China: Chiu-lung River	4126713 bp	有	1262851	1263453	602		1890393	1891100	707														2975977	2976795	818		2139775	2141550	1775		3857079	3858656	1577		3834463	3835644	1181	15	3833999	3834448	449	19	3832832	3833980	1148	8
NZ_CP046145.1	Bacillus velezensis strain PEBA20	Poplar	China: Tai'an	4284837 bp	无	1219567	1220172	605		1822946	1823653	707														2933922	2934740	818		2166332	2168107	1775		3804622	3806199	1577		3781933	3783114	1181	15	3781469	3781918	449	19	3780302	3781450	1148	8
NZ_CP030150.1	Bacillus velezensis strain DSYZ	rhizosphere soil	China	4258978 bp	有	1262718	1263320	602		1890111	1890818	707														2951057	2951875	818		2139493	2141268	1775		3793045	3794622	1577		3770429	3771610	1181	15	3769965	3770414	449	19	3768798	3769946	1148	8
NZ_CP025308.1	Bacillus velezensis strain Lzh-a42	soil	China: Dezhou	4246605 bp	无	1220341	1220946	605		1821806	1822513	707														2895865	2896683	818		2165178	2166953	1775		3766489	3768066	1577		3743800	3744981	1181	15	3743336	3743785	449	19	3742169	3743317	1148	8
NZ_CP028375.1	Bacillus velezensis strain W1		China: Yunnan	4237431 bp	无	1237451	1238056	605		1839920	1840627	707														2954540	2955358	818		2183371	2185146	1775		3757295	3758872	1577		3734606	3735787	1181	15	3734141	3734591	450	19	3732974	3734122	1148	8
NZ_CP035410.1	Bacillus velezensis strain SRCM103616	Food	South Korea	4235113 bp	无	1424803	1425408	605		1966630	1967337	707														2936039	2936857	818		2169890	2171665	1775		3754215	3755792	1577		3731522	3732703	1181	15	3731058	3731507	449	19	3729891	3731039	1148	8
NZ_CP025079.1	Bacillus velezensis strain QST713	Commercial product Serenade (Bayer)	France	4233757 bp	无	1263277	1263879	602		1844207	1844914	707														2920189	2921007	818		2044525	2046300	1775		3772508	3774085	1577		3749774	3750955	1181	15	3749310	3749759	449	19	3748143	3749291	1148	8
NZ_CP033054.1	Bacillus velezensis strain Bac57	Red Sea lagoons-Mangrove Mud	Saudi Arabia:Rabigh harbor lagoon	4226250 bp	有	1511478	1512080	602		2097472	2098179	707														3159164	3159982	818		2441269	2443044	1775		3974117	3975694	1577		3951427	3952608	1181	15	3950963	3951412	449	19	3949796	3950944	1148	8
NZ_CP017775	Bacillus velezensis strain 9912D	sediment sample from the Liaodong Bay of the Bohai Sea	China	4206167 bp	有	1371743	1372348	605		1932578	1933285	707														2928658	2929476	818		2173218	2174993	1775		3732500	3734077	1577		3709812	3710993	1181	15	3709348	3709797	449	19	3708181	3709329	1148	8
NZ_CP024203.1	Bacillus velezensis strain NKG-1	rare dormant volcanic soils	China: Changbai Mountain in Jilin Province	4197217 bp	无	1313119	1313724	605		1892263	1892970	707														2948605	2949423	818		2137625	2139400	1775		3722281	3723858	1577		3699670	3700851	1181	15	3699206	3699655	449	19	3698039	3699187	1148	8
NZ_CP059405.1	Bacillus velezensis strain MV2	leaves	South Korea:Busan	4191702 bp	无	3177798	3178403	605		3764850	3765557	707														569081	569899	818		4086535	4088310	1775		1359579	1361156	1577		1336886	1338067	1181	15	1336422	1336871	449	19	1335255	1336403	1148	8
NZ_CP076290.1	Bacillus velezensis strain Q12	soil	Iran: Hamedan	4182261 bp	无	1318339	1318944	605		1890256	1890963	707														2908758	2909576	818		2084576	2086351	1775		3726084	3727661	1577		3703388	3704569	1181	15	3702924	3703373	449	19	3701757	3702905	1148	8
NZ_CP065791.1	Bacillus velezensis strain LBUM279	soil	Canada: New Brunswick, Bouctouche	4170117 bp	无	1285146	1285748	602		1866519	1867226	707														2915437	2916255	818		2209160	2210935	1775		3689621	3691198	1577		3666964	3668145	1181	15	3666500	3666949	449	19	3665333	3666481	1148	8
NZ_CP079099.1	Bacillus velezensis strain LBY-1	mangrove sediments	China: MangroveZhangjiangkou National Nature Reserve,	4169881 bp	有	1267724	1268329	605		1844282	1844989	707														2901467	2902285	818		2170728	2172503	1775		3689148	3690725	1577		3666501	3667682	1181	15	3666037	3666486	449	19	3664870	3666018	1148	8
NZ_CP015443.1	Bacillus velezensis strain CC09	Cinnamomum camphora leaves	China: Campus of NanJing University, Gu Lou	4167153 bp	无	781140	781742	602		198666	199373	707														3280191	3281009	818		4115389	4117164	1775		2483152	2484729	1577		2506164	2507345	1181	-1645	2507360	2507809	449	-1616	2507828	2508976	1148	-1317
NZ_CP026533.1	Bacillus velezensis strain DKU_NT_04	soybean	South Korea: chung-nam	4166265 bp	有	3124516	3125121	605		3665995	3666702	707														568565	569383	818		3977370	3979145	1775		1366479	1368056	1577		1343815	1344996	1181	15	1343351	1343800	449	19	1342184	1343332	1148	8
NZ_CP022654.2	Bacillus velezensis strain SCDB 291	Traditional fermented soybean paste(Doenjang)	South Korea	4162569 bp	无	998018	998623	605		414354	415061	707														3495894	3496712	818		220381	222156	1775		2654090	2655667	1577		2677143	2678324	1181	-1645	2678339	2678788	449	-1616	2678807	2679955	1148	-1317
NZ_CP035399.1	Bacillus velezensis strain SRCM103788	Food	South Korea	4144097 bp	无	1370981	1371586	605		1912808	1913515	707														2844793	2845611	818		2116068	2117843	1775		3662971	3664548	1577		3640278	3641459	1181	15	3639814	3640263	449	19	3638647	3639795	1148	8
NZ_CP063687.1	Bacillus velezensis strain NST6	soil	South Korea:Yangyang-gun	4141240 bp	无	372975	373580	605		3979298	3980005	707														2917654	2918472	818		3702044	3703819	1775		2140187	2141764	1577		2163238	2164419	1181	-1645	2164434	2164883	449	-1616	2164902	2166050	1148	-1317
NZ_CP033967.1	Bacillus velezensis strain 1B-23	potato rhizosphere	Canada:Delhi	4141063 bp	无	3536006	3536611	605		2959088	2959795	707														1871297	1872115	818		2755109	2756884	1775		1101947	1103524	1577		1124947	1126128	1181	-1645	1126143	1126592	449	-1616	1126611	1127759	1148	-1317
NZ_CP035393.1	Bacillus velezensis strain SRCM103691	Food	South Korea	4139533 bp	无	1370880	1371485	605		1912631	1913338	707														2840532	2841350	818		2115881	2117656	1775		3658656	3660233	1577		3635963	3637144	1181	15	3635499	3635948	449	19	3634332	3635480	1148	8
NZ_CP061938.1	Bacillus velezensis strain FIO1408	sea water	Indian Ocean	4137639 bp	有	1382836	1383441	605		1960225	1960932	707														2884839	2885657	818		2154640	2156397	1757		3659864	3661441	1577		3637208	3638389	1181	15	3636744	3637193	449	19	3635577	3636725	1148	8
NZ_CP059497.1	Bacillus velezensis strain JSRB 08	Traditional fermented soybean pastes	South Korea: Sunchang	4136654 bp	有	1337714	1338319	605		1842315	1843022	707														2857845	2858663	818		2167096	2168871	1775		3666057	3667634	1577		3643362	3644543	1181	15	3642898	3643347	449	19	3641731	3642879	1148	8
NZ_CP034176.1	Bacillus velezensis strain MH25	rhizosphere soil	China	4118468 bp	无	1249571	1250176	605		1828009	1828716	707														2813552	2814370	818		2034948	2036723	1775		3657409	3658986	1577		3634765	3635946	1181	15	3634301	3634750	449	19	3633134	3634282	1148	8
NZ_CP011346.1	Bacillus velezensis strain JJ-D34	Fermented soybean product	South Korea: Gyeonggi-Do, Yongin-Si	4105955 bp	无	1205068	1205673	605		1776997	1777704	707														2899067	2899885	818		2013218	2014993	1775		3660051	3661628	1577		3637390	3638571	1181	15	3636926	3637375	449	19	3635759	3636907	1148	8
NZ_CP028211.1	Bacillus velezensis strain SRCM102747	kimchi	South Korea	4100473 bp	无	3770745	3771350	605		3195159	3195866	707														2140463	2141281	818		2986442	2988217	1775		1369560	1371137	1577		1392596	1393777	1181	-1645	1393792	1394241	449	-1616	1394260	1395408	1148	-1317
NZ_CP028208.1	Bacillus velezensis strain SRCM102744	kimchi	South Korea	4100472 bp	无	2630151	2630756	605		3205635	3206342	707														159748	160566	818		3413284	3415059	1775		929892	931469	1577		907252	908433	1181	15	906788	907237	449	19	905621	906769	1148	8
NZ_CP031694.1	Bacillus velezensis strain SRCM101368	Ganjang(Korean Soy Sauce)	South Korea	4088134 bp	无	3749113	3749718	605		3170727	3171434	707														2144853	2145671	818		2975772	2977541	1769		1384973	1386550	1577		1408029	1409210	1181	-1645	1409225	1409674	449	-1616	1409693	1410841	1148	-1317
NZ_CP023320.1	Bacillus velezensis strain SCGB 1	traditional fermented soybean products	South Korea	4085488 bp	无	3201346	3201951	605		3783684	3784391	707														776775	777593	818		3976589	3978364	1775		1547839	1549416	1577		1525143	1526324	1181	15	1524679	1525128	449	19	1523512	1524660	1148	8
NZ_CP076119.1	Bacillus velezensis strain NZ4	soil	China:Inner Mongolia	4085407 bp	无	1288190	1288792	602		1869594	1870301	707														2802395	2803213	818		2076229	2078004	1775		3604024	3605601	1577		3581334	3582515	1181	15	3580870	3581319	449	19	3579703	3580851	1148	8
NZ_CP033576.1	Bacillus velezensis strain NY12-2	Fermented foods	South Korea	4074913 bp	无	3176392	3176997	605		3761883	3762590	707														651101	651919	818		3983098	3984873	1775		1443077	1444654	1577		1420396	1421577	1181	15	1419932	1420381	449	19	1418765	1419913	1148	8
NZ_CP019040.1	Bacillus velezensis strain GH1-13	rice paddy soil	Korea: Goheung	4071980 bp	有	1217924	1218529	605		1794704	1795411	707														2818394	2819212	818		2131023	2132798	1775		3598641	3600218	1577		3575938	3577119	1181	15	3575474	3575923	449	19	3574307	3575455	1148	8
NZ_CP061087.1	Bacillus velezensis strain CLA178	rhizosphere soil	China: Beijing	4068479 bp	无	1249658	1250260	602		1836628	1837335	707														2795510	2796328	818		2087111	2088886	1775		3579828	3581405	1577		3557215	3558396	1181	15	3556751	3557200	449	19	3555584	3556732	1148	8
NZ_CP050424.1	Bacillus velezensis strain S4	soil	USA: Smyrna, DE	4065174 bp	无	1261023	1261628	605		1841780	1842487	707														2809425	2810243	818		2043671	2045446	1775		3579497	3581074	1577		3556850	3558031	1181	15	3556386	3556835	449	19	3555219	3556367	1148	8
NZ_CP059495.1	Bacillus velezensis strain JSRB 166	Traditional fermented soybean pastes	South Korea: Sunchang	4065089 bp	有	1279960	1280565	605		1863032	1863739	707														2777415	2778233	818		2066828	2068603	1775		3596757	3598334	1577		3574069	3575250	1181	15	3573605	3574054	449	19	3572438	3573586	1148	8
NZ_CP041361.1	Bacillus velezensis strain WRN014	soil of root	China	4063541 bp	无	1263634	1264239	605		1835567	1836274	707														2850962	2851780	818		2030192	2031967	1775		3607469	3609046	1577		3584812	3585993	1181	15	3584348	3584797	449	19	3583181	3584329	1148	8
NZ_CP024797.1	Bacillus velezensis strain TJ02	soil	China: tianjin	4061552 bp	无	1296999	1297604	605		1877834	1878541	707														2822381	2823199	818		2126480	2128255	1775		3598833	3600410	1577		3576189	3577370	1181	15	3575725	3576174	449	19	3574558	3575706	1148	8
NZ_CP079719.1	Bacillus velezensis strain LABIM44	Atlantic forest soil	Brazil: Parana	4053089 bp	无	1247432	1248037	605		1821629	1822336	707														2857112	2857930	818		2020606	2022381	1775		3618460	3620052	1592		3595868	3597049	1181	15	3595404	3595853	449	19	3594237	3595385	1148	8
NZ_AP024501.1	Bacillus velezensis strain AD-3	digested slurry of dairy manure	Japan:Tochigi	4051059 bp	有	1245072	1245674	602		1828712	1829419	707														2768408	2769226	818		2062644	2064419	1775		3566165	3567742	1577		3543473	3544654	1181	15	3543009	3543458	449	19	3541842	3542990	1148	8
NZ_CP048002.1	Bacillus velezensis strain CACC 316	soil	South Korea:Jeong-si	4050296 bp	无	3125371	3125973	602		3707201	3707908	707														565600	566418	818		3906143	3907918	1775		1344389	1345966	1577		1321702	1322883	1181	15	1321238	1321687	449	19	1320071	1321219	1148	8
NZ_CP023075.1	Bacillus velezensis strain K26	Korean fermented food	South Korea: Bundang	4047350 bp	无	1288699	1289304	605		1825028	1825735	707														2753786	2754604	818		2005046	2006821	1775		3571200	3572777	1577		3548506	3549687	1181	15	3548042	3548491	449	19	3546875	3548023	1148	8
NZ_CP028204.1	Bacillus velezensis strain SRCM102755	Doenjang(Soybean paste)	South Korea	4044843 bp	无	2677457	2678059	602		3266007	3266714	707														147010	147828	818		3472933	3474708	1775		948414	949991	1577		925722	926903	1181	15	925258	925707	449	19	924091	925239	1148	8
NZ_CP046918.1	Bacillus velezensis strain BA-26	soil	China: hillside of Zhangshiyan, Hebei province	4035062 bp	无	35971	36576	605		619705	620412	707														1570278	1571096	818		828814	830589	1775		2371657	2373234	1577		2349040	2350221	1181	15	2348576	2349025	449	19	2347409	2348557	1148	8
NZ_CP072791.1	Bacillus velezensis strain GS-1	soil	China	4030799 bp	无	1203299	1203904	605		1775309	1776016	707														2813147	2813965	818		1971130	1972905	1775		3569583	3571160	1577		3546922	3548103	1181	15	3546458	3546907	449	19	3545291	3546439	1148	8
NZ_CP053377.1	Bacillus velezensis strain EN01	leaf	Taiwan: Yonghe District, New Taipei City	4029600 bp	无	1242302	1242907	605		1818999	1819706	707														2744571	2745389	818		2012762	2014537	1775		3581120	3582697	1577		3558458	3559639	1181	15	3557994	3558443	449	19	3556827	3557975	1148	8
NZ_CP037417.1	Bacillus velezensis strain LB002	fertilizer	China:Nanjing	4027435 bp	有	1242222	1242827	605		1818918	1819625	707														2742327	2743145	818		2012681	2014456	1775		3578874	3580451	1577		3556212	3557393	1181	15	3555748	3556197	449	19	3554581	3555729	1148	8
NZ_CP028206.1	Bacillus velezensis strain SRCM102742	kimchi	South Korea	4018060 bp	无	1201293	1201898	605		1776555	1777262	707														2738601	2739419	818		2024467	2026242	1775		3509797	3511374	1577		3487152	3488333	1181	15	3486688	3487137	449	19	3485521	3486669	1148	8
NZ_CP063768.1	Bacillus velezensis strain KMU01	Galchi-Kimchi	South Korea: Gyeongju	3932437 bp	无	3615941	3616546	605		3039073	3039780	707														2154895	2155713	818		2841286	2843061	1775		1373917	1375494	1577		1397015	1398196	1181	-1645	1398211	1398660	449	-1616	1398679	1399827	1148	-1317
NZ_CP028205.1	Bacillus velezensis strain SRCM102741	kimchi	South Korea	4018059 bp	无	3506568	3507173	605		63771	64478	707														1025817	1026635	818		311683	313458	1775		1797013	1798590	1577		1774368	1775549	1181	15	1773904	1774353	449	19	1772737	1773885	1148	8
NZ_CP076450.1	Bacillus velezensis strain GMEKP1	Trigona sp.	Indonesia	4015700 bp	有	2251397	2252002	605		2829403	2830110	707														3772667	3773485	818		3038467	3040242	1775		539471	541048	1577		516819	518000	1181	15	516355	516804	449	19	515188	516336	1148	8
NZ_CP023414.1	Bacillus velezensis strain BS-37	oil from Sheng Li Oil Field	China: shandong	4013888 bp	无	2178029	2178634	605		1597860	1598567	707														634927	635745	818		1397596	1399371	1775		3868711	3870288	1577		3891770	3892951	1181	-1645	3892966	3893415	449	-1616	3893434	3894582	1148	-1317
NZ_CP022341.1	Bacillus velezensis strain 157	Eucommia ulmoides		4013317 bp	有	1220931	1221536	605		1803052	1803759	707														2733883	2734701	818		2007913	2009688	1775		3543069	3544646	1577		3520377	3521558	1181	15	3519913	3520362	449	19	3518746	3519894	1148	8
NZ_CP069214.1	Bacillus velezensis strain GUAL210	rhizosphere soil	China: Guizhou	4011788 bp	无	1200238	1200840	602		1784869	1785576	707														2733525	2734343	818		1991180	1992955	1775		3538050	3539627	1577		3515392	3516573	1181	15	3514928	3515377	449	19	3513761	3514909	1148	8
NZ_CP011686.1	Bacillus velezensis strain G341	4-year-old roots of Korean ginseng	South Korea: Cheongju	4009746 bp	无	1247422	1248027	605		1809507	1810214	707														2737653	2738471	818		2010311	2012086	1775		3538889	3540466	1577		3516229	3517410	1181	15	3515765	3516214	449	19	3514598	3515746	1148	8
NZ_CP016395.1	Bacillus velezensis strain M75	environment sample from cotton waste for mushroom cultivation	Korea: cotton waste cultivated with mushroom in agricultural sites	4007450 bp	无	1274964	1275569	605		1853323	1854030	707														2786293	2787111	818		2091778	2093553	1775		3547555	3549132	1577		3524896	3526077	1181	15	3524432	3524881	449	19	3523265	3524413	1148	8
NZ_CP018133.1	Bacillus velezensis strain ATR2	soil	China: Shandong	4006746 bp	无	1260713	1261315	602		1845265	1845972	707														2771741	2772559	818		2050266	2052041	1775		3569888	3571465	1577		3547196	3548377	1181	15	3546732	3547181	449	19	3545565	3546713	1148	8
NZ_CP011347.1	Bacillus velezensis strain YJ11-1-4	soybean fermented product	South Korea: Gyeonggi-do, Yangju-Si	4006637 bp	无	2743147	2743752	605		2189224	2189931	707														1227619	1228437	818		1986600	1988366	1766		464614	466191	1577		487685	488866	1181	-1645	488881	489330	449	-1616	489349	490497	1148	-1317
NZ_CP009679.1	Bacillus velezensis strain JS25R	wheat head	China: Yancheng, Jiangsu Province	4006002 bp	有	1210124	1210729	605		1792670	1793377	707														2723386	2724204	818		1997522	1999297	1775		3533880	3535457	1577		3511188	3512369	1181	15	3510724	3511173	449	19	3509557	3510705	1148	8
NZ_CP045711.1	Bacillus velezensis strain HN-Q-8	soil	China:baoding	4004056 bp	无	1205574	1206176	602		1789163	1789870	707														2738201	2739019	818		1995529	1997304	1775		3538012	3539589	1577		3515405	3516586	1181	15	3514941	3515390	449	19	3513774	3514922	1148	8
NZ_CP034203.1	Bacillus velezensis strain 83	Mango Ochard	Mexico: Sinaloa	3997902 bp	无	1211266	1211871	605		1791321	1792028	707														2720311	2721129	818		1995458	1997233	1775		3516909	3518486	1577		3494217	3495398	1181	15	3493753	3494202	449	19	3492586	3493734	1148	8
NZ_CP045993.1	Bacillus velezensis strain LABIM22	soil	Brazil: Parana	3996396 bp	有	1452796	1453398	602		2038180	2038887	707														2948118	2948936	818		2247207	2248982	1775		3744543	3746120	1577		3721852	3723033	1181	15	3721388	3721837	449	19	3720221	3721369	1148	8
NZ_CP044133.1	Bacillus velezensis strain FJAT-46737	soil	China	3995978 bp	无	1293711	1294316	605		1870184	1870891	707														2758243	2759061	818		2070325	2072100	1775		3532576	3534153	1577		3509928	3511109	1181	15	3509464	3509913	449	19	3508297	3509445	1148	8
NZ_CP024897.1	Bacillus velezensis strain CN026	Chicken faeces	Belgium: Sorinnes	3995812 bp	无	1191468	1192070	602		1768248	1768955	707														2711298	2712116	818		1967024	1968799	1775		3508356	3509933	1577		3485663	3486844	1181	15	3485199	3485648	449	19	3484032	3485180	1148	8
NZ_CP067043.1	Bacillus velezensis strain 19573-3	rhizosphere	China: Beijing	3990203 bp	无	3893257	3893862	605		3314795	3315502	707														2383124	2383942	818		3076691	3078466	1775		1578436	1580013	1577		1601491	1602672	1181	-1645	1602687	1603136	449	-1616	1603155	1604303	1148	-1317
NZ_CP023431.1	Bacillus velezensis strain SCGB 574	Traditional fermented soybean pastes	South Korea	3989154 bp	无	3111423	3112028	605		3693501	3694208	707														605339	606157	818		3898380	3900155	1775		1417844	1419421	1577		1395152	1396333	1181	15	1394688	1395137	449	19	1393521	1394669	1148	8
NZ_CP047157.1	Bacillus velezensis strain FJAT-45028	fruit	China	3986791 bp	无	1215799	1216404	605		1790280	1790987	707														2715130	2715948	818		2033399	2035156	1757		3527224	3528801	1577		3504526	3505707	1181	15	3504062	3504511	449	19	3502895	3504043	1148	8
NZ_CP074685.1	Bacillus velezensis strain VTX9	feces	Viet Nam	3985800 bp	有	1228841	1229446	605		1800909	1801616	707														2748211	2749029	818		2036252	2038027	1775		3530152	3531729	1577		3507494	3508675	1181	15	3507030	3507479	449	19	3505863	3507011	1148	8
NZ_CP041192.1	Bacillus velezensis strain BvL03	sediment samples of fish pond	China: Wangcheng, Changsha	3984544 bp	无	1188096	1188701	605		1766475	1767182	707														2661064	2661882	818		1960859	1962634	1775		3526474	3528051	1577		3503778	3504959	1181	15	3503314	3503763	449	19	3502147	3503295	1148	8
NZ_CP069391.1	Bacillus velezensis strain Sam8H1	saltpan	Botswana: Makadikadi Basin	3983519 bp	有	1401069	1401674	605		1974217	1974924	707														2849375	2850193	818		2173234	2175009	1775		3622528	3624105	1577		3599843	3601024	1181	15	3599379	3599828	449	19	3598212	3599360	1148	8
NZ_CP041143.1	Bacillus velezensis strain UCMB5007	bull calf intestinal microflora	Ukraine:Kyiv	3983323 bp	无	1212062	1212667	605		1767548	1768255	707														2756205	2757023	818		1964088	1965854	1766		3526478	3528055	1577		3504061	3505242	1181	15	3503597	3504046	449	19	3502430	3503578	1148	8
NZ_CP041144.1	Bacillus velezensis strain UCMB5044	inner tissues of cotton plant(Gossypium sp.)	Tajikistan: Dushanbe	3983303 bp	无	1212045	1212650	605		1767531	1768238	707														2756188	2757006	818		1964070	1965836	1766		3526459	3528036	1577		3504042	3505223	1181	15	3503578	3504027	449	19	3502411	3503559	1148	8
NZ_CP054562.1	Bacillus velezensis strain YB-130	wheat field	China:Henan Province	3980767 bp	无	1212156	1212761	605		1786678	1787385	707														2685472	2686290	818		1990432	1992198	1766		3516181	3517758	1577		3493542	3494723	1181	15	3493078	3493527	449	19	3491910	3493059	1149	8
NZ_CP051463.1	Bacillus velezensis strain UCMB5140	therapeutic muds	Estonia:Riga	3980571 bp	无	1233740	1234342	602		1817846	1818553	707														2714469	2715287	818		2018775	2020550	1775		3508461	3510038	1577		3485854	3487035	1181	15	3485390	3485839	449	19	3484223	3485371	1148	8
NZ_CP022531.1	Bacillus velezensis strain TB1501	soil	China: Xiqing district of Tianjin city	3979382 bp	无	2283179	2283784	605		2861628	2862335	707														3800124	3800942	818		3104262	3106037	1775		593823	595400	1577		571181	572362	1181	15	570717	571166	449	19	569550	570698	1148	8
NZ_CP069430.1	Bacillus velezensis strain TB918	soil	China: Xiqing district of Tianjin city	3979294 bp	无	1223849	1224454	605		1802310	1803017	707														2740838	2741656	818		2044957	2046732	1775		3513725	3515302	1577		3491081	3492262	1181	15	3490617	3491066	449	19	3489450	3490598	1148	8
NZ_CP032144.1	Bacillus velezensis strain BIM B-439D	soil	Belarus: Vileyka District	3978954 bp	无	1186944	1187549	605		1768615	1769322	707														2725293	2726111	818		1964829	1966604	1775		3510520	3512097	1577		3487828	3489009	1181	15	3487364	3487813	449	19	3486197	3487345	1148	8
NZ_CP021011.1	Bacillus velezensis strain GFP-2	gut	China	3975220 bp	无	3145199	3145801	602		3703742	3704449	707														681014	681832	818		3898338	3900113	1775		1451767	1453344	1577		1429105	1430286	1181	15	1428641	1429090	449	19	1427474	1428622	1148	8
NZ_CP020874.1	Bacillus velezensis strain GYL4	Pepper plant	Korea: Gwangyang Province	3975084 bp	无	886034	886639	605		332060	332767	707														3388198	3389016	818		129205	130971	1766		2629172	2630749	1577		2652243	2653424	1181	-1645	2653439	2653888	449	-1616	2653907	2655055	1148	-1317
NZ_AP018402.1	Bacillus velezensis strain S141	soil	Thailand	3974582 bp	无	1243885	1244490	605		1821852	1822559	707														2725160	2725978	818		2030912	2032687	1775		3507360	3508937	1577		3484863	3486044	1181	15	3484399	3484848	449	19	3483232	3484380	1148	8
NZ_CP058216.1	Bacillus velezensis strain LF01	tilapia	China: Guangzhou city	3974023 bp	无	3291136	3291741	605		3869496	3870203	707														827014	827832	818		132497	134272	1775		1630916	1632493	1577		1608257	1609438	1181	15	1607793	1608242	449	19	1606626	1607774	1148	8
NZ_CP076045.1	Bacillus velezensis strain VCN56	intestinal tract	Viet Nam	3973987 bp	无	928961	929566	605		1510631	1511338	707														2388423	2389241	818		1706871	1708646	1775		3182277	3183854	1577		3159585	3160766	1181	15	3159120	3159570	450	19	3157953	3159101	1148	8
NZ_CP075055.1	Bacillus velezensis strain YYC	watermelon rhizosphere soil	China: Heilongjiang Province	3973236 bp	无	1245585	1246190	605		1827254	1827961	707														2705045	2705863	818		2023493	2025268	1775		3498171	3499748	1577		3475479	3476660	1181	15	3475014	3475464	450	19	3473847	3474995	1148	8
NZ_CP023748.1	Bacillus velezensis strain LABIM40	Fusarium culture contamination in plate	Brazil	3972310 bp	无	1203335	1203940	605		1783582	1784289	707														2698704	2699522	818		1981387	1983162	1775		3473351	3474928	1577		3450873	3452054	1181	15	3450409	3450858	449	19	3449242	3450390	1148	8
NZ_CP028961.1	Bacillus velezensis strain SRCM102752	Soybean paste	South Korea	3971509 bp	无	356108	356713	605		878422	879129	707														1807858	1808676	818		1123834	1125609	1775		2582616	2584193	1577		2559965	2561146	1181	15	2559501	2559950	449	19	2558334	2559482	1148	8
NZ_CP047119.1	Bacillus velezensis strain AK-0	soil	South Korea	3969447 bp	无	3125340	3125945	605		3702802	3703509	707														651009	651827	818		3902692	3904467	1775		1438744	1440321	1577		1416097	1417278	1181	15	1415633	1416082	449	19	1414466	1415614	1148	8
NZ_CP047268.1	Bacillus velezensis strain DH8043	Oyster	China	3966723 bp	无	1697927	1698532	605		2278580	2279287	707														3159127	3159945	818		2476104	2477879	1775		3962749	3964326	1577		3940069	3941250	1181	15	3939605	3940054	449	19	3938438	3939586	1148	8
NZ_CP028210.1	Bacillus velezensis strain SRCM102746	kimchi	South Korea	3963855 bp	无	1353451	1354056	605		1928935	1929642	707														2846854	2847672	818		2136611	2138386	1775		3616998	3618575	1577		3594358	3595539	1181	15	3593894	3594343	449	19	3592727	3593875	1148	8
NZ_CP028207.1	Bacillus velezensis strain SRCM102743	kimchi	South Korea	3963851 bp	无	3377881	3378486	605		2802295	2803002	707														1884265	1885083	818		2593551	2595326	1775		1113362	1114939	1577		1136398	1137579	1181	-1645	1137594	1138043	449	-1616	1138062	1139210	1148	-1317
NZ_CP029034.1	Bacillus velezensis strain LDO2	peanut root	China: Zhumadian	3947271 bp	无	2157277	2157882	605		1582636	1583343	707														683730	684548	818		1377822	1379588	1766		3833044	3834621	1577		3856079	3857260	1181	-1645	3857275	3857724	449	-1616	3857743	3858891	1148	-1317
NZ_CP039297.1	Bacillus velezensis isolate UFLA258	soil	Brazil: Mato Grosso	3947206 bp	无	1243051	1243656	605		1818588	1819295	707														2717976	2718794	818		2019922	2021697	1775		3484277	3485854	1577		3461672	3462853	1181	15	3461208	3461657	449	19	3460041	3461189	1148	8
NZ_CP072843.1	Bacillus velezensis strain VY03	Oryza sativa L	Viet Nam: Thai Binh	3942273 bp	无	1193379	1193984	605		1765363	1766070	707														2740832	2741650	818		2000169	2001944	1775		3494680	3496257	1577		3472020	3473201	1181	15	3471556	3472005	449	19	3470389	3471537	1148	8
NZ_CP068563.1	Bacillus velezensis strain GUMT319	rhizosphere soil	China: Guizhou	3940023 bp	无	1177947	1178549	605		1757215	1757922	707														2686574	2687392	818		1995260	1997035	1775		3490430	3492007	1577		3467736	3468917	1181	15	3467272	3467721	449	19	3466105	3467253	1148	8
NZ_CP043416.1	Bacillus velezensis strain ONU 553	bottom sediment	Ukraine	3934563 bp	无	1232307	1232912	602		1812670	1813377	707														2684621	2685439	818		2008785	2010560	1775		3476589	3478166	1577		3453944	3455125	1181	15	3453480	3453929	449	19	3452313	3453461	1148	8
NZ_CP065790.1	Bacillus velezensis strain LBUM1082	soil	Canada: New Brunswick, Bouctouche	3933785 bp	无	1236916	1237521	605		1810208	1810915	707														2716746	2717564	818		2006219	2007994	1775		3483972	3485549	1577		3461275	3462456	1181	15	3460811	3461260	449	19	3459644	3460792	1148	8
NZ_CP039380.1	Bacillus velezensis strain LPL-K103	lemon samples	China	3933292 bp	无	1219986	1220591	605		1800350	1801057	707														2669465	2670283	818		2002299	2004074	1775		3478420	3479996	1576		3454439	3455620	1181	15	3453975	3454424	449	19	3452808	3453956	1148	8
NZ_CP036518.1	Bacillus velezensis strain ANSB01E	intestine	China: Beijing	3929842 bp	无	919118	919723	605		344462	345169	707														3375370	3376188	818		139642	141408	1766		2594882	2596459	1577		2617919	2619100	1181	-1645	2619115	2619564	449	-1616	2619583	2620731	1148	-1317
NZ_CP061176.1	Bacillus velezensis strain ZF145	soil	China:Beijing	3929800 bp	无	1211975	1212580	605		1786516	1787223	707														2685310	2686128	818		1990270	1992036	1766		3465029	3466606	1577		3442390	3443571	1181	15	3441926	3442375	449	19	3440759	3441907	1148	8
NZ_CP032506.1	Bacillus velezensis strain JT3-1		China:Gansu	3929799 bp	无	778954	779559	605		1353497	1354204	707														2252291	2253109	818		1557251	1559017	1766		3032009	3033586	1577		3009370	3010551	1181	15	3008906	3009355	449	19	3007739	3008887	1148	8
NZ_CP028437.1	Bacillus velezensis strain DR-08	soil	South Korea: Daejeon	3929794 bp	无	1230016	1230621	605		1804557	1805264	707														2703351	2704169	818		2008311	2010077	1766		3483069	3484646	1577		3460430	3461611	1181	15	3459966	3460415	449	19	3458799	3459947	1148	8
NZ_CP045186.1	Bacillus velezensis strain FJAT-52631	soil	China	3929791 bp	无	1211975	1212580	605		1786515	1787222	707														2685309	2686127	818		1990269	1992035	1766		3465027	3466604	1577		3442388	3443569	1181	15	3441924	3442373	449	19	3440757	3441905	1148	8
NZ_CP078149.1	Bacillus velezensis strain BS-G1	soil crust	China: Yinchuan	3929791 bp	无	1211975	1212580	605		1786515	1787222	707														2685308	2686126	818		1990269	1992035	1766		3465026	3466603	1577		3442387	3443568	1181	15	3441923	3442372	449	19	3440756	3441904	1148	8
NZ_CP020375.1	Bacillus velezensis strain JTYP2	leaf surface	China: Shandong	3929789 bp	无	1212382	1212987	605		1786920	1787627	707														2685716	2686534	818		1990673	1992439	1766		3465435	3467012	1577		3442796	3443977	1181	15	3442332	3442781	449	19	3441165	3442313	1148	8
NZ_CP044349.1	Bacillus velezensis strain LC1	Miss	China: Leshan	3929782 bp	无	1212066	1212671	605		1786606	1787313	707														2685400	2686218	818		1990360	1992126	1766		3465117	3466694	1577		3442478	3443659	1181	15	3442014	3442463	449	19	3440847	3441995	1148	8
NZ_CP032154.1	Bacillus velezensis strain ZF2	cucumber plants	China:Beijing	3929773 bp	无	1211974	1212579	605		1786511	1787218	707														2685292	2686110	818		1990265	1992031	1766		3465009	3466586	1577		3442370	3443551	1181	15	3441906	3442355	449	19	3440739	3441887	1148	8
NZ_CP016371.1	Bacillus velezensis strain S3-1	Cucumber rhizosphere soil	China: Tangshan city, Hebei province	3929772 bp	无	1212056	1212661	605		1786596	1787303	707														2685390	2686208	818		1990350	1992116	1766		3465106	3466683	1577		3442467	3443648	1181	15	3442003	3442452	449	19	3440836	3441984	1148	8
NZ_CP060420.1	Bacillus velezensis strain J17-4	Oryza sp.	China:Guangzhou	3929768 bp	无	1211976	1212581	605		1786519	1787226	707														2685316	2686134	818		1990274	1992040	1766		3465003	3466580	1577		3442364	3443545	1181	15	3441900	3442349	449	19	3440733	3441881	1148	8
NZ_CP063157.1	Bacillus velezensis strain GY65	mandarin fish	China:Guangzhou city	3929765 bp	无	2662193	2662798	605		2087551	2088258	707														1188660	1189478	818		1882738	1884504	1766		408186	409763	1577		431221	432402	1181	-1645	432417	432866	449	-1616	432885	434033	1148	-1317
NZ_CP021495.1	Bacillus velezensis strain GQJK49	Lycium barbarum L. rhizosphere	China: Zhongning, Ningxia	3929760 bp	无	1212102	1212707	605		1786637	1787344	707														2685420	2686238	818		1990390	1992156	1766		3465134	3466711	1577		3442495	3443676	1181	15	3442031	3442480	449	19	3440864	3442012	1148	8
NZ_CP023341.1	Bacillus velezensis strain LG37		China	3929697 bp	无	2886766	2887371	605		2312124	2312831	707														1413279	1414097	818		2107312	2109078	1766		632802	634379	1577		655837	657018	1181	-1645	657033	657482	449	-1616	657501	658649	1148	-1317
NZ_CP055160.1	Bacillus velezensis strain WLYS23	intestine	China: Foshan city	3929662 bp	无	3884647	3885252	605		529526	530233	707														1428320	1429138	818		733280	735046	1766		2208019	2209596	1577		2185380	2186561	1181	15	2184916	2185365	449	19	2183749	2184897	1148	8
NZ_CP050448.1	Bacillus velezensis strain BIM B-1312D	soil	Belarus	3929585 bp	无	1212179	1212784	605		1786719	1787426	707														2685513	2686331	818		1990473	1992239	1766		3465231	3466808	1577		3442592	3443773	1181	15	3442128	3442577	449	19	3440961	3442109	1148	8
NZ_CP068989.1	Bacillus velezensis strain WSM-1	cold seep	China:Nanhai	3929584 bp	无	1211768	1212373	605		1786308	1787015	707														2685102	2685920	818		1990062	1991828	1766		3464820	3466397	1577		3442181	3443362	1181	15	3441717	3442166	449	19	3440550	3441698	1148	8
NZ_CP049741.1	Bacillus velezensis strain UB2017	Citrus rhizosphere soil	China: Jiangxi	3929583 bp	无	1211686	1212291	605		1786226	1786933	707														2685020	2685838	818		1989980	1991746	1766		3464738	3466315	1577		3442099	3443280	1181	15	3441635	3442084	449	19	3440468	3441616	1148	8
NZ_CP062074.1	Bacillus velezensis strain BSC16a	feces	China:sichuan	3929462 bp	无	1211652	1212257	605		1786192	1786899	707														2684980	2685798	818		1989946	1991712	1766		3464698	3466275	1577		3442059	3443240	1181	15	3441595	3442044	449	19	3440428	3441576	1148	8
NZ_CP053717.1	Bacillus velezensis strain A2	Farmland soils	China: Shenyang, Liaoning	3929218 bp	无	1322426	1323031	605		747784	748491	707														3778376	3779194	818		542971	544737	1766		2997951	2999528	1577		3020986	3022167	1181	-1645	3022182	3022631	449	-1616	3022650	3023798	1148	-1317
NZ_CP025341.1	Bacillus velezensis strain CMT-6	Chinese traditional food Douchi	China: Guangdong	3928489 bp	无	1215327	1215932	605		1787067	1787774	707														2711727	2712545	818		1981466	1983241	1775		3470482	3472059	1577		3447821	3449002	1181	15	3447357	3447806	449	19	3446190	3447338	1148	8
NZ_CP059344.1	Bacillus velezensis strain K01	soil	China: Xingtai, Hebei	3927799 bp	无	2197357	2197962	605		1622718	1623425	707														723818	724636	818		1417905	1419671	1766		3871139	3872716	1577		3894174	3895355	1181	-1645	3895370	3895819	449	-1616	3895838	3896986	1148	-1317
NZ_CP035533.1	Bacillus velezensis strain DTU001	airborne	Denmark	3927210 bp	无	3579777	3580382	605		3007974	3008681	707														2068214	2069032	818		2767543	2769318	1775		1306711	1308288	1577		1329801	1330982	1181	-1645	1330997	1331446	449	-1616	1331465	1332613	1148	-1317
CP080760.1	Bacillus velezensis strain B4-7	rhizobacterium	China: Hubei province, Enshi city	3926832 bp	无	1209015	1209620	605		1783555	1784262	707														2682349	2683167	818		1987309	1989075	1766		3462067	3463644	1577		3439428	3440609	1181	15	3438964	3439413	449	19	3437797	3438945	1148	8
NZ_CP018007.1	Bacillus velezensis strain sx01604	soil	China:Beijing	3926520 bp	无	2638726	2639331	605		2064083	2064790	707														1178803	1179621	818		1859270	1861036	1766		398324	399901	1577		421359	422540	1181	-1645	422555	423004	449	-1616	423023	424171	1148	-1317
NZ_CP054714.1	Bacillus velezensis strain KKLW	Phragmites communis rhizosphere in Keke Saltworks	China:Qinghai	3922134 bp	无	1215693	1216298	605		1775677	1776384	707														2667173	2667991	818		1974577	1976352	1775		3449468	3451045	1577		3428191	3429372	1181	15	3427727	3428176	449	19	3426560	3427708	1148	8
NZ_CP014990.2	Bacillus velezensis strain KD1	Doenjang	South Korea: Yangju-si, Gyeonggi-do	3921966 bp	无	1174633	1175238	605		1754662	1755369	707														2685969	2686787	818		1992623	1994398	1775		3455750	3457327	1577		3433051	3434232	1181	15	3432587	3433036	449	19	3431420	3432568	1148	8
NZ_CP066337.1	Bacillus velezensis strain Mr12	Malus sieversii	China: Gongliu county, Xinjiang	3920120 bp	有	3378640	3379242	605		111594	112301	707														984933	985751	818		304920	306695	1775		1741907	1743484	1577		1719216	1720397	1181	15	1718752	1719201	449	19	1717585	1718733	1148	8
NZ_CP031424.1	Bacillus velezensis strain B-4	plant	China	3919798 bp	无	1243923	1244528	602		1814722	1815429	707														2697391	2698209	818		2009023	2010792	1769		3457537	3459114	1577		3434879	3436060	1181	15	3434415	3434864	449	19	3433248	3434396	1148	8
NZ_CP015911.1	Bacillus velezensis strain LS69	isolated from the rice field	China:Lichuan,field at the foot of the hill	3917761 bp	无	1188774	1189379	605		1763314	1764021	707														2662108	2662926	818		1967068	1968834	1766		3441826	3443403	1577		3419187	3420368	1181	15	3418723	3419172	449	19	3417556	3418704	1148	8
NZ_CP059318.1	Bacillus velezensis strain BIOMA BV10	Amazonic soil	Brazil: Roraima	3917533 bp	无	1208152	1208757	605		1787039	1787746	707														2683739	2684557	818		1990907	1992682	1775		3454531	3456108	1577		3431927	3433108	1181	15	3431463	3431912	449	19	3430296	3431444	1148	8
NZ_CP076291.1	Bacillus velezensis strain US1	soil	Iran	3916866 bp	有	1213731	1214336	605		1771860	1772567	707														2663356	2664174	818		1970760	1972535	1775		3446967	3448544	1577		3424373	3425554	1181	15	3423909	3424358	449	19	3422742	3423890	1148	8
NZ_AP024603.1	Bacillus velezensis strain KOF112	plant matter	Japan:Yamanashi	3916789 bp	有	1211975	1212580	605		1786515	1787222	707														2672306	2673124	818		1990269	1992035	1766		3452024	3453601	1577		3429385	3430566	1181	15	3428921	3429370	449	19	3427754	3428902	1148	8
NZ_CP043546.1	Bacillus velezensis strain SYP-B637	rhizospheric soil of Panax notogensing	China: Yunnan Province	3915550 bp	无	1214142	1214747	605		1772271	1772978	707														2663767	2664585	818		1971171	1972946	1775		3446062	3447639	1577		3424785	3425966	1181	15	3424321	3424770	449	19	3423154	3424302	1148	8
NZ_CP073656.1	Bacillus velezensis strain Y816	soil	China:Chifeng	3914314 bp	无	1217731	1218336	605		1794469	1795176	707														2680452	2681270	818		1989340	1991115	1775		3458291	3459868	1577		3435589	3436770	1181	15	3435125	3435574	449	19	3433958	3435106	1148	8
NZ_CP029473.1	Bacillus velezensis strain Hx05	banana rhizosphere soil	China: Hainan province	3913872 bp	无	738591	739196	605		166891	167598	707														3135351	3136169	818		3876263	3878032	1769		2373944	2375521	1577		2397001	2398182	1181	-1645	2398197	2398646	449	-1616	2398665	2399813	1148	-1317
NZ_CP053764.1	Bacillus velezensis strain B268	Casuarina equisetifolia rhizosphere	China: Zhejiang	3908940 bp	无	1218888	1219493	605		1795641	1796348	707														2681931	2682749	818		1990293	1992068	1775		3452877	3454454	1577		3430171	3431352	1181	15	3429707	3430156	449	19	3428540	3429688	1148	8
NZ_CP042271.1	Bacillus velezensis strain LPL061	carnation	China:Beijing	3907268 bp	无	148614	149219	605		772157	772864	707														1661497	1662315	818		966579	968336	1757		2416817	2418268	1451		2394147	2395328	1181	15	2393683	2394132	449	19	2392516	2393664	1148	8
NZ_CP010556.1	Bacillus velezensis strain L-H15	Cucumber seedling substrate	China	3905973 bp	无	1178945	1179550	605		1802488	1803195	707														2691805	2692623	818		1996887	1998644	1757		3446898	3448349	1451		3424228	3425409	1181	15	3423764	3424213	449	19	3422597	3423745	1148	8
NZ_CP011278.1	Bacillus velezensis strain L-S60	soil	China	3903017 bp	无	1179358	1179963	605		1799918	1800625	707														2688630	2689448	818		2011932	2013689	1757		3443942	3445393	1451		3421272	3422453	1181	15	3420808	3421257	449	19	3419641	3420789	1148	8
NZ_CP051011.1	Bacillus velezensis strain BY6	Xylem	China: Harbin	3898273 bp	有	1207390	1207995	605		1785766	1786473	707														2677023	2677841	818		1982402	1984177	1775		3438283	3439860	1577		3415624	3416805	1181	15	3415160	3415609	449	19	3413993	3415141	1148	8
NZ_CP076514.1	Bacillus velezensis strain WB	watermelon rhizosphere soil	China: Heilongjiang Province	3896799 bp	无	1202639	1203244	605		1784981	1785688	707														2664319	2665137	818		1978110	1979885	1775		3437733	3439310	1577		3415038	3416219	1181	15	3414574	3415023	449	19	3413407	3414555	1148	8
NZ_CP045926.1	Bacillus velezensis strain AL7	cotton	China: Xinjiang Province	3894709 bp	无	458516	459121	605		1034433	1035140	707														1924203	1925021	818		1235739	1237514	1775		2676737	2678314	1577		2654012	2655193	1181	15	2653548	2653997	449	19	2652381	2653529	1148	8
NZ_CP060085.1	Bacillus velezensis strain HAB-2	rhizosphere of cotton	China: Xinjiang Province	3894648 bp	无	2699495	2700100	605		2123470	2124177	707														1233584	1234402	818		1921094	1922869	1775		480279	481856	1577		503400	504581	1181	-1645	504596	505045	449	-1616	505064	506212	1148	-1317
NZ_CP021976.1	Bacillus velezensis strain T20E-257	Root endosphere	South Korea: Yecheon	3893083 bp	有	1226169	1226774	605		1799661	1800368	707														2678988	2679806	818		1992918	1994693	1775		3435042	3436619	1577		3412380	3413561	1181	15	3411916	3412365	449	19	3410749	3411897	1148	8
NZ_CP028440.1	Bacillus velezensis strain J7-1	soil	Korea: Daejeon	3893072 bp	无	1160755	1161360	605		587164	587871	707														3600804	3601622	818		392839	394614	1775		2843995	2845572	1577		2867053	2868234	1181	-1645	2868249	2868698	449	-1616	2868717	2869865	1148	-1317
NZ_CP028439.1	Bacillus velezensis strain 8-2	soil	Korea: Daejeon	3893071 bp	无	2849474	2850079	605		2275880	2276587	707														1396442	1397260	818		2081555	2083330	1775		639627	641204	1577		662685	663866	1181	-1645	663881	664330	449	-1616	664349	665497	1148	-1317
NZ_CP028441.1	Bacillus velezensis strain 131-4	soil	Korea: Daejeon	3893029 bp	无	791103	791707	605		1364589	1365296	707														2243906	2244724	818		1557845	1559620	1775		2999952	3001529	1577		2977290	2978471	1181	15	2976826	2977275	449	19	2975659	2976807	1148	8
NZ_CP072310.1	Bacillus velezensis strain AD8	Doubanjiang	China:Chengdu	3891798 bp	无	3348227	3348832	604		29615	30322	707														925057	925875	818		227419	229194	1775		1688807	1690384	1577		1666146	1667327	1181	15	1665682	1666131	449	19	1664515	1665663	1148	8
NZ_CP061704.1	Bacillus velezensis strain Y4_39	larval intestine	China: Changsha	3891759 bp	无	1196419	1197024	605		1778761	1779468	707														2658102	2658920	818		1971890	1973665	1775		3432793	3434370	1577		3410098	3411279	1181	15	3409634	3410083	449	19	3408467	3409615	1148	8
NZ_CP075054.1	Bacillus velezensis strain VTX20	grass	Viet Nam	3891321 bp	无	2694339	2694944	605		2122297	2123004	707														1259518	1260336	818		1927553	1929328	1775		498749	500326	1577		521806	522987	1181	-1645	523002	523451	449	-1616	523470	524618	1148	-1317
NZ_CP059855.1	Bacillus velezensis strain Pm9	branch	China: Gongliu county, Xinjiang Uygur Autonomous Region	3890670 bp	无	353229	353834	605		3671893	3672600	707														2794932	2795750	818		3478210	3479967	1775		2034583	2036160	1577		2057639	2058820	1181	-1645	2058835	2059284	449	-1616	2059303	2060451	1148	-1317
NZ_CP050462.1	Bacillus velezensis strain Htq6	leaf	China:Shanxi	3889281 bp	无	1148914	1149519	605		1726307	1727014	707														2634636	2635454	818		1919947	1921722	1775		3434093	3435670	1577		3411390	3412571	1181	15	3410926	3411375	449	19	3409759	3410907	1148	8
NZ_CP041145.1	Bacillus velezensis strain At1	Arabidopsis thaliana seedling from surface sterilized seed	Sweden:Uppsala	3888990 bp	无	1201503	1202108	605		1780410	1781117	707														2676483	2677301	818		1978340	1980115	1757		3438679	3440256	1577		3416026	3417207	1181	15	3415562	3416011	449	19	3414395	3415543	1148	8
NZ_CP017747.1	Bacillus velezensis strain SYBC H47	honey	China	3884433 bp	无	1934790	1935392	602		1355277	1355984	707														495922	496740	818		1186155	1187930	1775		3424687	3426264	1577		3401977	3403158	1181	15	3401513	3401962	449	19	3400346	3401494	1148	8
NZ_LN999829.1	Bacillus velezensis strain B25			3854619 bp	有	1193944	1194549	605		1766327	1767034	707														2637357	2638175	818		1961549	1963324	1775		3397405	3398982	1577		3374745	3375926	1181	15	3374281	3374730	449	19	3373114	3374262	1148	8
NZ_CP022556.1	Bacillus velezensis strain NJAU-Z9	field soil	China	3847297 bp	有	1730710	1731315	605		1157182	1157889	707														291250	292068	818		962862	964637	1775		3381781	3383358	1577		3404839	3406020	1181	-1645	3406035	3406484	449	-1616	3406503	3407651	1148	-1317
NZ_CP034037.1	Bacillus velezensis strain BCSo1	Danio rerio	Turkey	3713516 bp	无	1105454	1106059	605		1677372	1678079	707														2527665	2528483	818		1862517	1864292	1775		3280263	3281840	1577		3257574	3258755	1181	15	3257110	3257559	449	19	3255943	3257091	1148	8
NZ_CP027868.1	Bacillus velezensis strain SGAir0473	air	Singapore	4184278 bp	无	3433638	3434240	602		4010012	4010719	707														955351	956169	818		232521	234296	1775		1752951	1754528	1577		1730259	1731440	1181	15	1729795	1730244	449	19	1728628	1729776	1148	8
NZ_CP031880.1	Bacillus velezensis strain OSY-GA1	soil	USA	4009999 bp	无	1196078	1196683	605		1770634	1771341	707														2621864	2622682	818		1945804	1947579	1775		3425656	3427233	1577		3402958	3404139	1181	15	3402494	3402943	449	19	3401327	3402475	1148	8
NZ_CP040378.1	Bacillus velezensis strain P34	gut	Brazil: Amazon region near Manaus	3900464 bp	无	1185910	1186515	605		1745138	1745845	707														2640000	2640818	818		1941237	1943012	1775		3407376	3408953	1577		3384724	3385905	1181	15	3384260	3384709	449	19	3383093	3384241	1148	8
NZ_CP029296.1	Bacillus velezensis strain AP183	Cotton Plant Rhizosphere	USA	4006441 bp	无	1255170	1255775	605		1814711	1815418	707														2772361	2773179	818		2021338	2023113	1775		3543837	3545414	1577		3521226	3522407	1181	15	3520762	3521211	449	19	3519595	3520743	1148	8
NZ_CP043809.1	Bacillus velezensis strain ZeaDK315Endobac16	endosperm	France: Villeurbanne	3925184 bp	无	338350	338955	605		896294	897001	707														1787057	1787875	818		1098032	1099798	1775		2559914	2561491	1577		2537272	2538453	1181	15	2536808	2537257	449	19	2535641	2536789	1148	8
NZ_CP036527.1	Bacillus velezensis strain UTB96	soil	Iran	3715675 bp	无	1121991	1122596	605		1675158	1675865	707														2528325	2529143	818		1859907	1861682	1775		3292856	3294433	1577		3271362	3272543	1181	15	3270898	3271347	449	19	3269731	3270879	1148	8
NZ_CP023133.1	Bacillus velezensis strain J01	Shrimp feed	Brazil	4179934 bp	无	809059	809664	605		1380196	1380903	707														2336828	2337646	818		1559175	1560950	1766		3581279	3582856	1577		3558734	3559915	1181	15	3558270	3558719	449	19	3557103	3558251	1148	8
NZ_CP027429.1	Bacillus velezensis strain VCC-2003	river mud	Turkey: Canakkale, Troia antique city	3921410 bp	无	2637160	2637756	596		2062669	2063376	707														1177505	1178323	818		1857800	1859566	1775		398005	399582	1577		420941	422122	1181	-1645	422137	422586	449	-1616	422605	423753	1148	-1317
NZ_CP073781.1	Bacillus velezensis strain JK19	topsoil	China: Xinjiang	4222899 bp	无	2708793	2709398	605		2083596	2084303	707														1015745	1016563			1740651	1742426			3661266	3662843			3638515	3639696	1181	15	3638051	3638500	449	19	3636884	3638032	1148	8
NC_019842.1	Bacillus velezensis AS43.3			3961368 bp	无	1262653	1263258	605		1836730	1837437	707														2720711	2721529	818		2038819	2040594	1775		3487747	3489324	1577		3465093	3466274	1181	15	3464629	3465078	449	19	3463462	3464610	1148	8
NC_016784.1	Bacillus velezensis CAU B946			4019861 bp	无	1257150	1257755	605		1829112	1829819	707														2755268	2756086	818		2066790	2068565	1775		3568013	3569590	1577		3545315	3546496	1181	15	3544851	3545300	449	19	3543684	3544832	1148	8
NC_009725.2	Bacillus velezensis FZB42			3918596 bp	无	1218788	1219393	605		1776917	1777624	707														2666696	2667514	818		1975817	1977592	1775		3449107	3450684	1577		3427830	3429011	1181	15	3427366	3427815	449	19	3426199	3427347	1148	8
NC_022530.1	Bacillus velezensis NAU-B3			4196170 bp	有	2733268	2733873	605		2151091	2151798	707														1082466	1083284	818		1945145	1946920	1775		3724049	3725626	1577		3701357	3702538	1181	15	3700893	3701342	449	19	3699726	3700874	1148	8
NZ_CP007165.1	Bacillus velezensis NJN-6			4052546 bp	无	1303961	1304566	605		1880422	1881129	707														2844392	2845210	818		2115011	2116786	1775		3604482	3606059	1577		3581816	3582997	1181	15	3581352	3581801	449	19	3580185	3581333	1148	8
NZ_CP006890.1	Bacillus velezensis SQR9			4117023 bp	无	1247165	1247770	605		1801004	1801711	707														2898261	2899079	818		2045197	2046963	1766		3653393	3654970	1577		3630718	3631899	1181	15	3630254	3630703	449	19	3629087	3630235	1148	8
NZ_CP007244.1	Bacillus amyloliquefaciens subsp. plantarum TrigoCor1448	plant	Brazil	3957904 bp	无	1241279	1241884	605		1816650	1817357	707														2702091	2702906	815		2017313	2019088	1775		3486445	3488022	1577		3463837	3465018	1181	15	3463373	3463822	449	19	3462206	3463354	1148
NC_022075.1	Bacillus velezensis UCMB5033			4071167 bp	无	1239321	1239926	605		1818586	1819293	707														2823760	2824578	818		2002724	2004499	1775		3607922	3609499	1577		3585269	3586450	1181	15	3584805	3585254	449	19	3583638	3584786	1148	8
NC_020410.1	Bacillus velezensis UCMB5036	cotton plant	Ukraine	3910324 bp	无	1189675	1190277	602		1772620	1773327	707														2670170	2670988	818		1974315	1976090	1775		3441986	3443563	1577		3419374	3420555	1181	15	3418910	3419359	449	19	3417743	3418891	1148	8
NC_022081.1	Bacillus velezensis UCMB5113			3889532 bp	无	1201676	1202281	605		1780600	1781307	707														2676908	2677726	818		1978744	1980519	1775		3439158	3440735	1577		3416505	3417686	1181	15	3416041	3416490	449	19	3414874	3416022	1148	8
NZ_CP053376.1	Bacillus amyloliquefaciens strain WF02	soil	Taiwan: Taichung	4026648 bp	无	1242049	1242654	605		1818745	1819452	707														2742033	2742851	818		2012508	2014283	1775		3578581	3580158	1577		3555920	3557101	1181	15	3555456	3555905	449	19	3554289	3555437	1148	8
NZ_CP038028.1	Bacillus amyloliquefaciens strain FS1092	Food processing environment	USA:MD	4240930 bp	无	598254	598856	602		17342	18049	707														3181070	3181888	818		4056773	4058548	1775		2327860	2329437	1577		2350990	2352171	1181	-1645	2352186	2352635	449	-1616	2352654	2353802	1148	-1317
NZ_CP071970.1	Bacillus amyloliquefaciens strain XJ5	catalpa	China:Jingzhong	4160003 bp	有	1245331	1245933	602		1829786	1830493	707														2889978	2890796	818		2054314	2056089	1775		3696799	3698376	1577		3674185	3675366	1181	15	3673721	3674170	449	19	3672554	3673702	1148	8
NZ_CP044444.1	Bacillus amyloliquefaciens strain KC41	soil	South Korea	4118763 bp	无	2628819	2629424	605		3173159	3173866	707														60392	61210	818		3416234	3418009	1775		852609	854186	1577		829916	831097	1181	15	829452	829901	449	19	828285	829433	1148	8
NZ_CP021505.1	Bacillus amyloliquefaciens strain SRCM101267	food	South Korea	4070574 bp	有	1339882	1340484	602		1862240	1862947	707														2764237	2765055	818		2082248	2084020	1772		3584318	3585895	1577		3561490	3562671	1181	15	3561026	3561475	449	19	3559859	3561007	1148	8
NZ_CP041691.1	Bacillus amyloliquefaciens strain ZJU1	Morus alba L.	China:Hangzhou	4064151 bp	无	1285930	1286535	605		1844470	1845177	707														2781393	2782211	818		2050494	2052269	1775		3584036	3585613	1577		3561347	3562528	1181	15	3560883	3561332	449	19	3559716	3560864	1148	8
NZ_CP072120.1	Bacillus amyloliquefaciens strain GKT04	Tissue	China: Nanning	4056188 bp	无	3028107	3028712	605		3606572	3607279	707														573631	574449	818		3854292	3856067	1775		1348779	1350356	1577		1326135	1327316	1181	15	1325671	1326120	449	19	1324504	1325652	1148	8
NZ_CP029070.1	Bacillus amyloliquefaciens strain ALB69	almond drupe	USA: Chico, California	4046611 bp	无	1281987	1282592	605		1868327	1869034	707														2756021	2756839	818		2075446	2077221	1775		3556876	3558453	1577		3534188	3535369	1181	15	3533724	3534173	449	19	3532557	3533705	1148	8
NZ_CP030097.1	Bacillus amyloliquefaciens strain SH-B74	Marine-sediment	China	4042190 bp	有	983857	984462	605		1564102	1564809	707														2479245	2480063	818		1807370	1809145	1775		3254529	3256106	1577		3231837	3233018	1181	15	3231373	3231822	449	19	3230206	3231354	1148	8
NZ_CP029069.1	Bacillus amyloliquefaciens strain ALB65	Alfalfa silage	USA: Davis, California	4041665 bp	无	1267686	1268288	602		1849193	1849900	707														2767773	2768591	818		2057707	2059482	1775		3571515	3573092	1577		3548824	3550005	1181	15	3548360	3548809	449	19	3547193	3548341	1148	8
NZ_CP061168.1	Bacillus amyloliquefaciens strain T-5	healthy tomato plant at flowering stage	China: Nanjing, Jiangsu	4036119 bp	无	1286451	1287056	605		1863147	1863854	707														2827027	2827845	818		2097395	2099170	1775		3588131	3589708	1577		3565469	3566650	1181	15	3565005	3565454	449	19	3563838	3564986	1148	8
NZ_CP061852.1	Bacillus amyloliquefaciens strain INH2-4b	Almond orchard	USA:California	4023066 bp	无	1226935	1227537	602		1807742	1808449	707														2748391	2749209	818		2008059	2009834	1775		3561822	3563399	1577		3539088	3540269	1181	15	3538624	3539073	449	19	3537457	3538605	1148	8
NZ_CP029466.1	Bacillus amyloliquefaciens strain HM618	soil	China	4021851 bp	有	1329193	1329798	605		1880376	1881083	707														2773503	2774321	818		2078453	2080228	1775		3549480	3551057	1577		3526834	3528015	1181	15	3526370	3526819	449	19	3525203	3526351	1148	8
NZ_CP054479.1	Bacillus amyloliquefaciens strain R8-25	banana	Taiwan: Changhua	4010543 bp	无	2952579	2953181	602		2374681	2375388	707														1425654	1426472	818		2172599	2174374	1775		630959	632536	1577		654046	655227	1181	-1645	655242	655691	449	-1616	655710	656858	1148	-1317
NZ_CP032146.1	Bacillus amyloliquefaciens strain YP6	rhizosphere of Lolium perenne L. on a rock phosphorus mine	China: Guizhou	4009619 bp	无	1210329	1210931	602		1785817	1786524	707														2777716	2778534	818		1979057	1980832	1775		3525342	3526919	1577		3502636	3503817	1181	15	3502172	3502621	449	19	3501005	3502153	1148	8
NZ_CP054415.1	Bacillus amyloliquefaciens strain 205	soil	China	4006790 bp	无	1364207	1364809	602		1886565	1887272	707														2715104	2715922	818		1957091	1958863	1772		3541825	3543402	1577		3518997	3520178	1181	15	3518533	3518982	449	19	3517366	3518514	1148	8
NZ_CP014783.1	Bacillus amyloliquefaciens strain B15	grape skin	China:Xinjiang	4006754 bp	无	1202963	1203565	602		1787582	1788289	707														2733420	2734238	818		1993893	1995668	1775		3523535	3525112	1577		3500921	3502102	1181	15	3500457	3500906	449	19	3499290	3500438	1148	8
NZ_CP018902.1	Bacillus amyloliquefaciens strain HK1	Corn stalk residue compost	China	4002836 bp	无	463361	463963	602		985720	986427	707														1814361	1815179	818		1056249	1058021	1772		2641107	2642684	1577		2618279	2619460	1181	15	2617815	2618264	449	19	2616648	2617796	1148	8
NZ_CP041770.1	Bacillus amyloliquefaciens strain DH8030	oyster	China: Fujian, Xiapu Sea	3993985 bp	无	93520	94125	605		669975	670682	707														1592186	1593004	818		863678	865453	1775		2353142	2354719	1577		2330553	2331734	1181	15	2330089	2330538	449	19	2328922	2330070	1148	8
NZ_CP018152.1	Bacillus amyloliquefaciens strain LM2303	wild yak dung	China: Qinghai-Tibetan Plateau	3989393 bp	无	134907	135512	605		3450462	3451169	707														2552325	2553143	818		3247393	3249168	1775		1790832	1792409	1577		1813926	1815107	1181	-1645	1815122	1815571	449	-1616	1815590	1816738	1148	-1317
NZ_CP029071.1	Bacillus amyloliquefaciens strain ALB79	grape	USA: Berkeley, California	3982905 bp	无	1227036	1227638	602		1807843	1808550	707														2708342	2709160	818		2008160	2009935	1775		3521656	3523233	1577		3498922	3500103	1181	15	3498458	3498907	449	19	3497291	3498439	1148	8
NZ_CP065159.1	Bacillus amyloliquefaciens strain GXU-1	Sipunculus nudus L	China:Beibu Gulf	3976083 bp	无	3106785	3107390	605		3678778	3679485	707														690589	691407	818		3915081	3916856	1775		1451590	1453167	1577		1428929	1430110	1181	15	1428465	1428914	449	19	1427298	1428446	1148	8
NZ_CP075547.1	Bacillus amyloliquefaciens strain SN16-1	Natural soil	China:Shanghai	3974408 bp	无	1203970	1204575	605		1782330	1783037	707														2713890	2714708	818		2019366	2021141	1775		3517819	3519396	1577		3495160	3496341	1181	15	3494696	3495145	449	19	3493529	3494677	1148	8
NZ_CP013727.1	Bacillus amyloliquefaciens strain MBE1283	Korean traditional alcoholic beverage	South Korea	3966922 bp	有	140279	140884	605		715540	716247	707														1656071	1656889	818		918687	920462	1775		2420625	2422202	1577		2398070	2399251	1181	15	2397606	2398055	449	19	2396439	2397587	1148	8
NZ_CP061853.1	Bacillus amyloliquefaciens strain MOH1-5b	Almond orchard	USA:California	3964430 bp	无	1222583	1223185	602		1804551	1805258	707														2701634	2702452	818		2014465	2016240	1775		3494324	3495901	1577		3471637	3472818	1181	15	3471173	3471622	449	19	3470006	3471154	1148	8
NZ_CP017953.1	Bacillus amyloliquefaciens strain Y14	rhizosphere of peanut	China: Linyi, Shandong	3957164 bp	无	1178096	1178701	605		1750033	1750740	707														2734563	2735381	818		1953639	1955408	1769		3499579	3501156	1577		3476918	3478099	1181	15	3476454	3476903	449	19	3475287	3476435	1148	8
NZ_CP041693.1	Bacillus amyloliquefaciens strain H		USA	3954391 bp	无	1144898	1145500	602		1666981	1667688	707														2572009	2572827	818		1835110	1836885	1775		3398834	3400411	1577		3376205	3377386	1181	15	3375741	3376190	449	19	3374574	3375722	1148	8
NZ_CP040672.1	Bacillus amyloliquefaciens strain X030	peanut land	China: henan	3952640 bp	无	2183089	2183694	605		2761468	2762175	707														3693297	3694115	818		2993102	2994877	1775		536932	538509	1577		514236	515417	1181	15	513772	514221	449	19	512605	513753	1148	8
NZ_CP074391.1	Bacillus amyloliquefaciens strain L-17	soil	France: Gers	3933788 bp	无	1287845	1288450	605		1861137	1861844	707														2767675	2768493	818		2057148	2058923	1775		3534906	3536483	1577		3512209	3513390	1181	15	3511745	3512194	449	19	3510577	3511726	1149	8
NZ_CP018200.1	Bacillus amyloliquefaciens strain WS-8	soil	China: Baoding	3929787 bp	无	1264333	1264938	605		689692	690399	707														3720574	3721392	818		484879	486645	1766		2940097	2941674	1577		2963132	2964313	1181	-1645	2964328	2964777	449	-1616	2964796	2965944	1148	-1317
NZ_CP072612.1	Bacillus amyloliquefaciens strain G10	soil	South Korea	3929653 bp	无	3461737	3462342	605		2887095	2887802	707														1988232	1989050	818		2682282	2684048	1766		1207756	1209333	1577		1230791	1231972	1181	-1645	1231987	1232436	449	-1616	1232455	1233603	1148	-1317
NZ_CP014700.1	Bacillus amyloliquefaciens strain S499	soil	Democratic Republic of the Congo: Iturie province	3927922 bp	有	1986833	1987438	605		1413438	1414145	707														506789	507607	818		1216359	1218134	1775		3478518	3480095	1577		3455821	3457002	1181	15	3455357	3455806	449	19	3454190	3455338	1148	8
NZ_CP065539.1	Bacillus amyloliquefaciens strain DGL1	soil	China:Qinghai	3915550 bp	无	1213831	1214436	605		1771960	1772667	707														2663456	2664274	818		1970860	1972635	1775		3445751	3447328	1577		3424474	3425655	1181	15	3424010	3424459	449	19	3422843	3423991	1148	8
NZ_CP044360.1	Bacillus amyloliquefaciens strain V167	grape plant		3904474 bp	无	1165506	1166111	605		1723658	1724365	707														2615036	2615854	818		1922558	1924333	1775		3398508	3400085	1577		3375913	3377094	1181	15	3375449	3375898	449	19	3374282	3375430	1148	8
NZ_CP011252.1	Bacillus amyloliquefaciens strain MT45	daqu	China: Maotai, Renhuai	3897521 bp	无	1296070	1296672	602		1875451	1876158	707														2650751	2651569	818		2045363	2047138	1775		3441259	3442836	1577		3418513	3419694	1181	15	3418049	3418498	449	19	3416882	3418030	1148	8
NZ_CP073635.1	Bacillus amyloliquefaciens strain Ba13	soil	China:Yangling	3861210 bp	无	1194494	1195096	602		1724891	1725598	707														2593175	2593993	818		1877452	1879227	1775		3416534	3418111	1577		3393790	3394971	1181	15	3393326	3393775	449	19	3392159	3393307	1148	8
NZ_CP062984.1	Bacillus amyloliquefaciens strain PP19	litchi pericarp	China: Guangzhou	3847565 bp	无	1185413	1186015	602		1762364	1763071	707														2616744	2617562	818		1968778	1970553	1775		3385197	3386774	1577		3362446	3363627	1181	15	3361982	3362431	449	19	3360815	3361963	1148	8
NZ_CP016913.1	Bacillus amyloliquefaciens strain RD7-7	fermented soybean paste	South Korea	3688209 bp	无	1189681	1190283	602		1720250	1720957															2495478	2496296	818		1881353	1883128	1775		3241059	3242636	1577		3218305	3219486	1181	15	3217841	3218290	449	19	3216674	3217822	1148	8
CP035899.1	Bacillus amyloliquefaciens strain ARP23	saline soil	Argentina:Cordoba	4018867 bp	无	/	/			/	/															2389113	2389931	818		3095835	3097610	1775		1531324	1532901	1577		1554405	1555586	1181	-1645	1555601	1556050	449	-1607	1556069	1557208	1139
CP079834.1	Bacillus amyloliquefaciens strain EA19	Erigeron annuus L. Pers	China: Wuhan	3964177 bp	有	2193239	2193844	605		2767323	2768030															3713853	3714671	818		3010312	3012090	1778		522511	524088			499819	501000	1181	15	499355	499804	449	19	498188	499336	1148	8
CP044359.1	Bacillus amyloliquefaciens strain V417	grape plant		3907893 bp	无
NZ_CP077672.1	Bacillus velezensis strain SWUJ1	soil	China: Chongqing	3926914 bp	无	1191303	1191908	605		1768045	1768752	707														2681426	2682244	818		1981226	1982992	1766		3467175	3468752	1577		3444522	3445703	1181
CP083943.1	Bacillus velezensis strain CSUSB3	garden soil	USA:California	4088756 bp	无	1303089	1303691	602		1890490	1891197	707														2837063	2837881	818		2129910	2131685	1775		3617706	3619283	1577		3595091	3596272	1181		3594627	3595076	449		3593460	3594608	1148
CP071042.1	Bacillus amyloliquefaciens isolate ELA1901024	Elanco Animal Health	USA: Greenfield, Indiana	4090715 bp	无
NZ_CP081304.1	Bacillus velezensis strain CL-4	chicken cecal contents	China:Gongzhuling	4063558 bp	无	1263551	1264156	605		1835484	1836191	707														2850879	2851697			2030109	2031884	1775		3607386	3608963	1577		3584729	3585910	1181		3584265	3584714	449		3583098	3584246	1148
CP047587.1	Bacillus velezensis strain VB7	rhizosphere soil	India: Tamil Nadu, Coimbatore	3021183 bp	无
NZ_CP082243.1	Bacillus amyloliquefaciens strain JP3042	soil	USA:California	4066277 bp	无	1243132	1243737	605		1869596	1870303	707														2784013	2784831	818		2070862	2072637	1775		3601849	3603426	1577		3579203	3580384	1181		3578739	3579188	449		3577572	3578720	1148
NZ_CP082283.1	Bacillus amyloliquefaciens strain JP3144	soil	USA:California	4155652 bp	无	1224394	1224996	602		1806281	1806988	707														2891880	2892698	818		2014548	2016323	1775		3689448	3691025	1577		3666759	3667940	1181		3666295	3666744	449		3665128	3666276	1148
NZ_CP082279.1	Bacillus amyloliquefaciens strain Bam1	Cucumber	China:Guangxi	3954399 bp	无	1246671	1247273	602		1768757	1769464	707														2673784	2674602	818		1936886	1938661	1775		3500614	3502191	1577		3477985	3479166	1181		3477521	3477970	449		3476354	3477502	1148
NZ_CP082278.1	Bacillus amyloliquefaciens strain 35M	Phosphate Mine	China: Yunnan Province	3930927 bp	无	1194390	1194992	602		1724787	1725494	707														2593068	2593886	818		1877348	1879123	1775		3486251	3487828	1577		3463507	3464688	1181		3463043	3463492	449		3461876	3463024	1148
NC_022653.1	Bacillus amyloliquefaciens CC178		South Korea	3916828 bp	无	1214142	1214747	605		1772271	1772978	707														2663767	2664585	818		1971171	1972946	1775		3447340	3448917	1577		3424746	3425927	1181	15	3424282	3424731	449	19	3423115	3424263	1148	8
NC_014551.1	Bacillus amyloliquefaciens DSM 7 = ATCC 23350			3980199 bp	无	1339560	1340162	602		1861912	1862619	707														2690555	2691373	818		2045736	2047508	1772		3517473	3519050	1577		3494645	3495826	1181	15	3494181	3494630	449	19	3493014	3494162	1148	8
NC_020272.1	Bacillus amyloliquefaciens IT-45			3928857 bp	有	2695866	2696471	605		2122472	2123179	707														1215822	1216640	818		1925395	1927170	1775		447834	449411	1577		470930	472111	1181	-1645	472126	472575	449	-1616	472594	473742	1148	-1317
NZ_CP007242.1	Bacillus amyloliquefaciens KHG19			3953361 bp	无	1063976	1064581	605		1642895	1643602	707														2513162	2513980	818		1838923	1840698	1775		3307347	3308924	1577		3284701	3285882	1181	15	3284237	3284686	449	19	3283070	3284218	1148	8
NC_023073.1	Bacillus amyloliquefaciens LFB112			3942754 bp	无	1246810	1247415	605		1823240	1823947	707														2741305	2742123	818		2055759	2057534	1775		3502628	3504205	1577		3479967	3481148	1181	15	3479503	3479952	449	19	3478336	3479484	1148	8
NC_017190.1	Bacillus amyloliquefaciens LL3			3995227 bp	有	1256711	1257313	602		1822063	1822770	707														2742097	2742915	818		1990240	1992012	1772		3531470	3533047	1577		3508642	3509823	1181	15	3508178	3508627	449	19	3507011	3508159	1148	8
NC_017188.1	Bacillus amyloliquefaciens TA208			3937511 bp	无	2142172	2142774	602		1619999	1620706	707														2657470	2658288	818		1450790	1452565	1775		3484648	3486225	1577		3461623	3462804	1181	15	3461159	3461608	449	19	3459992	3461140	1148	8
NZ_CP006960.1	Bacillus amyloliquefaciens UMAF6614			4005145 bp	无	1937632	1938237	605		2523931	2524638	707														3411579	3412397	818		2731048	2732823	1775		237030	238607	1577		214342	215523	1181	15	213878	214327	449	19	212711	213859	1148	8
NZ_CP006058.1	Bacillus amyloliquefaciens UMAF6639			4034636 bp	无	3456795	3457397	602		9210	9917	707														925770	926588	818		218814	220589	1775		1709760	1711337	1577		1687296	1688477	1181	15	1686832	1687281	449	19	1685665	1686813	1148	8
NC_017191.1	Bacillus amyloliquefaciens XH7			3939203 bp	无	2144205	2144807	602		1621303	1622010	707														2659513	2660331	818		1452106	1453881	1775		3486311	3487888	1577		3463643	3464824	1181	15	3463179	3463628	449	19	3462012	3463160	1148	8
NC_017912.1	Bacillus amyloliquefaciens Y2		wheat rhizosphere	4238624 bp	无	1241809	1242414	605		1842272	1842979	707														2956451	2957269	818		2185671	2187446	1775		3759097	3760674	1577		3736408	3737589	1181	15	3735943	3736393	450	19	3734776	3735924	1148	8
[truncated: 14 more columns]

## Sheet: Sheet2
ACCESSION	Strains	isolation_source	country/district	Genome length	Plasmid information	pghB				pghC				pghL				ggt				PghZ				racE				pgdS				pgsE				pgsA				pgsC				pgsB			homology
	SG1.1					start	end	Gene Length	distance	start	end	Gene Length	distance	start	end	Gene Length	distance	start	end	Gene Length	distance	start	end	Gene Length	distance	start	end	Gene Length	distance	start	end	Gene Length	distance	start	end	Gene Length	distance	start	end	Gene Length	distance	start	end	Gene Length	distance	start	end	Gene Length	pghB
CP082924.1	Bacillus subtilis strain FJAT-4	soil	China	4215634 bp	Exist	1318605	1319207	602	543840	1863047	1863754	707	51066	1914820	1915578	758	88698	2004276	2006039	1763	183519	2189558	2190382	824	712426	2902808	2903626	818	792249	3695875	3697116	1241	141	3697257	3697424	167	15	3697439	3698581	1142	19	3698600	3699049	449	15	3699064	3700245	1181	0.995
NZ_CP020102.1	Bacillus subtilis strain NCIB 3610			4215607 bp	Exist	1319044	1319646	602	543834	1863480	1864187	707	51066	1915253	1916011	758	88698	2004709	2006472	1763	183521	2189993	2190817	824	712417	2903234	2904052	818	792243	3696295	3697536	1241	141	3697677	3697844	167	15	3697859	3699001	1142	19	3699020	3699469	449	15	3699484	3700665	1181	0.995
NZ_CP045820.1	Bacillus subtilis strain MB9_B1		Denmark	4263919 bp	None	1289060	1289662	602	541431	1831093	1831800	707	75753	1907553	1908311	758	88629	1996940	1998703	1763	219070	2217773	2218597	824	730076	2948673	2949491	818	798637	3748128	3749369	1241	141	3749510	3749677	167	15	3749692	3750834	1142	19	3750853	3751302	449	15	3751317	3752498	1181	0.995
NZ_LN649259.1	Bacillus subtilis strain BS49			4251652 bp	None	1318985	1319587	602	561873	1881460	1882167	707	51066	1933233	1933991	758	88698	2022689	2024452	1763	183519	2207971	2208795	824	712431	2921226	2922044	818	810258	3732302	3733543	1241	141	3733684	3733851	167	15	3733866	3735008	1142	19	3735027	3735476	449	15	3735491	3736672	1181	0.995
NZ_LN680001.1	Bacillus subtilis strain BS34A			4233615 bp	None	1318988	1319590	602	543834	1863424	1864131	707	69104	1933235	1933993	758	88698	2022691	2024454	1763	183519	2207973	2208797	824	712431	2921228	2922046	818	792219	3714265	3715506	1241	141	3715647	3715814	167	15	3715829	3716971	1142	19	3716990	3717439	449	15	3717454	3718635	1181	0.995
NZ_CP045824.1	Bacillus subtilis strain MB8_B10		Denmark	4225362 bp	None	1299107	1299709	602	541879	1841588	1842295	707	71608	1913903	1914661	758	88561	2003222	2004985	1763	175177	2180162	2180986	824	730977	2911963	2912781	818	798388	3711169	3712410	1241	141	3712551	3712718	167	15	3712733	3713875	1142	19	3713894	3714343	449	15	3714358	3715539	1181	0.965
NZ_CP045823.1	Bacillus subtilis strain MB8_B1		Denmark	4221278 bp	None	1289048	1289650	602	541512	1831162	1831869	707	70020	1901889	1902647	758	88629	1991276	1993039	1763	182053	2175092	2175916	824	730034	2905950	2906768	818	798637	3705405	3706646	1241	141	3706787	3706954	167	15	3706969	3708111	1142	19	3708130	3708579	449	15	3708594	3709775	1181	0.995
NZ_CP065789	Bacillus subtilis strain LBUM979	soil	Canada: New Brunswick, Bouctouche	4215646 bp	None	1318614	1319216	602	543838	1863054	1863761	707	51066	1914827	1915585	758	88698	2004283	2006046	1763	183522	2189568	2190392	824	712427	2902819	2903637	818	792251	3695888	3697129	1241	141	3697270	3697437	167	15	3697452	3698594	1142	19	3698613	3699062	449	15	3699077	3700258	1181	0.995
NZ_CP058242.1	Bacillus subtilis strain SP1	lab	Switzerland	4215613 bp	None	1319014	1319616	602	543835	1863451	1864158	707	51066	1915224	1915982	758	88698	2004680	2006443	1763	183522	2189965	2190789	824	712434	2903223	2904041	818	792222	3696263	3697504	1241	141	3697645	3697812	167	15	3697827	3698969	1142	19	3698988	3699437	449	15	3699452	3700633	1181	0.995
NZ_CP045922.1	Bacillus subtilis strain P8_B1		Denmark	4215512 bp	Exist	1318601	1319203	602	543836	1863039	1863746	707	51066	1914812	1915570	758	88698	2004268	2006031	1763	183522	2189553	2190377	824	712427	2902804	2903622	818	792249	3695871	3697112	1241	141	3697253	3697420	167	15	3697435	3698577	1142	19	3698596	3699045	449	15	3699060	3700241	1181	0.995
NZ_CP045812.1	Bacillus subtilis strain P8_B3		Denmark	4215511 bp	Exist	1318601	1319203	602	543836	1863039	1863746	707	51066	1914812	1915570	758	88698	2004268	2006031	1763	183522	2189553	2190377	824	712426	2902803	2903621	818	792249	3695870	3697111	1241	141	3697252	3697419	167	15	3697434	3698576	1142	19	3698595	3699044	449	15	3699059	3700240	1181	0.995
NZ_CP010053.1	Bacillus subtilis strain PS832			4215367 bp	None	1318773	1319375	602	543833	1863208	1863915	707	51066	1914981	1915739	758	88698	2004437	2006200	1763	183521	2189721	2190545	824	712435	2902980	2903798	818	792224	3696022	3697263	1241	141	3697404	3697571	167	15	3697586	3698728	1142	19	3698747	3699196	449	15	3699211	3700392	1181	0.995
NZ_CP032310.1	Bacillus subtilis strain WB800N			4214174 bp	None	1312106	1312708	602	550376	1863084	1863791	707	51066	1914857	1915615	758	88696	2004311	2006074	1763	183517	2189591	2190415	824	712429	2902844	2903662	818	792219	3695881	3697122	1241	141	3697263	3697430	167	15	3697445	3698587	1142	19	3698606	3699055	449	15	3699070	3700251	1181	0.995
NZ_CP063150.1	Bacillus subtilis strain s-16	soil	China: Inner Mongolia	4209504 bp	None	1314020	1314622	602	543908	1858530	1859237	707	55783	1915020	1915778	758	90750	2006528	2008291	1763	166700	2174991	2175815	824	707499	2883314	2884132	818	807871	3692003	3693244	1241	141	3693385	3693552	167	15	3693567	3694709	1142	19	3694728	3695177	449	15	3695192	3696373	1181	1
NZ_CP015004.1	Bacillus subtilis strain SZMC 6179J isolate B23	tomato rhisosphere	Hungary: Bekes County	4195195 bp	None	1298625	1299227	602	543836	1843063	1843770	707	51066	1894836	1895594	758	88698	1984292	1986055	1763	183521	2169576	2170400	824	712424	2882824	2883642	818	792210	3675852	3677093	1241	141	3677234	3677401	167	15	3677416	3678558	1142	19	3678577	3679026	449	15	3679041	3680222	1181	0.995
NZ_CP045821.1	Bacillus subtilis strain MB8_B7		Denmark	4191568 bp	Exist	1298096	1298698	602	543836	1842534	1843241	707	51066	1894307	1895065	758	88698	1983763	1985526	1763	185310	2170836	2171660	824	712382	2884042	2884860	818	792239	3677099	3678340	1241	141	3678481	3678648	167	15	3678663	3679805	1142	19	3679824	3680273	449	15	3680288	3681469	1181	0.995
NZ_CP032089.1	Bacillus subtilis strain FB6-3	Fermented bamboo shoot	India: Manipur	4192717 bp	None	1314183	1314785	602	543910	1858695	1859402	707	55741	1915143	1915901	758	75324	1991225	1992988	1763	166806	2159794	2160618	824	707503	2868121	2868939	818	806586	3675525	3676766	1241	141	3676907	3677074	167	15	3677089	3678231	1142	19	3678250	3678699	449	15	3678714	3679895	1181	1
NZ_CP011115.1	Bacillus subtilis KCTC 1028			4215633 bp	None	1319014	1319616	602	543837	1863453	1864160	707	51066	1915226	1915984	758	88698	2004682	2006445	1763	183522	2189967	2190791	824	712427	2903218	2904036	818	792247	3696283	3697524	1241	141	3697665	3697832	167	15	3697847	3698989	1142	19	3699008	3699457	449	15	3699472	3700653	1181	0.995
NC_018520.1	Bacillus subtilis QB928			4146839 bp	None	1298510	1299112	602	543835	1842947	1843654	707	51066	1894720	1895478	758	88694	1984172	1985935	1763	183519	2169454	2170278	824	664378	2834656	2835474	818	792224	3627698	3628939	1241	141	3629080	3629247	167	15	3629262	3630404	1142	19	3630423	3630872	449	15	3630887	3632068	1181	0.995
NZ_AP019714.1	Bacillus subtilis subsp. subtilis strain NBRC 13719			4211090 bp	Exist	1318611	1319213	602	543836	1863049	1863756	707	51066	1914822	1915580	758	84327	1999907	2001670	1763	183522	2185192	2186016	824	712502	2898518	2899336	818	792249	3691585	3692826	1241	141	3692967	3693134	167	15	3693149	3694291	1142	19	3694310	3694759	449	15	3694774	3695955	1181	0.995
NZ_CP075344.1	Bacillus subtilis subsp. subtilis strain A1 - Midalam	beach soil	India:Midalam beach in Tamil Nadu	4215114 bp	None	1318837	1319439	602	543760	1863199	1863906	707	51044	1914950	1915708	758	88683	2004391	2006154	1763	183436	2189590	2190414	824	712421	2902835	2903653	818	792096	3695749	3696990	1241	141	3697131	3697298	167	15	3697313	3698455	1142	19	3698474	3698923	449	15	3698938	3700119	1181	0.965
NZ_CP016852.1	Bacillus subtilis subsp. subtilis strain 168G		Germany	4214812 bp	None	1318458	1319060	602	543832	1862892	1863599	707	51066	1914665	1915423	758	88670	2004093	2005856	1763	183521	2189377	2190201	824	712388	2902589	2903407	818	792170	3695577	3696818	1241	141	3696959	3697126	167	15	3697141	3698283	1142	19	3698302	3698751	449	15	3698766	3699947	1181	0.995
NZ_CP010314.1	Bacillus subtilis subsp. subtilis strain 3NA isolate 1970 (Michel and Millet)		France	4195102 bp	None	1298503	1299105	602	543834	1842939	1843646	707	51066	1894712	1895470	758	88698	1984168	1985931	1763	183522	2169453	2170277	824	712433	2882710	2883528	818	792224	3675752	3676993	1241	141	3677134	3677301	167	15	3677316	3678458	1142	19	3678477	3678926	449	15	3678941	3680122	1181	0.995
NZ_CP017312.1	Bacillus subtilis subsp. subtilis strain QB5412		France	4217945 bp	None	1319003	1319605	602	543835	1863440	1864147	707	51066	1915213	1915971	758	88698	2004669	2006432	1763	183522	2189954	2190778	824	712431	2903209	2904027	818	794568	3698595	3699836	1241	141	3699977	3700144	167	15	3700159	3701301	1142	19	3701320	3701769	449	15	3701784	3702965	1181	0.995
NZ_CP050532.1	Bacillus subtilis subsp. subtilis str. SMY			4212427 bp	None	1312296	1312898	602	543845	1856743	1857450	707	51065	1908515	1909273	758	88702	1997975	1999738	1763	183524	2183262	2184086	824	712435	2896521	2897339	818	795774	3693113	3694354	1241	142	3694496	3694663	167	15	3694678	3695820	1142	19	3695839	3696288	449	15	3696303	3697484	1181	0.995
NZ_CM000490.1	Bacillus subtilis subsp. subtilis str. SMY			4214643 bp	None	1318318	1318920	602	543727	1862647	1863354	707	51079	1914433	1915191	758	88699	2003890	2005653	1763	183516	2189169	2189993	824	712305	2902298	2903116	818	792176	3695292	3696533	1241	141	3696674	3696841	167	15	3696856	3697998	1142	19	3698017	3698466	449	15	3698481	3699662	1181
NZ_CP007800.1	Bacillus subtilis subsp. subtilis str. JH642 substr. AG174 strain JH642			4188369 bp	None	1302562	1303164	602	543834	1846998	1847705	707	51066	1898771	1899529	758	77916	1977445	1979208	1763	183521	2162729	2163553	824	712430	2875983	2876801	818	792223	3669024	3670265	1241	141	3670406	3670573	167	15	3670588	3671730	1142	19	3671749	3672198	449	15	3672213	3673394	1181	0.995
NZ_CP008698.1	Bacillus subtilis subsp. subtilis str. AG1839			4193640 bp	None	1302562	1303164	602	543834	1846998	1847705	707	51066	1898771	1899529	758	77916	1977445	1979208	1763	183521	2162729	2163553	824	712430	2875983	2876801	818	797494	3674295	3675536	1241	141	3675677	3675844	167	15	3675859	3677001	1142	19	3677020	3677469	449	15	3677484	3678665	1181	0.995
NC_020507.1	Bacillus subtilis subsp. subtilis 6051-HGW			4215610 bp	None	1319009	1319611	602	543835	1863446	1864153	707	51066	1915219	1915977	758	88699	2004676	2006439	1763	183521	2189960	2190784	824	712415	2903199	2904017	818	792246	3696263	3697504	1241	141	3697645	3697812	167	15	3697827	3698969	1142	19	3698988	3699437	449	15	3699452	3700633	1181	0.995
NZ_CP053102.1	Bacillus subtilis subsp. subtilis str. 168	liquid-air interface biofilm	Germany: Jena	4316079 bp	None	1319039	1319641	602	543840	1863481	1864188	707	51066	1915254	1916012	758	88698	2004710	2006473	1763	295847	2302320	2303144	824	713083	3016227	3017045	818	779678	3796723	3797964	1241	141	3798105	3798272	167	15	3798287	3799429	1142	19	3799448	3799897	449	15	3799912	3801093	1181	0.995
NZ_CP010052.1	Bacillus subtilis subsp. subtilis str. 168	laboratory strain	France	4215619 bp	None	1319023	1319625	602	543835	1863460	1864167	707	51066	1915233	1915991	758	88698	2004689	2006452	1763	183522	2189974	2190798	824	712431	2903229	2904047	818	792222	3696269	3697510	1241	141	3697651	3697818	167	15	3697833	3698975	1142	19	3698994	3699443	449	15	3699458	3700639	1181	0.995
NZ_CP019663.1	Bacillus subtilis subsp. subtilis str. 168	soil		4215385 bp	None	1318798	1319400	602	543835	1863235	1863942	707	51066	1915008	1915766	758	88698	2004464	2006227	1763	183513	2189740	2190564	824	712431	2902995	2903813	818	792222	3696035	3697276	1241	141	3697417	3697584	167	15	3697599	3698741	1142	19	3698760	3699209	449	15	3699224	3700405	1181	0.995
NZ_CP019662.1	Bacillus subtilis subsp. subtilis str. 168	soil		4215398 bp	None	1318811	1319413	602	543835	1863248	1863955	707	51066	1915021	1915779	758	88698	2004477	2006240	1763	183513	2189753	2190577	824	712431	2903008	2903826	818	792222	3696048	3697289	1241	141	3697430	3697597	167	15	3697612	3698754	1142	19	3698773	3699222	449	15	3699237	3700418	1181	0.995
NZ_CM000487.1	Bacillus subtilis subsp. subtilis str. 168			4214547 bp	None	1318277	1318879	602	543725	1862604	1863311	707	51079	1914390	1915148	758	88699	2003847	2005610	1763	183507	2189117	2189941	824	712303	2902244	2903062	818	792138	3695200	3696441	1241	141	3696582	3696749	167	15	3696764	3697906	1142	19	3697925	3698374	449	15	3698389	3699570	1181	0.995
NZ_CM000489.1	Bacillus subtilis subsp. subtilis str. JH642			4187615 bp	None	1301887	1302489	602	543722	1846211	1846918	707	51077	1897995	1898753	758	78123	1976876	1978639	1763	183512	2162151	2162975	824	712310	2875285	2876103	818	792169	3668272	3669513	1241	141	3669654	3669821	167	15	3669836	3670978	1142	19	3670997	3671446	449	15	3671461	3672642	1181	0.995
NZ_AP024624.1	Bacillus subtilis strain BEST3106		Japan:Tokyo 194-8511, Machida, Minamiooya 11,Mitsubishi Kasei Institute of Life Sciences	4192623 bp	None	1284796	1285398	602	543868	1829266	1829973	707	51066	1881039	1881797	758	88697	1970494	1972257	1763	183519	2155776	2156600	824	712423	2869023	2869841	818	792208	3662049	3663290	1241	141	3663431	3663598	167	15	3663613	3664755	1142	19	3664774	3665223	449	15	3665238	3666419	1181	0.995
NZ_AP024622.1	Bacillus subtilis strain BEST3096		Japan:Tokyo 194-8511, Machida, Minamiooya 11,Mitsubishi Kasei Institute of Life Sciences	4207047 bp	None	1298149	1298751	602	543868	1842619	1843326	707	51066	1894392	1895150	758	88697	1983847	1985610	1763	183519	2169129	2169953	824	712434	2882387	2883205	818	793232	3676437	3677678	1241	141	3677819	3677986	167	15	3678001	3679143	1142	19	3679162	3679611	449	15	3679626	3680807	1181	0.995
NZ_AP024628.1	Bacillus subtilis strain BEST3145		Japan:Tokyo 194-8511, Machida, Minamiooya 11,Mitsubishi Kasei Institute of Life Sciences	4217110 bp	None	1290754	1291356	602	543868	1835224	1835931	707	51066	1886997	1887755	758	88702	1976457	1978220	1763	183519	2161739	2162563	824	714071	2876634	2877452	818	813842	3691294	3692535	1241	141	3692676	3692843	167	15	3692858	3694000	1142	19	3694019	3694468	449	15	3694483	3695664	1181	0.995
NZ_AP024623.1	Bacillus subtilis strain BEST3102		Japan:Tokyo 194-8511, Machida, Minamiooya 11,Mitsubishi Kasei Institute of Life Sciences	4195012 bp	None	1287581	1288183	602	543868	1832051	1832758	707	51066	1883824	1884582	758	88697	1973279	1975042	1763	183519	2158561	2159385	824	712434	2871819	2872637	818	791801	3664438	3665679	1241	141	3665820	3665987	167	15	3666002	3667144	1142	19	3667163	3667612	449	15	3667627	3668808	1181	0.995
NZ_AP024621.1	Bacillus subtilis strain BEST3095		Japan:Tokyo 194-8511, Machida, Minamiooya 11,Mitsubishi Kasei Institute of Life Sciences	4194929 bp	None	1298161	1298763	602	543868	1842631	1843338	707	51066	1894404	1895162	758	88818	1983980	1985743	1763	183519	2169262	2170086	824	714076	2884162	2884980	818	793187	3678167	3679408	1241	141	3679549	3679716	167	15	3679731	3680873	1142	19	3680892	3681341	449	15	3681356	3682537	1181	0.995
NZ_AP024627.1	Bacillus subtilis strain BEST3136		Japan:Tokyo 194-8511, Machida, Minamiooya 11,Mitsubishi Kasei Institute of Life Sciences	4194343 bp	None	1291196	1291798	602	543868	1835666	1836373	707	51066	1887439	1888197	758	88697	1976894	1978657	1763	183519	2162176	2163000	824	712427	2875427	2876245	818	792183	3668428	3669669	1241	141	3669810	3669977	167	15	3669992	3671134	1142	19	3671153	3671602	449	15	3671617	3672798	1181	0.995
NZ_AP024625.1	Bacillus subtilis strain BEST3109		Japan:Tokyo 194-8511, Machida, Minamiooya 11,Mitsubishi Kasei Institute of Life Sciences	4192790 bp	None	1284876	1285478	602	543868	1829346	1830053	707	51066	1881119	1881877	758	88898	1970775	1972538	1763	183519	2156057	2156881	824	712427	2869308	2870126	818	792208	3662334	3663575	1241	141	3663716	3663883	167	15	3663898	3665040	1142	19	3665059	3665508	449	15	3665523	3666704	1181	0.995
NZ_AP024626.1	Bacillus subtilis strain BEST3125		Japan:Tokyo 194-8511, Machida, Minamiooya 11,Mitsubishi Kasei Institute of Life Sciences	4190030 bp	None	1284824	1285426	602	543871	1829297	1830004	707	51066	1881070	1881828	758	88685	1970513	1972276	1763	183519	2155795	2156619	824	714071	2870690	2871508	818	792178	3663686	3664927	1241	141	3665068	3665235	167	15	3665250	3666392	1142	19	3666411	3666860	449	15	3666875	3668056	1181	0.995
NZ_CM000488.1	Bacillus subtilis subsp. subtilis NCIB 3610			4211262 bp	Exist	1318614	1319216	602	543836	1863052	1863759	707	51066	1914825	1915583	758	84327	1999910	2001673	1763	183522	2185195	2186019	824	712426	2898445	2899263	818	792241	3691504	3692745	1241	141	3692886	3693053	167	15	3693068	3694210	1142	19	3694229	3694678	449	15	3694693	3695874	1181
NZ_CP023409.1	Bacillus subtilis strain 7PJ-16	Mulberry stem	China: Chongqing	4209045 bp	None	1368245	1368847	602	467184	1836031	1836738	707	62632	1899370	1900128	758	62531	1962659	1964422	1763	176972	2141394	2142218	824	686132	2828350	2829168	818	854695	3683863	3685104	1241	141	3685245	3685412	167	15	3685427	3686569	1142	19	3686588	3687037	449	15	3687052	3688233	1181	0.97
NC_000964.3	Bacillus subtilis subsp. subtilis str. 168			4215606 bp	None	1319011	1319613	602	543835	1863448	1864155	707	51066	1915221	1915979	758	88698	2004677	2006440	1763	273982	2189961	2190785	824	712432	2903217	2904035	818	792222	3696257	3697498	1241	141	3697639	3697806	167	15	3697821	3698963	1142	19	3698982	3699431	449	15	3699446	3700627	1181	0.995
NZ_CP089592.1	Bacillus subtilis strain Bsi	gill	China	4220637 bp	None	1323610	1324212	602	543837	1868049	1868756	707	51066	1919822	1920580	758	88698	2009278	2011041	1763	273983	2194563	2195387	824	712427	2907814	2908632	818	792247	3700879	3702120	1241	141	3702261	3702428	167	15	3702443	3703585	1142	19	3703604	3704053	449	15	3704068	3705249	1181
NZ_CP015375.1	Bacillus subtilis subsp. subtilis strain KCTC 3135			4211343 bp	None	911483	912664	1181	15	912679	913128	449	19	913147	914289	1142	15	914304	914471	167	141	914612	915853	1241	792249	1708102	1708920	818	712502	2421422	2422246	824	183522	2605768	2607531	1763	84327	2691858	2692616	758	51066	2743682	2744389	707	543841	3288230	3288832	602	0.995
NZ_CP064093.1	Bacillus subtilis N1282-4at	China:Guangzhou		4215563 bp	None	1569192	1570373	1181	15	1570388	1570837	449	19	1570856	1571998	1142	15	1572013	1572180	167	141	1572321	1573562	1241	792245	2365807	2366625	818	712427	3079052	3079876	824	183522	3263398	3265161	1763	88698	3353859	3354617	758	51066	3405683	3406390	707	543837	3950227	3950829	602	0.995
ACCESSION	Strains	isolation_source	country/district	Genome length	Plasmid information	RacE				pgdS				pgsE				pgsA				pgsC				pgsB				pghB				pghC				pghZ				pghL				ggt
	SG1.2					start	end	Gene Length	distance	start	end	Gene Length	distance	start	end	Gene Length	距离	start	end	Gene Length	distance	start	end	Gene Length	distance	start	end	Gene Length	distance	start	end	Gene Length	distance	start	end	Gene Length	distance	start	end	Gene Length	distance	start	end	Gene Length	distance	start	end	Gene Length
NZ_CP032860.1	Bacillus subtilis subsp. subtilis strain SSJ-1	Cheonggukjang	South Korea: Jeollanam-do	4199434 bp	None	187560	188378	818	841681	1030059	1031300	1241	141	1031441	1031608	167	15	1031623	1032765	1142	19	1032784	1033233	449	15	1033248	1034429	1181	1795622	2830051	2830653	602	542184	3372837	3373544	707	99485	3473029	3473853	824	101469	3575322	3576080	758	88670	3664750	3666513	1763	0.995
ACCESSION	Strains	isolation_source	country/district	Genome length	Plasmid information	racE				PghZ				ggt				pghL				pghC				pghB				pgsB				pgsC				pgsA				pgsE				pgdS
	SG1.3					start	end	Gene Length	distance	start	end	Gene Length	distance	start	end	Gene Length	distance	start	end	Gene Length	distance	start	end	Gene Length	distance	start	end	Gene Length	distance	start	end	Gene Length	distance	start	end	Gene Length	distance	start	end	Gene Length	distance	start	end	Gene Length	distance	start	end	Gene Length
NZ_CP028202	Bacillus subtilis strain SRCM102754	Doenjang(Soybean paste)	South Korea	4281863 bp	Exist	36546	37364	818	757378	794742	795566	824	165117	960683	962446	1763	77968	1040414	1041172	758	103257	1144429	1145136	707	544022	1689158	1689760	602	1817904	3507664	3508845	1181	15	3508860	3509309	449	19	3509328	3510470	1142	15	3510485	3510652	167	141	3510793	3512034	1241	0.985
NZ_CP064096.1	Bacillus subtilis N1142-3at（R10）					735300	736118	818	712427	1448545	1449369	824	183522	1632891	1634654	1763	88698	1723352	1724110	758	51066	1775176	1775883	707	543837	2319720	2320322	602	1833919	4154241	4155422	1181	15	4155437	4155886	449	19	4155905	4157047	1142	15	4157062	4157229	167	141	4157370	4158611	1241	0.995
ACCESSION	Strains	isolation_source	country/district	Genome length	Plasmid information	PghZ				ggt				pghL				pghC				pghB				pgsB				pgsC				pgsA				pgsE				pgdS				racE
	SG1.4					start	end	Gene Length	distance	start	end	Gene Length	distance	start	end	Gene Length	distance	start	end	Gene Length	distance	start	end	Gene Length	distance	start	end	Gene Length	distance	start	end	Gene Length	distance	start	end	Gene Length	distance	start	end	Gene Length	distance	start	end	Gene Length	distance	start	end	Gene Length
NZ_CP028212.1	Bacillus subtilis strain SRCM102748			4210797 bp	None	574570	575394	824	184922	760316	762079	1763	88689	850768	851526	758	51079	902605	903312	707	543905	1447217	1447819	602	1788775	3236594	3237775	1181	15	3237790	3238239	449	19	3238258	3239400	1142	15	3239415	3239582	167	141	3239723	3240964	1241	829933	4070897	4071715	818	1
ACCESSION	Strains	isolation_source	country/district	Genome length	Plasmid information	pgsB				pgsC				pgsA				pgsE				pgdS				racE				ggt				pghL				pghZ				pghC				pghB
	SG1.5					start	end	Gene Length	distance	start	end	Gene Length	distance	start	end	Gene Length	distance	start	end	Gene Length	distance	start	end	Gene Length	distance	start	end	Gene Length	distance	start	end	Gene Length	distance	start	end	Gene Length	distance	start	end	Gene Length	distance	start	end	Gene Length	distance	start	end	Gene Length
NZ_CP050319.1	Bacillus subtilis strain AMR1	Plant tissue	India:Manipur	4142132 bp	None	518600	519781	1181	15	519796	520245	449	19	520264	521406	1142	15	521421	521588	167	141	521729	522970	1241	828895	1351865	1352683	818	758645	2111328	2113091	1763	62481	2175572	2176330	758	89764	2266094	2266918	824	102278	2369196	2369903	707	540585	2910488	2911090	602	1
CP032315.1	Bacillus subtilis strain MZK05	soil	Bangladesh	4145727 bp	None	1226154	1226756	602	548575	1775331	1776038	707	97449	1873487	1874311	824	82964	1957275	1958033	758	73235	2031268	2033031	1763	759835	2792866	2793684	818	801623	3595307	3596548	1241	15	3596689	3596856	167	19	3596871	3598013	1142	15	3598032	3598481	449	15	3598496	3599677	1181
	SG1.6
NZ_CP064094.1	Bacillus subtilis_N1108-5at(R19)					150939	151541	602	1833933	1985474	1986655	1181	15	1986670	1987119	449	19	1987138	1988280	1142	15	1988295	1988462	167	141	1988603	1989844	1241	792244	2782088	2782906	818	712418	3495324	3496148	824	183522	3679670	3681433	1763	88698	3770131	3770889	758	51066	3821955	3822662	707	0.995
	SG1.7
NZ_CP064095.1	Bacillus subtilis_N1303-2Ay（R20）					43406	44164	758	51066	95230	95937	707	543837	639774	640376	602	1833946	2474322	2475503	1181	15	2475518	2475967	449	19	2475986	2477128	1142	15	2477143	2477310	167	141	2477451	2478692	1241	792244	3270936	3271754	818	712427	3984181	3985005	824	183522	4168527	4170290	1763	0.995
11 genes（without pghZ):
	SG2.1：93					start	end	Gene Length	distance	start	end	Gene Length	distance	start	end	Gene Length	distance	start	end	Gene Length	distance	start	end	Gene Length	distance	start	end	Gene Length	distance	start	end	Gene Length	distance	start	end	Gene Length	distance	start	end	Gene Length	distance	start	end	Gene Length	distance	start	end	Gene Length	pghB
ACCESSION	Strains	isolation_source	country/district	Genome length	Plasmid information	pghB				pghC				pghL				ggt				racE				pgdS				pgsE				pgsA				pgsC				pgsB				ggt
NZ_CP013984.1	Bacillus inaquosorum strain DE111	soil	USA: Georgia	4143890 bp	None	1292364	1292966	602	470023	1762989	1763696	707	59530	1823226	1823984	758	100160	1924144	1925907	1763	854192	2780099	2780917	818	787113	3568030	3569271	1241	141	3569412	3569579	167	15	3569594	3570736	1142	19	3570755	3571204	449	15	3571219	3572400	1181	0.91	0.9745	0.9087	0.9669	0.9779
NZ_CP029465.1	Bacillus inaquosorum strain KCTC 13429			4350498 bp	None	1380519	1381121	602	601975	1983096	1983803	707	74706	2058509	2059267	758	126899	2186166	2187929	1763	804539	2992468	2993286	818	798323	3791609	3792850	1241	141	3792991	3793158	167	15	3793173	3794315	1142	19	3794334	3794783	449	15	3794798	3795979	1181	0.91	0.9745	0.9127	0.9743	0.9779
NZ_CP063276.1	Bacillus mojavensis strain LDFZ001	soil	China: Yantai	3965118 bp	None	1226487	1227098	611	549478	1776576	1777283	707	70895	1848178	1848936	758	93091	1942027	1943790	1763	690791	2634581	2635399	818	793961	3429360	3430601	1241	158	3430759	3430926	167	15	3430941	3432083	1142	19	3432102	3432551	449	15	3432566	3433747	1181	0.798	0.9191	0.8373	0.9338	0.9387
NZ_CP051464.1	Bacillus mojavensis strain UCMB5075	mouse bloode sample	Ukraine:Kyiv	4031121 bp	None	1326489	1327100	611	471372	1798472	1799179	707	42298	1841477	1842235	758	92104	1934339	1936102	1763	772125	2708227	2709045	818	776888	3485933	3487174	1241	157	3487331	3487498	167	15	3487513	3488655	1142	19	3488674	3489123	449	15	3489138	3490319	1181	0.8128	0.9319	0.8214	0.9412	0.937
NZ_AP012496.1	Bacillus subtilis BEST7003			4043042 bp	None	1294249	1294851	602	550199	1845050	1845757	707	51066	1896823	1897581	758	73290	1970871	1972634	1763	762374	2735008	2735826	818	787984	3523810	3525051	1241	141	3525192	3525359	167	15	3525374	3526516	1142	19	3526535	3526984	449	15	3526999	3528180	1181	0.995	1	0.9802	1	0.9932
NZ_CP007173.1	Bacillus subtilis HJ5			4012933 bp	None	1269601	1270203	602	539888	1810091	1810798	707	59067	1869865	1870623	758	90176	1960799	1962562	1763	702801	2665363	2666181	818	808834	3475015	3476256	1241	141	3476397	3476564	167	15	3476579	3477721	1142	19	3477740	3478189	449	15	3478204	3479385	1181	0.995	1	0.9802	0.989	0.9881
NC_022898.1	Bacillus subtilis PY79			4033459 bp	None	1282048	1282650	602	543836	1826486	1827193	707	51066	1878259	1879017	758	77915	1956932	1958695	1763	762376	2721071	2721889	818	792222	3514111	3515352	1241	141	3515493	3515660	167	15	3515675	3516817	1142	19	3516836	3517285	449	15	3517300	3518481	1181	0.995	1	0.9802	1	0.9932
NZ_CP045826.1	Bacillus subtilis strain 73		Germany:Heida	4166516 bp	None	1397835	1398437	602	541509	1939946	1940653	707	70525	2011178	2011936	758	62422	2074358	2076121	1763	773673	2849794	2850612	818	798504	3649116	3650357	1241	141	3650498	3650665	167	15	3650680	3651822	1142	19	3651841	3652290	449	15	3652305	3653486	1181	0.995	1	0.9802	1	0.9949
NZ_CP045825.1	Bacillus subtilis strain 75		Germany:Heida	4156459 bp	None	1404120	1404722	602	544650	1949372	1950079	707	51354	2001433	2002191	758	88739	2090930	2092693	1763	739500	2832193	2833011	818	798991	3632002	3633243	1241	141	3633384	3633551	167	15	3633566	3634708	1142	19	3634727	3635176	449	15	3635191	3636372	1181	1	1	0.9762	0.989	0.9932
NZ_CP069789.1	Bacillus subtilis strain BIM B-569G	soil	Belarus:Novopolotsk	4080024 bp	None	1309369	1309971	602	542761	1852732	1853439	707	61791	1915230	1915988	758	88696	2004684	2006447	1763	763317	2769764	2770582	818	806231	3576813	3578054	1241	141	3578195	3578362	167	15	3578377	3579519	1142	19	3579538	3579987	449	15	3580002	3581183	1181	1	1	0.9762	0.989	0.9932
NZ_CP047485.1	Bacillus subtilis strain BJQ0005	Baijiu	China: Fujian Province	4112497 bp	None	1336724	1337326	602	540593	1877919	1878626	707	52166	1930792	1931550	758	88658	2020208	2021971	1763	778916	2800887	2801705	818	787906	3589611	3590852	1241	141	3590993	3591160	167	15	3591175	3592317	1142	19	3592336	3592785	449	15	3592800	3593981	1181	1	1	0.9802	0.989	0.9915
NZ_CP074571.1	Bacillus subtilis strain BYS2	soil	China: Mount Tai	4030791 bp	None	1287879	1288481	602	539887	1828368	1829075	707	59068	1888143	1888901	758	90177	1979078	1980841	1763	702786	2683627	2684445	818	808769	3493214	3494455	1241	141	3494596	3494763	167	15	3494778	3495920	1142	19	3495939	3496388	449	15	3496403	3497584	1181	0.995	1	0.9802	0.989	0.9881
NZ_CP062497.1	Bacillus subtilis strain CV16	Bat guano from cave soil	Brazil: Para, Altamira	4200880 bp	None	1312695	1313297	602	546688	1859985	1860692	707	50732	1911424	1912182	758	88522	2000704	2002467	1763	823079	2825546	2826364	818	837040	3663404	3664645	1241	141	3664786	3664953	167	15	3664968	3666110	1142	19	3666129	3666578	449	15	3666593	3667774	1181	0.995	1	0.9802	0.989	0.9915
NZ_CP021903.1	Bacillus subtilis strain ge28	Panax ginseng	China: Jilin province	4065429 bp	None	1280107	1280709	602	546956	1827665	1828372	707	52001	1880373	1881131	758	88508	1969639	1971402	1763	763230	2734632	2735450	818	804462	3539912	3541153	1241	141	3541294	3541461	167	15	3541476	3542618	1142	19	3542637	3543086	449	15	3543101	3544282	1181	0.97	0.9957	0.9762	0.989	0.9949
NZ_CP020367.1	Bacillus subtilis strain GQJK2	rhizosphere	China:Zhongning,Ningxia	4072961 bp	None	1299224	1299826	602	541020	1840846	1841553	707	63591	1905144	1905902	758	88688	1994590	1996353	1763	757744	2754097	2754915	818	807896	3562811	3564052	1241	141	3564193	3564360	167	15	3564375	3565517	1142	19	3565536	3565985	449	15	3566000	3567181	1181	0.99	1	0.9802	0.9853	0.9932
NZ_CP022391.1	Bacillus subtilis strain GS 188	wheat sourdough	India: Khaagipur	4215606 bp	None	1319011	1319613	602	543835	1863448	1864155	707	51066	1915221	1915979	758	88698	2004677	2006440	1763	896777	2903217	2904035	818	792222	3696257	3697498	1241	141	3697639	3697806	167	15	3697821	3698963	1142	19	3698982	3699431	449	15	3699446	3700627	1181	1	1	0.9802	1	0.9949
NZ_CP039935.1	Bacillus subtilis strain H19	seawater	China: Shanghai, The East China Sea	4063004 bp	None	1302503	1303105	602	544980	1848085	1848792	707	55329	1904121	1904879	758	88691	1993570	1995333	1763	722205	2717538	2718356	818	834411	3552767	3554008	1241	142	3554150	3554317	167	15	3554332	3555474	1142	19	3555493	3555942	449	15	3555957	3557138	1181	0.99	1	0.9722	0.989	0.9915
NZ_CP016894.1	Bacillus subtilis strain HJ0-6		South Korea	4235115 bp	None	1273791	1274393	602	542185	1816578	1817285	707	225625	2042910	2043668	758	88669	2132337	2134100	1763	775478	2909578	2910396	818	798578	3708974	3710215	1241	141	3710356	3710523	167	15	3710538	3711680	1142	19	3711699	3712148	449	15	3712163	3713344	1181	0.995	1	0.9802	1	0.9949
NZ_CP031784.1	Bacillus subtilis strain HMNig-2	honey	Egypt	4178124 bp	None	368329	368931	602	542432	911363	912070	707	50548	962618	963376	758	88803	1052179	1053942	1763	835489	1889431	1890249	818	789636	2679885	2681126	1241	141	2681267	2681434	167	15	2681449	2682591	1142	19	2682610	2683059	449	15	2683074	2684255	1181	0.965	1	0.9762	0.9853	0.9932
NZ_CP045425.1	Bacillus subtilis strain JAAA		China: Shenzhen	4217124 bp	Exist	1302212	1302814	602	472424	1775238	1775945	707	60290	1836235	1836993	758	93703	1930696	1932459	1763	899738	2832197	2833009	812	855961	3688970	3690211	1241	141	3690352	3690519	167	15	3690534	3691676	1142	19	3691695	3692144	449	15	3692159	3693340	1181	0.995	0.9957	0.9802	0.9926	0.9949
NZ_CP054177.1	Bacillus subtilis strain JCL16	soil	China:Najing province	4101682 bp	None	1299056	1299658	602	570915	1870573	1871280	707	72332	1943612	1944370	758	88638	2033008	2034771	1763	741104	2775875	2776693	818	796811	3573504	3574745	1241	141	3574886	3575053	167	15	3575068	3576210	1142	19	3576229	3576678	449	15	3576693	3577874	1181	0.995	0.9957	0.9762	0.989	0.9949
NZ_CP018184.1	Bacillus subtilis strain KH2	soil	China:Tianjin	4138265 bp	Exist	590242	590844	602	475938	1066782	1067489	707	97782	1165271	1166029	758	63350	1229379	1231142	1763	720835	1951977	1952795	818	888600	2841395	2842636	1241	141	2842777	2842944	167	15	2842959	2844101	1142	19	2844120	2844569	449	15	2844584	2845765	1181	1	1	1	1	1
NZ_CP045819.1	Bacillus subtilis strain MB9_B4		Denmark:Birkeroed	4105407 bp	None	1307260	1307862	602	541832	1849694	1850401	707	71352	1921753	1922511	758	88633	2011144	2012907	1763	777003	2789910	2790728	818	798732	3589460	3590701	1241	141	3590842	3591009	167	15	3591024	3592166	1142	19	3592185	3592634	449	15	3592649	3593830	1181	0.995	1	0.9802	1	0.9949
NZ_CP045818.1	Bacillus subtilis strain MB9_B6		Denmark:Birkeroed	4087720 bp	None	1289410	1290012	602	541419	1831431	1832138	707	70848	1902986	1903744	758	88629	1992373	1994136	1763	778248	2772384	2773202	818	798612	3571814	3573055	1241	141	3573196	3573363	167	15	3573378	3574520	1142	19	3574539	3574988	449	15	3575003	3576184	1181	0.995	1	0.9802	1	0.9949
NZ_CP033205.1	Bacillus subtilis strain MBI 600			4076736 bp	None	1298501	1299103	602	561754	1860857	1861564	707	51066	1912630	1913388	758	88697	2002085	2003848	1763	758253	2762101	2762919	818	793948	3556867	3558108	1241	141	3558249	3558416	167	15	3558431	3559573	1142	19	3559592	3560041	449	15	3560056	3561237	1181	0.995	1	0.9802	1	0.9932
NZ_CP044498.1	Bacillus subtilis strain ms-2	Mangrove habitat samples	China: Chiu-lung River	4126713 bp	None	1273787	1274389	602	542187	1816576	1817283	707	117228	1934511	1935269	758	88669	2023938	2025701	1763	775482	2801183	2802001	818	798583	3600584	3601825	1241	141	3601966	3602133	167	15	3602148	3603290	1142	19	3603309	3603758	449	15	3603773	3604954	1181	0.995	1	0.9802	1	0.9949
NZ_CP045817.1	Bacillus subtilis strain P5_B1		Denmark:Dyrehave	4083248 bp	None	1285071	1285673	602	548519	1834192	1834899	707	52035	1886934	1887692	758	88508	1976200	1977963	1763	765183	2743146	2743964	818	807026	3550990	3552231	1241	141	3552372	3552539	167	15	3552554	3553696	1142	19	3553715	3554164	449	15	3554179	3555360	1181	0.97	0.9957	0.9762	0.989	0.9949
NZ_CP045816.1	Bacillus subtilis strain P5_B2		Denmark:Dyrehave	4103324 bp	None	1345600	1346202	602	481262	1827464	1828171	707	52180	1880351	1881109	758	62563	1943672	1945435	1763	851732	2797167	2797985	818	791761	3589746	3590987	1241	141	3591128	3591295	167	15	3591310	3592452	1142	19	3592471	3592920	449	15	3592935	3594116	1181	0.965	1	0.9881	0.989	0.9915
NZ_CP045811.1	Bacillus subtilis strain P9_B1		Denmark:Dyrehave	4063468 bp	None	1298039	1298641	602	543835	1842476	1843183	707	51066	1894249	1895007	758	88698	1983705	1985468	1763	765293	2750761	2751579	818	792249	3543828	3545069	1241	141	3545210	3545377	167	15	3545392	3546534	1142	19	3546553	3547002	449	15	3547017	3548198	1181	0.995	1	0.9802	1	0.9932
NZ_CP047645.1	Bacillus subtilis strain PMB102	Plant leaves	Taiwan: Central Taiwan	4103088 bp	None	1344016	1344618	602	543554	1888172	1888879	707	51091	1939970	1940728	758	88711	2029439	2031202	1763	757111	2788313	2789131	818	797911	3587042	3588283	1241	141	3588424	3588591	167	15	3588606	3589748	1142	19	3589767	3590216	449	15	3590231	3591412	1181	0.995	97. 00%	1
NZ_CP040528.1	Bacillus subtilis strain PR10	Tobacco rhizosphere soil	China:Hunan Province	4073059 bp	None	1298854	1299456	602	541027	1840483	1841190	707	63591	1904781	1905539	758	88689	1994228	1995991	1763	757750	2753741	2754559	818	807910	3562469	3563710	1241	141	3563851	3564018	167	15	3564033	3565175	1142	19	3565194	3565643	449	15	3565658	3566839	1181	0.99	1	0.9802	0.9853	0.9932
NZ_CP029461.1	Bacillus subtilis strain QB61	soil	China: Hainan province	4120380 bp	None	1206875	1207477	602	542220	1749697	1750404	707	102915	1853319	1854077	758	88639	1942716	1944479	1763	734237	2678716	2679534	818	797184	3476718	3477959	1241	140	3478099	3478266	167	15	3478281	3479423	1142	19	3479442	3479891	449	15	3479906	3481087	1181	0.995	1	0.9881	1	0.9949
CP051306.1	Bacillus subtilis strain RI4914	wastewater	Brazil	4100930 bp	None	1315926	1316528	602	478701	1795229	1795936	707	54696	1850632	1851390	758	62339	1913729	1915492	1763	841414	2756906	2757718	812	808739	3566457	3567698	1241	141	3567839	3568006	167	15	3568021	3569163	1142	19	3569182	3569631	449	15	3569646	3570827	1181	0.975	1	0.9841	0.9926	0.9932
NZ_CP076083.1	Bacillus subtilis strain SC3.7	Soybean seed Chutney	India:Manipur	4026536 bp	None	1239363	1239965	602	541803	1781768	1782475	707	52780	1835255	1836013	758	86156	1922169	1923932	1763	712077	2636009	2636827	818	856988	3493815	3495056	1241	141	3495197	3495364	167	15	3495379	3496521	1142	19	3496540	3496989	449	15	3497004	3498185	1181	0.995	99. 50%	1
NZ_CP009796.1	Bacillus subtilis strain SG6	Anthers of luffa	China: Haidian, Beijing	4079669 bp	None	1282303	1282905	602	540790	1823695	1824402	707	63676	1888078	1888836	758	88622	1977458	1979221	1763	780615	2759836	2760654	818	781152	3541806	3543047	1241	141	3543188	3543355	167	15	3543370	3544512	1142	19	3544531	3544980	449	15	3544995	3546176	1181	0.995	0.9957	0.9802	0.9853	0.9949
NZ_CP049924.1	Bacillus subtilis strain So1b	soil	Antarctica	4070574 bp	None	1278601	1279203	602	541600	1820803	1821510	707	103306	1924816	1925574	758	88678	2014252	2016015	1763	760981	2776996	2777814	818	784756	3562570	3563811	1241	141	3563952	3564119	167	15	3564134	3565276	1142	19	3565295	3565744	449	15	3565759	3566940	1181	1	1	0.9802	0.989	0.9949
NZ_CP035226.1	Bacillus subtilis strain SRCM103517	Food	South Korea	4192706 bp	Exist	1348695	1349297	602	540617	1889914	1890621	707	55604	1946225	1946983	758	88659	2035642	2037405	1763	839517	2876922	2877740	1181	792190	3669930	3671171	1241	141	3671312	3671479	167	15	3671494	3672636	1142	19	3672655	3673104	449	15	3673119	3674300	1181	0.97	1	0.9722	0.989	0.9949
NZ_CP035230.1	Bacillus subtilis strain SRCM103551	Food	South Korea	4051556 bp	None	1294042	1294644	602	472460	1767104	1767811	707	93582	1861393	1862151	758	88658	1950809	1952572	1763	784790	2737362	2738180	818	789905	3528085	3529326	1241	141	3529467	3529634	167	15	3529649	3530791	1142	19	3530810	3531259	449	15	3531274	3532455	1181	1	1	0.9802	0.989	0.9915
NZ_CP035231.1	Bacillus subtilis strain SRCM103571	Food	South Korea	4133685 bp	None	1358237	1358839	602	542827	1901666	1902373	707	55437	1957810	1958568	758	88703	2047271	2049034	1763	736672	2785706	2786524	818	827138	3613662	3614903	1241	142	3615045	3615212	167	15	3615227	3616369	1142	19	3616388	3616837	449	15	3616852	3618033	1181	0.995	0.9957	0.9722	0.989	0.9966
NZ_CP035402.1	Bacillus subtilis strain SRCM103576	Food	South Korea	4012178 bp	None	1306447	1307049	602	473086	1780135	1780842	707	81600	1862442	1863200	758	62267	1925467	1927230	1763	752365	2679595	2680413	818	829404	3509817	3511058	1241	141	3511199	3511366	167	15	3511381	3512523	1142	19	3512542	3512991	449	15	3513006	3514187	1181	0.965	1	1	1	0.9915
NZ_CP035403.1	Bacillus subtilis strain SRCM103581	Food	South Korea	4126329 bp	None	1397725	1398327	602	477229	1875556	1876263	707	43084	1919347	1920105	758	64127	1984232	1985995	1763	765207	2751202	2752014	#REF!	813085	3565099	3566340	1241	141	3566481	3566648	167	15	3566663	3567805	1142	19	3567824	3568273	449	15	3568288	3569469	1181	0.975	1	0.9683	0.9926	0.9949
NZ_CP035406.1	Bacillus subtilis strain SRCM103612	Food	South Korea	4228232 bp	Exist	1343285	1343887	602	470268	1814155	1814862	707	56471	1871333	1872091	758	73236	1945327	1947090	1763	852325	2799415	2800233	818	888259	3688492	3689733	1241	141	3689874	3690041	167	15	3690056	3691198	1142	19	3691217	3691666	449	15	3691681	3692862	1181	0.995	0.9957	1	0.9853	0.9949
NZ_CP035411.1	Bacillus subtilis strain SRCM103622	Food	South Korea	4125217 bp	Exist	1298086	1298688	602	548551	1847239	1847946	707	73433	1921379	1922137	758	88698	2010835	2012598	1763	773010	2785608	2786426	812	807243	3593669	3594910	1241	141	3595051	3595218	167	15	3595233	3596375	1142	19	3596394	3596843	449	15	3596858	3598039	1181	0.97	1	0.9762	0.989	0.9949
NZ_CP035413.1	Bacillus subtilis strain SRCM103629	Food	South Korea	4129860 bp	None	1336240	1336842	602	540653	1877495	1878202	707	55378	1933580	1934338	758	88602	2022940	2024703	1763	767940	2792643	2793461	818	798642	3592103	3593344	1241	141	3593485	3593652	167	15	3593667	3594809	1142	19	3594828	3595277	449	15	3595292	3596473	1181	1	1	0.9802	0.989	0.9949
NZ_CP035414.1	Bacillus subtilis strain SRCM103637	Food	South Korea	4027238 bp	None	1326786	1327388	602	478893	1806281	1806988	707	51377	1858365	1859123	758	62559	1921682	1923445	1763	792185	2715630	2716448	818	790769	3507217	3508458	1241	141	3508599	3508766	167	15	3508781	3509923	1142	19	3509942	3510391	449	15	3510406	3511587	1181	0.96	1	0.996	1	0.9949
NZ_CP035390.1	Bacillus subtilis strain SRCM103641	Food	South Korea	4110403 bp	None	1326137	1326739	602	478889	1805628	1806335	707	93634	1899969	1900727	758	62831	1963558	1965321	1763	726665	2691986	2692804	818	897799	3590603	3591844	1241	141	3591985	3592152	167	15	3592167	3593309	1142	19	3593328	3593777	449	15	3593792	3594973	1181	0.99	1	0.996	0.989	0.9949
NZ_CP035391.1	Bacillus subtilis strain SRCM103689	Food	South Korea	4096442 bp	Exist	1288456	1289058	602	543980	1833038	1833745	707	61071	1894816	1895574	758	88726	1984300	1986063	1763	786548	2772611	2773429	818	793779	3567208	3568449	1241	141	3568590	3568757	167	15	3568772	3569914	1142	19	3569933	3570382	449	15	3570397	3571578	1181	0.995	1	0.9802	1	0.9949
NZ_CP035394.1	Bacillus subtilis strain SRCM103696	Food	South Korea	4035212 bp	None	1295972	1296574	602	544017	1840591	1841298	707	51069	1892367	1893125	758	88699	1981824	1983587	1763	742954	2726541	2727359	818	792338	3519697	3520938	1241	141	3521079	3521246	167	15	3521261	3522403	1142	19	3522422	3522871	449	15	3522886	3524067	1181	1	1	0.9802	0.989	0.9915
NZ_CP035395.1	Bacillus subtilis strain SRCM103697	Food	South Korea	4072580 bp	None	1322020	1322622	602	483584	1806206	1806913	707	62213	1869126	1869884	758	62475	1932359	1934122	1763	724580	2658702	2659520	818	883969	3543489	3544730	1241	141	3544871	3545038	167	15	3545053	3546195	1142	19	3546214	3546663	449	15	3546678	3547859	1181	0.965	1	1	1	0.9915
NZ_CP035397.1	Bacillus subtilis strain SRCM103773	Food	South Korea	4052954 bp	Exist	1311427	1312029	602	473519	1785548	1786255	707	52177	1838432	1839190	758	62562	1901752	1903515	1763	771628	2675143	2675961	818	828917	3504878	3506119	1241	141	3506260	3506427	167	15	3506442	3507584	1142	19	3507603	3508052	449	15	3508067	3509248	1181	0.965	1	1	0.989	0.9949
NZ_CP035400.1	Bacillus subtilis strain SRCM103835	Food	South Korea	4143632 bp	None	1310236	1310838	602	541026	1851864	1852571	707	62507	1915078	1915836	758	88730	2004566	2006329	1763	764786	2771115	2771933	818	828658	3600591	3601832	1241	141	3601973	3602140	167	15	3602155	3603297	1142	19	3603316	3603765	449	15	3603780	3604961	1181	0.99	1	1	0.9853	0.9932
NZ_CP035401.1	Bacillus subtilis strain SRCM103837	Food	South Korea	4143637 bp	None	1310237	1310839	602	541026	1851865	1852572	707	62507	1915079	1915837	758	88731	2004568	2006331	1763	764787	2771118	2771936	818	828659	3600595	3601836	1241	141	3601977	3602144	167	15	3602159	3603301	1142	19	3603320	3603769	449	15	3603784	3604965	1181	0.99	1	1	0.9853	0.9932
NZ_CP035161.1	Bacillus subtilis strain SRCM103862	Food	South Korea	4133206 bp	None	1340095	1340697	602	542039	1882736	1883443	707	68029	1951472	1952230	758	88563	2040793	2042556	1763	775729	2818285	2819103	818	798609	3617712	3618953	1241	141	3619094	3619261	167	15	3619276	3620418	1142	19	3620437	3620886	449	15	3620901	3622082	1181	0.965	1	0.9802	1	0.9966
NZ_CP035165.1	Bacillus subtilis strain SRCM103881	Food	South Korea	4147136 bp	None	1281890	1282492	602	548501	1830993	1831700	707	52007	1883707	1884465	758	88511	1972976	1974739	1763	838805	2813544	2814362	818	807241	3621603	3622844	1241	141	3622985	3623152	167	15	3623167	3624309	1142	19	3624328	3624777	449	15	3624792	3625973	1181	0.97	0.9957	0.9762	0.989	0.9949
NZ_CP035163.1	Bacillus subtilis strain SRCM103923	Food	South Korea	4113808 bp	None	1327597	1328199	602	548522	1876721	1877428	707	52008	1929436	1930194	758	88506	2018700	2020463	1763	762836	2783299	2784117	818	807036	3591153	3592394	1241	141	3592535	3592702	167	15	3592717	3593859	1142	19	3593878	3594327	449	15	3594342	3595523	1181	0.97	0.9957	0.9802	0.989	0.9949
NZ_CP035166.1	Bacillus subtilis strain SRCM103971	Food	South Korea	4111350 bp	None	1338041	1338643	602	540599	1879242	1879949	707	52160	1932109	1932867	758	88658	2021525	2023288	1763	777799	2801087	2801905	818	787899	3589804	3591045	1241	141	3591186	3591353	167	15	3591368	3592510	1142	19	3592529	3592978	449	15	3592993	3594174	1181	1	1	0.9802	0.989	0.9915
NZ_CP035164.1	Bacillus subtilis strain SRCM104005	Food	South Korea	4136114 bp	None	1303567	1304169	602	540759	1844928	1845635	707	73319	1918954	1919712	758	88629	2008341	2010104	1763	811509	2821613	2822431	818	797761	3620192	3621433	1241	141	3621574	3621741	167	15	3621756	3622898	1142	19	3622917	3623366	449	15	3623381	3624562	1181	0.995	1	0.9802	1	0.9949
NZ_CP035167.1	Bacillus subtilis strain SRCM104008	Food	South Korea	4058528 bp	None	1289916	1290518	602	551113	1841631	1842338	707	52039	1894377	1895135	758	88488	1983623	1985386	1763	757758	2743144	2743962	818	805820	3549782	3551023	1241	141	3551164	3551331	167	15	3551346	3552488	1142	19	3552507	3552956	449	15	3552971	3554152	1181	0.97	0.9957	0.9762	0.989	0.9949
NZ_CP035191.1	Bacillus subtilis strain SRCM104011	Food	South Korea	4058524 bp	Exist	1289914	1290516	602	551113	1841629	1842336	707	52039	1894375	1895133	758	88488	1983621	1985384	1763	757758	2743142	2743960	818	805818	3549778	3551019	1241	141	3551160	3551327	167	15	3551342	3552484	1142	19	3552503	3552952	449	15	3552967	3554148	1181	0.97	0.9957	0.9762	0.989	0.9949
NZ_CP022287.1	Bacillus subtilis strain SX01705	mushroom substrate	China:Beijing	4072531 bp	Exist	1286922	1287524	602	539887	1827411	1828118	707	59068	1887186	1887944	758	90177	1978121	1979884	1763	702789	2682673	2683491	818	850510	3534001	3535242	1241	141	3535383	3535550	167	15	3535565	3536707	1142	19	3536726	3537175	449	15	3537190	3538371	1181	0.995	1	0.9802	0.989	1
NZ_CP023257.1	Bacillus subtilis strain TLO3	dental plaque	China: Gansu	4072939 bp	None	1381476	1382078	602	498088	1880166	1880873	707	63683	1944556	1945314	758	62465	2007779	2009542	1763	713548	2723090	2723908	818	814480	3538388	3539629	1241	141	3539770	3539937	167	15	3539952	3541094	1142	19	3541113	3541562	449	15	3541577	3542758	1181	0.995	1	0.9841	0.989	0.9949
NZ_CP046592.1	Bacillus subtilis strain TR21	Dendrobium	China:Guangzhou	4105857 bp	None	1337921	1338523	602	543887	1882410	1883117	707	51079	1934196	1934954	758	88688	2023642	2025405	1763	771242	2796647	2797465	818	793403	3590868	3592109	1241	141	3592250	3592417	167	15	3592432	3593574	1142	19	3593593	3594042	449	15	3594057	3595238	1181	1	1	0.9802	1	0.9949
NZ_CP011534.1	Bacillus subtilis strain UD1022	agricultural soil	USA: Boulder, Colorado	4025326 bp	None	1314278	1314880	602	542611	1857491	1858198	707	55781	1913979	1914737	758	90753	2005490	2007253	1763	694890	2702143	2702961	818	805274	3508235	3509476	1241	141	3509617	3509784	167	15	3509799	3510941	1142	19	3510960	3511409	449	15	3511424	3512605	1181	1	1	0.9762	0.989	0.9915
NZ_CP072525.1	Bacillus subtilis strain YB-04	Wheatstraw	China:Henan Province,Xinxiang	4156177 bp	None	1298490	1299092	602	548501	1847593	1848300	707	52008	1900308	1901066	758	88508	1989574	1991337	1763	831086	2822423	2823241	818	807457	3630698	3631939	1241	141	3632080	3632247	167	15	3632262	3633404	1142	19	3633423	3633872	449	15	3633887	3635068	1181	0.97	0.9957	0.9762	0.989	0.9949
NZ_CP080629.1	Bacillus subtilis strain YPS-32	ARTP mutation	China:Wuxi	4084795 bp	None	1283205	1283807	602	543905	1827712	1828419	707	51031	1879450	1880208	758	88689	1968897	1970660	1763	770016	2740676	2741494	818	828361	3569855	3571096	1241	141	3571237	3571404	167	15	3571419	3572561	1142	19	3572580	3573029	449	15	3573044	3574225	1181	0.995	1	1
NC_017196.2	Bacillus subtilis subsp. natto BEST195			4105380 bp	Exist	1331518	1332120	602	474523	1806643	1807350	707	97782	1905132	1905890	758	63350	1969240	1971003	1763	703807	2674810	2675628	818	888600	3564228	3565469	1241	141	3565610	3565777	167	15	3565792	3566934	1142	19	3566953	3567402	449	15	3567417	3568598	1181	0.965	0.9957	1	1	1
NZ_CP014471.1	Bacillus subtilis subsp. natto strain CGMCC 2108	soil		4122154 bp	Exist	1331371	1331973	602	474523	1806496	1807203	707	97782	1904985	1905743	758	63350	1969093	1970856	1763	719261	2690117	2690935	818	888600	3579535	3580776	1241	141	3580917	3581084	167	15	3581099	3582241	1142	19	3582260	3582709	449	15	3582724	3583905	1181	0.965	0.9957	1	1	1
NZ_CP086007.1	Bacillus subtilis subsp. natto strain SCP010-1	Pixian County Bean Paste	China: Chengdou, Sichaun	4125350 bp	None	1329504	1330106	602	474523	1804629	1805336	707	97782	1903118	1903876	758	63350	1967226	1968989	1763	722253	2691242	2692060	818	891740	3583800	3585041	1241	141	3585182	3585349	167	15	3585364	3586506	1142	19	3586525	3586974	449	15	3586989	3588170	1181
NZ_CP051860.2	Bacillus subtilis subsp. subtilis str. 168	liquid-air interface biofilm	Germany: Jena	4227167 bp	None	1350711	1351313	602	543835	1895148	1895855	707	51066	1946921	1947679	758	88698	2036377	2038140	1763	889187	2927327	2928145	818	779672	3707817	3709058	1241	141	3709199	3709366	167	15	3709381	3710523	1142	19	3710542	3710991	449	15	3711006	3712187	1181	0.995	1	0.9802	1	0.9932
NC_020832.1	Bacillus subtilis subsp. subtilis str. BAB-1			4021944 bp	None	1282234	1282836	602	539887	1822723	1823430	707	59064	1882494	1883252	758	90180	1973432	1975195	1763	702788	2677983	2678801	818	809017	3487818	3489059	1241	141	3489200	3489367	167	15	3489382	3490524	1142	19	3490543	3490992	449	15	3491007	3492188	1181	0.995	1	0.9802	0.989	0.9891
NZ_CP007409.1	Bacillus subtilis subsp. subtilis str. OH 131.1 strain OH131.1	wheat anther	USA: Ohio	4039155 bp	None	1263453	1264055	602	542107	1806162	1806869	707	102045	1908914	1909672	758	85093	1994765	1996528	1763	719679	2716207	2717025	818	798581	3515606	3516847	1241	141	3516988	3517155	167	15	3517170	3518312	1142	19	3518331	3518780	449	15	3518795	3519976	1181	0.995	1	0.9802	1	0.9949
NC_017195.1	Bacillus subtilis subsp. subtilis str. RO-NN-1	soil		4011949 bp	None	1295997	1296599	602	541331	1837930	1838637	707	58566	1897203	1897961	758	89989	1987950	1989713	1763	715363	2705076	2705894	818	782283	3488177	3489418	1241	141	3489559	3489726	167	15	3489741	3490883	1142	19	3490902	3491351	449	15	3491366	3492547	1181	0.945	1	0.9722	0.989	0.9949
NZ_CP014166.1	Bacillus subtilis subsp. subtilis strain CU1050	Laboratory strain		4056281 bp	None	1298278	1298880	602	543789	1842669	1843376	707	51066	1894442	1895200	758	88698	1983898	1985661	1763	758241	2743902	2744720	818	792215	3536935	3538176	1241	141	3538317	3538484	167	15	3538499	3539641	1142	19	3539660	3540109	449	15	3540124	3541305	1181	0.995	1	0.9802	1	0.9932
NZ_CP029609.1	Bacillus subtilis subsp. subtilis strain G7	seawater	China: East China Sea	4216133 bp	None	1334030	1334632	602	574650	1909282	1909989	707	66933	1976922	1977680	758	88534	2066214	2067977	1763	778181	2846158	2846976	818	841680	3688656	3689897	1241	141	3690038	3690205	167	15	3690220	3691362	1142	19	3691381	3691830	449	15	3691845	3693026	1181	1	1	0.9881	0.9816	0.9932
NZ_CP031675.1	Bacillus subtilis subsp. subtilis strain IITK SM1	Food waste compost	India: Kanpur	4060726 bp	None	1269241	1269843	602	542632	1812475	1813182	707	58475	1871657	1872415	758	73197	1945612	1947375	1763	787674	2735049	2735867	818	792569	3528436	3529677	1241	141	3529818	3529985	167	15	3530000	3531142	1142	19	3531161	3531610	449	15	3531625	3532806	1181	0.965	1	0.9802	0.989	0.9966
NZ_CP076731.1	Bacillus subtilis subsp. subtilis strain Miz-8	Food	India: Mizoram	4105264 bp	Exist	1331465	1332067	602	474521	1806588	1807295	707	97777	1905072	1905830	758	63347	1969177	1970940	1763	703741	2674681	2675499	818	888678	3564177	3565418	1241	141	3565559	3565726	167	15	3565741	3566883	1142	19	3566902	3567351	449	15	3567366	3568547	1181	0.965	0.9957	0.996	1	0.9915
NZ_CP060417.1	Bacillus subtilis subsp. subtilis strain ONU 559	Black sea sediments	Turkey: Black sea	4004302 bp	None	1291863	1292465	602	541937	1834402	1835109	707	50516	1885625	1886383	758	88740	1975123	1976886	1763	712463	2689349	2690167	818	780257	3470424	3471665	1241	141	3471806	3471973	167	15	3471988	3473130	1142	19	3473149	3473598	449	15	3473613	3474794	1181	0.975	1	0.9762	0.989	0.9898
NZ_CP021892.1	Bacillus subtilis subsp. subtilis strain SRCM100333	Food	South Korea	4086692 bp	Exist	1340613	1341215	602	463013	1804228	1804935	707	99247	1904182	1904940	758	62100	1967040	1968803	1763	766053	2734856	2735674	818	837319	3572993	3574234	1241	141	3574375	3574542	167	15	3574557	3575699	1142	19	3575718	3576167	449	15	3576182	3577363	1181	0.965	0.9957	0.996	1	0.9915
NZ_CP021499.1	Bacillus subtilis subsp. subtilis strain SRCM100757	Food	South Korea	3988649 bp	None	1351084	1351686	602	478894	1830580	1831287	707	51377	1882664	1883422	758	62559	1945981	1947744	1763	726666	2674410	2675228	818	792085	3467313	3468554	1241	141	3468695	3468862	167	15	3468877	3470019	1142	19	3470038	3470487	449	15	3470502	3471683	1181	0.96	1	0.996	1	0.9949
NZ_CP021889.1	Bacillus subtilis subsp. subtilis strain SRCM100761	Food	South Korea	3988630 bp	None	1351076	1351678	602	478890	1830568	1831275	707	51377	1882652	1883410	758	62558	1945968	1947731	1763	726667	2674398	2675216	818	792083	3467299	3468540	1241	141	3468681	3468848	167	15	3468863	3470005	1142	19	3470024	3470473	449	15	3470488	3471669	1181	0.96	1	0.996	1	0.9949
NZ_CP021921.1	Bacillus subtilis subsp. subtilis strain SRCM101392	Food	South Korea	4147173 bp	None	1298977	1299579	602	540383	1839962	1840669	707	139649	1980318	1981076	758	88646	2069722	2071485	1763	753852	2825337	2826155	818	801542	3627697	3628938	1241	141	3629079	3629246	167	15	3629261	3630403	1142	19	3630422	3630871	449	15	3630886	3632067	1181	1	1	0.9762	0.989	0.9898
NZ_CP051466.1	Bacillus subtilis subsp. subtilis strain UCMB5021	hay	Ukraine:Kyiv	4060035 bp	None	1298756	1299358	602	540499	1839857	1840564	707	51079	1891643	1892401	758	88689	1981090	1982853	1763	761189	2744042	2744860	818	793387	3538247	3539488	1241	141	3539629	3539796	167	15	3539811	3540953	1142	19	3540972	3541421	449	15	3541436	3542617	1181	1	1	0.9802	0.9963	0.9949
NZ_CP051465.1	Bacillus subtilis subsp. subtilis strain UCMB5121	cotton plant surface sterilized stem	Tajikistan:Dushanbe	4059834 bp	None	1298506	1299108	602	540499	1839607	1840314	707	51079	1891393	1892151	758	88689	1980840	1982603	1763	761227	2743830	2744648	818	793398	3538046	3539287	1241	141	3539428	3539595	167	15	3539610	3540752	1142	19	3540771	3541220	449	15	3541235	3542416	1181	1	1	0.9802	0.9963	0.9949
NZ_CP005997.1	Bacillus subtilis TO-A			4057487 bp	None	1259565	1260167	602	543833	1804000	1804707	707	51068	1855775	1856533	758	88698	1945231	1946994	1763	800757	2747751	2748569	818	792219	3540788	3542029	1241	141	3542170	3542337	167	15	3542352	3543494	1142	19	3543513	3543962	449	15	3543977	3545158	1181	1	1	0.9802	1	0.9932
NC_020244.1	Bacillus subtilis XF-1			4061186 bp	None	1322141	1322743	602	539932	1862675	1863382	707	57545	1920927	1921685	758	90181	2011866	2013629	1763	701214	2714843	2715661	818	808900	3524561	3525802	1241	141	3525943	3526110	167	15	3526125	3527267	1142	19	3527286	3527735	449	15	3527750	3528931	1181	0.995	1	0.9802	0.989	0.9881
NZ_CP089148.1	Bacillus subtilis strain NIB353	Nuruk	South Korea:Chuncheon	4247447 bp	Exist	1365681	1366283	602	474909	1841192	1841899	707	62629	1904528	1905286	758	62536	1967822	1969585	1763	907336	2876921	2877739	818	843514	3721253	3722494	1241	141	3722635	3722802	167	15	3722817	3723959	1142	19	3723978	3724427	449	15	3724442	3725623	1181
NZ_CP031783.1	Bacillus subtilis strain MENO2	bee gut	Egypt	4083694 bp	None	1807349	1807951	602	541373	2349324	2350031	707	52801	2402832	2403590	758	88403	2491993	2493756	1763	775621	3269377	3270195	818	792138	4062333	4063574	1241	141	4063715	4063882	167	15	4063897	4065039	1142	19	4065058	4065507	449	15	4065522	4066703	1181	0.99	1	0.9841	0.989	0.9949
NZ_CP028213.1	Bacillus subtilis strain SRCM102749					14263	15444	1181	15	15459	15908	449	19	15927	17069	1142	15	17084	17251	167	141	17392	18633	1241	792193	810826	811644	818	839518	1651162	1652925	1763	88659	1741584	1742342	758	55604	1797946	1798653	707	540617	2339270	2339872	602	0.97	1	0.9722	0.989	0.9949
NZ_CP028201.1	Bacillus subtilis strain SRCM102753	Doenjang(Soybean paste)	South Korea	4025706 bp	None	1107226	1107828	602	541782	1649610	1650317	707	60129	1710446	1711204	758	88673	1799877	1801640	1763	1552093	2528443	2529261	818	801597	3330858	3332099	1241	141	3332240	3332407	167	15	3332422	3333564	1142	19	3333583	3334032	449	15	3334047	3335228	1181	18505	3353733	3355310	1577	1
NZ_CP017314.1	Bacillus subtilis strain BS38	soybean paste	South Korea	4010416 bp	None	1345427	1346029	602	489298	1835327	1836034	707	59746	1895780	1896538	758	63763	1960301	1962064	1763	1537081	2643643	2644461	818	831827	3476288	3477529	1241	141	3477670	3477837	167	15	3477852	3478994	1142	19	3479013	3479462	449	15	3479477	3480658	1181	18487	3499145	3500722	1577	0.965
NZ_CP021123.1	Bacillus subtilis strain SEM-9	silkworm excrement	China	4121982 bp	None	534140	535321	1181	15	535336	535785	449	19	535804	536946	1142	15	536961	537128	167	141	537269	538510	1241	798727	1337237	1338055	818	764941	2102996	2104759	1763	88601	2193360	2194118	758	55378	2249496	2250203	707	540655	2790858	2791460	602	1	1	0.9802	0.9853	0.9949
NZ_CP028209.1	Bacillus subtilis strain SRCM102745	kimchi	South Korea	4102601 bp	None	1186609	1187790	1181	15	1187805	1188254	449	19	1188273	1189415	1142	15	1189430	1189597	167	141	1189738	1190979	1241	799391	1990370	1991188	818	735537	2726725	2728488	1763	88534	2817022	2817780	758	66933	2884713	2885420	707	574645	3460065	3460667	602	1	1	0.9881	0.9816	0.9932
NZ_CP028217.1	Bacillus subtilis strain SRCM102751	kimchi	South Korea	4047680 bp	None	1472303	1473484	1181	15	1473499	1473948	449	19	1473967	1475109	1142	15	1475124	1475291	167	141	1475432	1476673	1241	786105	2262778	2263596	818	743724	3007320	3009083	1763	89686	3098769	3099527	758	62859	3162386	3163093	707	546077	3709170	3709772	602	1	0.9957	0.9802	0.989	0.9966
NZ_CP013654.1	Bacillus subtilis subsp. subtilis strain BSD-2	Gossypium	China:Hebie,Handan	4030837 bp	None	116749	117930	1181	15	117945	118394	449	19	118413	119555	1142	15	119570	119737	167	141	119878	121119	1241	808837	929956	930774	818	702788	1633562	1635325	1763	90177	1725502	1726260	758	59068	1785328	1786035	707	539887	2325922	2326524	602	0.995	1	0.9802	0.989	0.9881
NC_019896.1	Bacillus subtilis subsp. subtilis str. BSP1			4043754 bp	None	519425	520606	1181	15	520621	521070	449	19	521089	522231	1142	15	522246	522413	167	143	522556	523797	1241	799002	1322799	1323617	818	739511	2063128	2064891	1763	88745	2153636	2154394	758	51356	2205750	2206457	707	544584	2751041	2751643	602	1	1	0.9762	0.989	0.9932
NZ_CP046047.1	Bacillus subtilis strain MSP5	in vitro culture medium after sterylization by autoclaving	Poland: Rzeszow	4049479 bp	None	522785	523966	1181	15	523981	524430	449	19	524449	525591	1142	15	525606	525773	167	141	525914	527155	1241	812933	1340088	1340906	818	782611	2123517	2125280	1763	62518	2187798	2188556	758	51586	2240142	2240849	707	541475	2782324	2782926	602	0.97	1	0.9722
NZ_CP045006.1	Bacillus subtilis strain MSP1	in vitro culture medium after sterylization by autoclaving	Poland	4049437 bp	None	522752	523933	1181	15	523948	524397	449	19	524416	525558	1142	15	525573	525740	167	141	525881	527122	1241	790577	1317699	1318517	818	782621	2101138	2102901	1763	86923	2189824	2190582	758	51586	2242168	2242875	707	541686	2784561	2785163	602	0.97	1	0.9722
	Bacillus subtilis strain N3378-3At					569328	570509	1181	15	570524	570973	449	19	570992	572134	1142	15	572149	572316	167	141	572457	573698	1241	890015	1463713	1464531	818	719261	2183792	2185555	1763	63350	2248905	2249663	758	97782	2347445	2348152	707	474523	2822675	2823277	602
ACCESSION	Strains	isolation_source	country/district	Genome length	Plasmid information	pgdS				pgsE				pgsA				pgsC				pgsB				pghB				pghC				pghL				ggt				racE
	SG2.2：4					start	end	Gene Length	distance	start	end	Gene Length	distance	start	end	Gene Length	distance	start	end	Gene Length	distance	start	end	Gene Length	distance	start	end	Gene Length	distance	start	end	Gene Length	distance	start	end	Gene Length	distance	start	end	Gene Length	distance	start	end	Gene Length
NZ_CP026010.1	Bacillus subtilis strain ATCC 11774	soil	France	4110138 bp	None	567286	568527	1241	135	568662	568829	167	15	568844	569986	1142	19	570005	570454	449	15	570469	571650	1181	1851507	2423157	2423759	602	471386	2895145	2895852	707	57912	2953764	2954522	758	63650	3018172	3019935	1763	825627	3845562	3846380	818	0.99	1	0.9802	1	0.9932
NZ_CP011882.1	Bacillus subtilis strain TO-A JPC			4090708 bp	None	435885	437126	1241	141	437267	437434	167	15	437449	438591	1142	19	438610	439059	449	15	439074	440255	1181	1788208	2228463	2229065	602	543831	2772896	2773603	707	51067	2824670	2825428	758	88698	2914126	2915889	1763	800754	3716643	3717461	818	1	1	0.9802	1	0.9932
NZ_CP031693.1	Bacillus subtilis strain SRCM101393	Gochujang(Korean red pepper paste)	South Korea	4089165 bp	None	119913	121154	1241	141	121295	121462	167	15	121477	122619	1142	19	122638	123087	449	15	123102	124283	1181	1813615	1937898	1938500	602	545163	2483663	2484370	707	51347	2535717	2536475	758	88739	2625214	2626977	1763	739493	3366470	3367288	818	1	1	0.9802	0.989	0.9915
NZ_CP063151.1	Bacillus subtilis subsp. subtilis strain CMIN-4	Cheonggukjang	South Korea: Jeonju	4162120 bp	Exist	763454	764272	818	727018	1491290	1493053	1763	64927	1557980	1558738	758	100945	1659683	1660390	707	475764	2136154	2136756	602	1892714	4029470	4030651	1181	15	4030666	4031115	449	19	4031134	4032276	1142	15	4032291	4032458	167	141	4032599	4033840	1241	0.965	0.9957	1	1	1
	Bacillus subtilis strain N3378-2at					73803	74621	818	719261	793882	795645	1763	63350	858995	859753	758	97782	957535	958242	707	474523	1432765	1433367	602	1868110	3301477	3302658	1181	15	3302673	3303122	449	19	3303141	3304283	1142	15	3304298	3304465	167	141	3304606	3305847	1241
ACCESSION	Strains	isolation_source	country/district	Genome length	Plasmid information	ggt				racE				pgdS				pgsE				pgsA				pgsC				pgsB				pghB				pghC				pghL
	SG2.3：2					start	end	Gene Length	distance	start	end	Gene Length	distance	start	end	Gene Length	distance	start	end	Gene Length	distance	start	end	Gene Length	distance	start	end	Gene Length	distance	start	end	Gene Length	distance	start	end	Gene Length	distance	start	end	Gene Length	distance	start	end	Gene Length
NZ_CP020722.1	Bacillus subtilis strain Bs-115			4142593 bp	None	24227	25990	1763	719258	745248	746066	818	888596	1634662	1635903	1241	141	1636044	1636211	167	15	1636226	1637368	1142	19	1637387	1637836	449	15	1637851	1639032	1181	1866683	3505715	3506317	602	474523	3980840	3981547	707	97782	4079329	4080087	758	0.965	0.9957	1	1	1
NZ_CP028218.1	Bacillus subtilis strain SRCM102756	Ganjang(korea Soy sauce)	South Korea	4145782 bp	None	84244	85002	758	191633	276635	277342	707	477510	754852	755454	602	1838633	2594087	2595268	1181	15	2595283	2595732	449	19	2595751	2596893	1142	15	2596908	2597075	167	141	2597216	2598457	1241	803891	3402348	3403166	#REF!	736325	4139491	4141254	1763	0.965	1	0.9762	0.9853	0.9949
ACCESSION	Strains	isolation_source	country/district	Genome length	Plasmid information	pghL				ggt				racE				pgdS				pgsE				pgsA				pgsC				pgsB				pghB				pghC
	SG2.4：4					start	end	Gene Length	distance	start	end	Gene Length	distance	start	end	Gene Length	distance	start	end	Gene Length	distance	start	end	Gene Length	distance	start	end	Gene Length	distance	start	end	Gene Length	distance	start	end	Gene Length	distance	start	end	Gene Length	distance	start	end	Gene Length
NZ_CP020023.1	Bacillus subtilis strain ATCC 21228	soybeans	USA	4141030 bp	Exist	60628	61386	758	63350	124736	126499	1763	722022	848521	849339	818	888598	1737937	1739178	1241	141	1739319	1739486	167	15	1739501	1740643	1142	19	1740662	1741111	449	15	1741126	1742307	1181	1868265	3610572	3611174	602	475936	4087110	4087817	707	0.965	0.9957	1	1	1
NC_014976.1	Bacillus subtilis BSn5			4093599 bp	None	41202	41960	758	88683	130643	132406	1763	779332	911738	912556	818	784905	1697461	1698702	1241	141	1698843	1699010	167	15	1699025	1700167	1142	19	1700186	1700635	449	15	1700650	1701831	1181	1829725	3531556	3532158	602	541782	4073940	4074647	707	1	1	0.9802	0.989	0.9949
NZ_CP032863.1	Bacillus subtilis subsp. subtilis strain N2-2	Natto	Japan	4122398 bp	Exist	56772	57530	758	63350	120880	122643	1763	719263	841906	842724	818	888604	1731328	1732569	1241	141	1732710	1732877	167	15	1732892	1734034	1142	19	1734053	1734502	449	15	1734517	1735698	1181	1869861	3605559	3606161	602	474524	4080685	4081392	707	0.965	0.9957	1	1	1
NZ_CP032865.1	Bacillus subtilis subsp. subtilis strain N3-1	Natto	Japan	4122184 bp	Exist	95158	95865	707	476101	571966	572568	602	1868081	2440649	2441830	1181	15	2441845	2442294	449	19	2442313	2443455	1142	15	2443470	2443637	167	141	2443778	2445019	1241	888594	3333613	3334431	818	719258	4053689	4055452	1763	63350	4118802	4119560	758	0.965	0.9957	1	1	1
ACCESSION	Strains	isolation_source	country/district	Genome length	Plasmid information	pghB				ggt				pghL				pghC				racE				pgdS				pgsE				pgsA				pgsC				pgsB
	SG2.5					start	end	Gene Length	distance	start	end	Gene Length	distance	start	end	Gene Length	distance	start	end	Gene Length	distance	start	end	Gene Length	distance	start	end	Gene Length	distance	start	end	Gene Length	distance	start	end	Gene Length	distance	start	end	Gene Length	distance	start	end	Gene Length
NZ_CP032853.1	Bacillus subtilis subsp. subtilis strain MH-1	Cheonggukjang	South Korea: Chungcheongbuk-do	4184648 bp	None	911067	911669	602	546697	1458366	1460129	1763	612514	1524183	1524941	758	59738	1584679	1585386	707	688619	2274005	2274823	818	889655	3164478	3165719	1241	141	3165860	3166027	167	15	3166042	3167184	1142	19	3167203	3167652	449	15	3167667	3168848	1181	0.965	0.9957	1	1	0.9915
ACCESSION	Strains	isolation_source	country/district	Genome length	Plasmid information	racE				pgdS				pgsE				pgsA				pgsC				pgsB				pghB				pghC				pghL				ggt
	SG2.6：8					start	end	Gene Length	distance	start	end	Gene Length	distance	start	end	Gene Length	distance	start	end	Gene Length	distance	start	end	Gene Length	distance	start	end	Gene Length	distance	start	end	Gene Length	distance	start	end	Gene Length	distance	start	end	Gene Length	distance	start	end	Gene Length
NZ_CP080508.1	Bacillus subtilis strain HD15	Fermented soybean paste	South Korea	4173431 bp	None	636774	637592	818	812409	1450001	1451242	1241	135	1451377	1451544	167	15	1451559	1452701	1142	19	1452720	1453169	449	15	1453184	1454365	1181	1922073	3376438	3377040	602	463143	3840183	3840890	707	51357	3892247	3893005	758	88731	3981736	3983499	1763	0.96	1	0.9722	0.989	0.9932
NZ_CP047325.1	Bacillus subtilis strain GOT9	soil	South Korea: Gotjawal in Jeju island	4119195 bp	None	201842	202660	818	792143	994803	996044	1241	141	996185	996352	167	15	996367	997509	1142	19	997528	997977	449	15	997992	999173	1181	1817473	2816646	2817248	602	543832	3361080	3361787	707	94245	3456032	3456790	758	88698	3545488	3547251	1763	1	1	0.9802	1	0.9932
NZ_CP017676.1	Bacillus subtilis strain VV2	Fermented rice	India: Rajakkamangalam, Kanyakumari	4013819 bp	None	603180	603998	818	778319	1382317	1383558	1241	141	1383699	1383866	167	15	1383881	1385023	1142	19	1385042	1385491	449	15	1385506	1386687	1181	1812153	3198840	3199442	602	543360	3742802	3743509	707	56452	3799961	3800719	758	88738	3889457	3891220	1763	0.97	1	0.9762	0.989	0.9949
NZ_CP032867.1	Bacillus subtilis subsp. subtilis strain N4-2	Natto	Japan	4119216 bp	Exist	415110	415928	818	888596	1304524	1305765	1241	141	1305906	1306073	167	15	1306088	1307230	1142	19	1307249	1307698	449	15	1307713	1308894	1181	1866689	3175583	3176185	602	474523	3650708	3651415	707	97782	3749197	3749955	758	63350	3813305	3815068	1763	0.965	0.9957	1	1	1
NZ_CP032855.1	Bacillus subtilis subsp. subtilis strain PJ-7	Cheonggukjang	South Korea: Gyeonggi	4293706 bp	Exist	666518	667336	818	889532	1556868	1558109	1241	141	1558250	1558417	167	15	1558432	1559574	1142	19	1559593	1560042	449	15	1560057	1561238	1181	1905161	3466399	3467001	602	472537	3939538	3940245	707	143357	4083602	4084360	758	59618	4143978	4145738	1760	0.965	0.9957	0.9802	0.989	0.9966
NZ_CP046591.1	Bacillus subtilis strain R31	Dendrobium	China:Guangzhou	4186822 bp	None	599587	601350	1763	88682	690032	690790	758	158148	848938	849645	707	540766	1390411	1391013	602	1809852	3200865	3202046	1181	15	3202061	3202510	449	19	3202529	3203671	1142	15	3203686	3203853	167	141	3203994	3205235	1241	778088	3983323	3984141	818	1	1	0.9802	0.989	0.9949
NZ_CP032861.1	Bacillus subtilis subsp. subtilis strain N1-1	Natto	Japan	4108100 bp	Exist	558917	560680	1763	63349	624029	624787	758	99189	723976	724683	707	474516	1199199	1199801	602	1868071	3067872	3069053	1181	15	3069068	3069517	449	19	3069536	3070678	1142	15	3070693	3070860	167	141	3071001	3072242	1241	890164	3962406	3963224	818	0.965	0.9957	1	1	1
NZ_CP017763.1	Bacillus subtilis strain 29R7-12	Coal Bed	Japan: Shimokita Peninsula	4121999 bp	Exist	314389	316152	1763	63350	379502	380260	758	97782	478042	478749	707	474521	953270	953872	602	1868065	2821937	2823118	1181	15	2823133	2823582	449	19	2823601	2824743	1142	15	2824758	2824925	167	141	2825066	2826307	1241	890015	3716322	3717140	818	0.965	0.9957	1	1	1
ACCESSION	Strains	isolation_source	country/district	Genome length	Plasmid information	pghC				pghL				ggt				racE				pgdS				pgsE				pgsA				pgsC				pgsB				pghB
	SG2.7：2					start	end	Gene Length	distance	start	end	Gene Length	distance	start	end	Gene Length	distance	start	end	Gene Length	distance	start	end	Gene Length	distance	start	end	Gene Length	distance	start	end	Gene Length	distance	start	end	Gene Length	distance	start	end	Gene Length	distance	start	end	Gene Length
NZ_CP020915.1	Bacillus subtilis strain 50-1	Air	China:Jilin	4040837 bp	None	380061	380768	707	51069	431837	432595	758	88699	521294	523057	1763	742955	1266012	1266830	818	792344	2059174	2060415	1241	141	2060556	2060723	167	15	2060738	2061880	1142	19	2061899	2062348	449	15	2062363	2063544	1181	1812734	3876278	3876880	602	1	1	0.9802	0.989	0.9915
NZ_CP028215.1	Bacillus subtilis strain SRCM102750	kimchi	South Korea	4098278 bp	Exist	962	1669	707	96039	97708	98466	758	88659	187125	188888	1763	729682	918570	919388	818	791873	1711261	1712502	1241	141	1712643	1712810	167	15	1712825	1713967	1142	19	1713986	1714435	449	15	1714450	1715631	1181	1842396	3558027	3558629	602	1	1	0.9802	0.989	0.9898
ACCESSION	Strains	isolation_source	country/district	Genome length	Plasmid information	pghB				pghC				pghL				ggt				racE				pgsB				pgsC				pgsA				pgsE				pgdS
	SG2.8					start	end	Gene Length	distance	start	end	Gene Length	distance	start	end	Gene Length	distance	start	end	Gene Length	distance	start	end	Gene Length	distance	start	end	Gene Length	distance	start	end	Gene Length	distance	start	end	Gene Length	distance	start	end	Gene Length	distance	start	end	Gene Length
NZ_CP046860.1	Bacillus subtilis strain RS10	soil	Pakistan: Karak	4457201 bp	None	368923	369525	602	542026	911551	912258	707	58698	970956	971714	758	88747	1060461	1062224	1763	851544	1913768	1914586	818	427336	2341922	2343103	1181	15	2343118	2343567	449	19	2343586	2344728	1142	15	2344743	2344910	167	141	2345051	2346292	1241	0.965	1	0.9762	0.9853
ACCESSION	Strains	isolation_source	country/district	Genome length	Plasmid information	pghB				pghC				pghL				ggt				racE				pgsB				pgsC				pgsA				pgsE			pgdS				homology
	G3					start	end	Gene Length	distance	start	end	Gene Length	distance	start	end	Gene Length	distance	start	end	Gene Length	distance	start	end	Gene Length	distance	start	end	Gene Length	distance	start	end	Gene Length	distance	start	end	Gene Length	distance	start	end	Gene Length	distance	start	end	Gene Length	pghB	pghC	pghL	racE	ggt
NZ_CP021507.1	Bacillus subtilis subsp. subtilis strain SRCM101441	Food	South Korea	4190134 bp	Exist	1406621	1407223	602	482507	1889730	1890437	707	59749	1950186	1950944	758	63765	2014709	2016472	1763	767679	2784151	2784969	818	880930	3665899	3667080	1181	15	3665435	3665884	449	19	3664274	3665416	1142	15	3664092	3664259	167	58256	3604595	3605836	1241	0.965	1	0.996	1	0.9915
NZ_CP032857.1	Bacillus subtilis subsp. subtilis strain 2RL2-3	Cheonggukjang	South Korea: Gyeonggi	4191876 bp	Exist	1655889	1656491	602	482325	2138816	2139523	707	59750	2199273	2200031	758	63765	2263796	2265559	1763	777098	3042657	3043475	818	874585	3918060	3919301	1241	1720	3921021	3921188	167	15	3921203	3922345	1142	19	3922364	3922813	449	15	3922828	3924009	1181	0.965	1	0.996	1	0.9915
NZ_CP015222.1	Bacillus subtilis strain HRBS-10TDI13	Doenjang	South Korea: Sunchang	4186269 bp	Exist	1409113	1409715	602	482517	1892232	1892939	707	59744	1952683	1953441	758	63765	2017206	2018969	1763	767445	2786414	2787232	602	874600	3661832	3663073	1241	1720	3664793	3664960	167	15	3664975	3666117	1142	19	3666136	3666585	449	15	3666600	3667781	1181	0.965	1	0.996	1	0.9915
NZ_CP035162.1	Bacillus subtilis strain SRCM103886	Food	South Korea	4206125 bp	None	1407875	1408477	602	480932	1889409	1890116	707	61327	1951443	1952201	758	63765	2015966	2017729	1763	774273	2792002	2792820	818	877560	3670380	3671621	1241	1720	3673341	3673508	167	15	3673523	3674665	1142	19	3674684	3675133	449	15	3675148	3676329	1181	0.965	1	0.996	1	0.9915
NZ_CP032852	Bacillus subtilis subsp. subtilis strain GFR-12	Cheonggukjang	South Korea: Gyeonggi	4202955 bp	None	148170	149411	1241	1720	151131	151298	167	15	151313	152455	1142	19	152474	152923	449	15	152938	154119	1181	1934307	2088426	2089028	602	480922	2569950	2570657	707	62915	2633572	2634330	758	63765	2698095	2699858	1763	771110	3470968	3471786	818	0.965	1	0.996	1	0.9915
NZ_CP032872.1	Bacillus subtilis subsp. subtilis strain 2KL1	Cheonggukjang	South Korea: Jeonju	4196696 bp	Exist	116561	117802	1241	1720	119522	119689	167	15	119704	120846	1142	19	120865	121314	449	15	121329	122510	1181	1924190	2046700	2047302	602	482316	2529618	2530325	707	59749	2590074	2590832	758	65338	2656170	2657933	1763	779903	3437836	3438654	818	0.965	1	0.996	1	0.9915
NZ_CP022891.1	Bacillus subtilis strain DKU_NT_03			4196031 bp	None	22797	23555	758	65343	88898	90661	1763	771346	862007	862825	818	873022	1735847	1737088	1241	1720	1738808	1738975	167	15	1738990	1740132	1142	19	1740151	1740600	449	15	1740615	1741796	1181	1927635	3669431	3670033	602	486923	4156956	4157663	707	0.965	1	0.996	1	0.9915
10 genes（witnout pghB/pghZ):
ACCESSION	Strains	isolation_source	country/district	Genome length	Plasmid information	pghC				pghL				ggt				racE				pgdS				pgsE				pgsA				pgsC				pgsB			同源性
	G4					start	end	Gene Length	distance	start	end	Gene Length	distance	start	end	Gene Length	distance	start	end	Gene Length	distance	start	end	Gene Length	distance	start	end	Gene Length	distance	start	end	Gene Length	distance	start	end	Gene Length	distance	start	end	Gene Length	pghC	pghL	racE	ggt	ggt
NZ_CP015975.1	Bacillus subtilis subsp. subtilis strain delta6	Genome-engineered strain	Netherlands	3876919 bp	None	1704253	1704960	707	51066	1756026	1756784	758	88698	1845482	1847245	1763	717284	2564529	2565347	818	792222	3357569	3358810	1241	141	3358951	3359118	167	15	3359133	3360275	1142	19	3360294	3360743	449	15	3360758	3361939	1181	1	0.9802	1	0.9932	0.981			SG7.1
8 genes（witnout pghC、pghL、pghZ and ggt）
ACCESSION	Strains	isolation_source	country/district	Genome length	Plasmid information	pghB				racE				pgdS				pgsE				pgsA				pgsC				pgsB			同源性
	G6					start	end	Gene Length	distance	start	end	Gene Length	distance	start	end	Gene Length	distance	start	end	Gene Length	distance	start	end	Gene Length	distance	start	end	Gene Length	distance	start	end	Gene Length	pghB	racE	ggt
NZ_CP017313.1	Bacillus subtilis subsp. subtilis strain QB5413		France	4217957 bp	None	1319015	1319617	602	596831	1916448	1917266	818	794568	2711834	2713075	1241	141	2713216	2713383	167	15	2713398	2714540	1142	19	2714559	2715008	449	15	2715023	2716204	1181	0.995	1	0.981		SG10.1
10 genes(without pghL and pghZ)																																Plus				Plus				Minus
NZ_CP006960.1	Bacillus amyloliquefaciens UMAF6614			4005145 bp	None	211156	212391	1235	151	212542	212703	161	8	212711	213859	1148	19	213878	214327	449	15	214342	215523	1181	1722109	1937632	1938237	605	585694	2523931	2524638	707	206410	2731048	2732823	1775	678756	3411579	3412397	818	0.7662	0.6936	0.8456	0.8376
CP079834.1	Bacillus amyloliquefaciens strain EA19	Erigeron annuus L. Pers	China: Wuhan	3964177 bp	Exist	496633	497868	1235	151	498019	498180	161	8	498188	499336	1148	19	499355	499804	449	15	499819	501000	1181	1692239	2193239	2193844	605	573479	2767323	2768030	707	242282	3010312	3012090	1778	701763	3713853	3714671	818	0.7562	0.6894	0.8456	0.8277
NZ_CP020805.1	Bacillus velezensis strain 9D-6	rhizosphere	Canada: Delhi	3963726 bp	None	25399	26634	1235	151	26785	26946	161	8	26954	28102	1148	19	28121	28570	449	15	28585	29766	1181	1708606	1738372	1738977	605	558455	2297432	2298139	707	178240	2476379	2478154	1775	727608	3205762	3206580	818	0.7612	0.6936	0.8456	0.8376
NZ_CP023414.1	Bacillus velezensis strain BS-37	oil from Sheng Li Oil Field	China: shandong	4013888 bp	None	634927	635745	818	761851	1397596	1399371	1775	198489	1597860	1598567	707	579462	2178029	2178634	605	1713136	3891770	3892951	1181	15	3892966	3893415	449	19	3893434	3894582	1148	8	3894590	3894751	161	151	3894902	3896137	1235	0.7612	0.6979	0.8419	0.8376
NZ_CP022531.1	Bacillus velezensis strain TB1501	soil	China: Xiqing district of Tianjin city	3979382 bp	None	567995	569230	1235	151	569381	569542	161	8	569550	570698	1148	19	570717	571166	449	15	571181	572362	1181	1710817	2283179	2283784	605	577844	2861628	2862335	707	241927	3104262	3106037	1775	694087	3800124	3800942	818	0.7612	0.6979	0.8456	0.8376
NZ_CP023859.1	Bacillus velezensis strain L-1	soil	China: pear germplasm repository of the Institute of Pomology, Chinese Academy of Agricultural Sciences, Xingcheng	4090582 bp	None	500596	501831	1235	151	501982	502143	161	8	502151	503299	1148	19	503318	503767	449	15	503782	504963	1181	1733047	2238010	2238615	605	577856	2816471	2817178	707	241940	3059118	3060893	1775	694106	3754999	3755817	818	0.7612	0.6979	0.8456	0.8376
NZ_CP022556.1	Bacillus velezensis strain NJAU-Z9	field soil	China	3847297 bp	Exist	291250	292068	818	670794	962862	964637	1775	192545	1157182	1157889	707	572821	1730710	1731315	605	1673524	3404839	3406020	1181	15	3406035	3406484	449	19	3406503	3407651	1148	8	3407659	3407820	161	151	3407971	3409206	1235	0.7612	0.6894	0.8456	0.8325
NZ_CP040672.1	Bacillus amyloliquefaciens strain X030	peanut land	China: henan	3952640 bp	None	511051	512286	1235	150	512436	512597	161	8	512605	513753	1148	19	513772	514221	449	15	514236	515417	1181	1667672	2183089	2183694	605	577774	2761468	2762175	707	230927	2993102	2994877	1775	698420	3693297	3694115	818	0.7463	0.6894	0.8419	0.8342
NZ_CP046386.1	Bacillus velezensis strain GA1	Strawberry		3859323 bp	Exist	494015	495250	1235	151	495401	495562	161	8	495570	496718	1148	19	496737	497186	449	15	497201	498382	1181	1684216	2182598	2183203	605	571535	2754738	2755445	707	194517	2949962	2951737	1775	673604	3625341	3626159	818	0.7562	0.6894	0.8456	0.8342
NZ_CP076450.1	Bacillus velezensis strain GMEKP1	Trigona sp.	Indonesia	4015700 bp	Exist	513633	514868	1235	151	515019	515180	161	8	515188	516336	1148	19	516355	516804	449	15	516819	518000	1181	1733397	2251397	2252002	605	577401	2829403	2830110	707	208357	3038467	3040242	1775	732425	3772667	3773485	818	0.7612	0.6979	0.8456	0.8376
NZ_CP059344.1	Bacillus velezensis strain K01	soil	China: Xingtai, Hebei	3927799 bp	None	723818	724636	818	693269	1417905	1419671	1766	203047	1622718	1623425	707	573932	2197357	2197962	605	1696212	3894174	3895355	1181	15	3895370	3895819	449	19	3895838	3896986	1148	8	3896994	3897155	161	151	3897306	3898541	1235	0.7711	0.6979	0.8456	0.8387
NZ_CP029034.1	Bacillus velezensis strain LDO2	peanut root	China: Zhumadian	3947271 bp	None	683730	684548	818	693274	1377822	1379588	1766	203048	1582636	1583343	707	573934	2157277	2157882	605	1698197	3856079	3857260	1181	15	3857275	3857724	449	19	3857743	3858891	1148	8	3858899	3859060	161	151	3859211	3860446	1235	0.7711	0.6979	0.8456	0.8387
SG5.3
NZ_CP077672.1	Bacillus velezensis strain SWUJ1	soil	China: Chongqing	3926914 bp	None	1191303	1191908	605	576137	1768045	1768752	707	212474	1981226	1982992	1766	698434	2681426	2682244	818	759092	3441336	3442571	1235	151	3442722	3442883	161	8	3442891	3444039	1148	19	3444058	3444507	449	15	3444522	3445703	1181
CP021890.1	Bacillus velezensis strain SRCM101413	food	South Korea	4185524 bp	Exist	1370685	1371290	605	541123	1912413	1913120	707	198665	2111785	2113557	1772	722612	2836169	2836984	815	841862	3678846	3680081	1235	151	3680232	3680393	161	8	3680401	3681549	1148	19	3681568	3682017	449	15	3682032	3683213	1181
CP021888.1	Bacillus velezensis strain SRCM100072	food	South Korea	4001762 bp	None	1337592	1338197	605	503959	1842156	1842863	707	188208	2031071	2032846	1775	690213	2723059	2723874	815	781451	3505325	3506560	1235	151	3506711	3506872	161	8	3506880	3508028	1148	19	3508047	3508496	449	15	3508511	3509692	1181
NZ_CP026610.1	Bacillus velezensis strain CGMCC 11640	Mangrove habitat samples	China: Chiu-lung River	4126713 bp	Exist	1262851	1263453	602	626940	1890393	1891100	707	248675	2139775	2141550	1775	834427	2975977	2976795	818	854482	3831277	3832512	1235	151	3832663	3832824	161	8	3832832	3833980	1148	19	3833999	3834448	449	15	3834463	3835644	1181	0.765	0.6979	0.8456	0.8376	0.8019
NZ_CP046145.1	Bacillus velezensis strain PEBA20	Poplar	China: Tai'an	4284837 bp	None	1219567	1220172	605	602774	1822946	1823653	707	342679	2166332	2168107	1775	765815	2933922	2934740	818	844007	3778747	3779982	1235	151	3780133	3780294	161	8	3780302	3781450	1148	19	3781469	3781918	449	15	3781933	3783114	1181	0.7662	0.6936	0.8456	0.8376	0.7981
NZ_CP030150.1	Bacillus velezensis strain DSYZ	rhizosphere soil	China	4258978 bp	Exist	1262718	1263320	602	626791	1890111	1890818	707	248675	2139493	2141268	1775	809789	2951057	2951875	818	815368	3767243	3768478	1235	151	3768629	3768790	161	8	3768798	3769946	1148	19	3769965	3770414	449	15	3770429	3771610	1181	0.765	0.6979	0.8456	0.8376	0.8019
NZ_CP025308.1	Bacillus velezensis strain Lzh-a42	soil	China: Dezhou	4246605 bp	None	1220341	1220946	605	600860	1821806	1822513	707	342665	2165178	2166953	1775	728912	2895865	2896683	818	843931	3740614	3741849	1235	151	3742000	3742161	161	8	3742169	3743317	1148	19	3743336	3743785	449	15	3743800	3744981	1181	0.7662	0.6936	0.8456	0.8376	0.7981
NZ_CP035410.1	Bacillus velezensis strain SRCM103616	Food	South Korea	4235113 bp	None	1424803	1425408	605	541222	1966630	1967337	707	202553	2169890	2171665	1775	764374	2936039	2936857	818	791479	3728336	3729571	1235	151	3729722	3729883	161	8	3729891	3731039	1148	19	3731058	3731507	449	15	3731522	3732703	1181	0.7612	0.6939	0.8456	0.8376	0.7981
NZ_CP025079.1	Bacillus velezensis strain QST713	Commercial product Serenade (Bayer)	France	4233757 bp	None	1263277	1263879	602	580328	1844207	1844914	707	199611	2044525	2046300	1775	873889	2920189	2921007	818	825581	3746588	3747823	1235	151	3747974	3748135	161	8	3748143	3749291	1148	19	3749310	3749759	449	15	3749774	3750955	1181	0.76	0.6979	0.8456	0.8376	0.8
NZ_CP033054.1	Bacillus velezensis strain Bac57	Red Sea lagoons-Mangrove Mud	Saudi Arabia:Rabigh harbor lagoon	4226250 bp	Exist	1511478	1512080	602	585392	2097472	2098179	707	343090	2441269	2443044	1775	716120	3159164	3159982	818	788259	3948241	3949476	1235	151	3949627	3949788	161	8	3949796	3950944	1148	19	3950963	3951412	449	15	3951427	3952608	1181	0.775	0.6936	0.8456	0.8376	0.8
NZ_CP017775	Bacillus velezensis strain 9912D	sediment sample from the Liaodong Bay of the Bohai Sea	China	4206167 bp	Exist	1371743	1372348	605	560230	1932578	1933285	707	239933	2173218	2174993	1775	753665	2928658	2929476	818	777183	3706659	3707894	1235	118	3708012	3708173	161	8	3708181	3709329	1148	19	3709348	3709797	449	15	3709812	3710993	1181	0.7662	0.6936	0.8456	0.8359	0.7981
NZ_CP024203.1	Bacillus velezensis strain NKG-1	rare dormant volcanic soils	China: Changbai Mountain in Jilin Province	4197217 bp	None	1313119	1313724	605	578539	1892263	1892970	707	244655	2137625	2139400	1775	809205	2948605	2949423	818	747061	3696484	3697719	1235	151	3697870	3698031	161	8	3698039	3699187	1148	19	3699206	3699655	449	15	3699670	3700851	1181	0.7612	0.6936	0.8456	0.8376	0.8
NZ_CP076290.1	Bacillus velezensis strain Q12	soil	Iran: Hamedan	4182261 bp	None	1318339	1318944	605	571312	1890256	1890963	707	193613	2084576	2086351	1775	822407	2908758	2909576	818	790626	3700202	3701437	1235	151	3701588	3701749	161	8	3701757	3702905	1148	19	3702924	3703373	449	15	3703388	3704569	1181	0.7562	0.6894	0.8456	0.8325	0.8057
NZ_CP065791.1	Bacillus velezensis strain LBUM279	soil	Canada: New Brunswick, Bouctouche	4170117 bp	None	1285146	1285748	602	580771	1866519	1867226	707	341934	2209160	2210935	1775	704502	2915437	2916255	818	747523	3663778	3665013	1235	151	3665164	3665325	161	8	3665333	3666481	1148	19	3666500	3666949	449	15	3666964	3668145	1181	0.77	0.6979	0.8419	0.8376	0.8057
NZ_CP079099.1	Bacillus velezensis strain LBY-1	mangrove sediments	China: MangroveZhangjiangkou National Nature Reserve,	4169881 bp	Exist	1267724	1268329	605	575953	1844282	1844989	707	325739	2170728	2172503	1775	728964	2901467	2902285	818	761030	3663315	3664550	1235	151	3664701	3664862	161	8	3664870	3666018	1148	19	3666037	3666486	449	15	3666501	3667682	1181	0.7612	0.6979	0.8456	0.8393	0.8019
NZ_CP035399.1	Bacillus velezensis strain SRCM103788	Food	South Korea	4144097 bp	None	1370981	1371586	605	541222	1912808	1913515	707	202553	2116068	2117843	1775	726950	2844793	2845611	818	791481	3637092	3638327	1235	151	3638478	3638639	161	8	3638647	3639795	1148	19	3639814	3640263	449	15	3640278	3641459	1181	0.7612	0.6936	0.8456	0.8376	0.7981
NZ_CP035393.1	Bacillus velezensis strain SRCM103691	Food	South Korea	4139533 bp	None	1370880	1371485	605	541146	1912631	1913338	707	202543	2115881	2117656	1775	722876	2840532	2841350	818	791427	3632777	3634012	1235	151	3634163	3634324	161	8	3634332	3635480	1148	19	3635499	3635948	449	15	3635963	3637144	1181	0.7612	0.6936	0.8456	0.8376	0.7981
NZ_CP061938.1	Bacillus velezensis strain FIO1408	sea water	Indian Ocean	4137639 bp	Exist	1382836	1383441	605	576784	1960225	1960932	707	193708	2154640	2156397	1757	728442	2884839	2885657	818	748365	3634022	3635257	1235	151	3635408	3635569	161	8	3635577	3636725	1148	19	3636744	3637193	449	15	3637208	3638389	1181	0.7562	0.6894	0.8456	0.8336	0.8076
NZ_CP059497.1	Bacillus velezensis strain JSRB 08	Traditional fermented soybean pastes	South Korea: Sunchang	4136654 bp	Exist	1337714	1338319	605	503996	1842315	1843022	707	324074	2167096	2168871	1775	688974	2857845	2858663	818	781513	3640176	3641411	1235	151	3641562	3641723	161	8	3641731	3642879	1148	19	3642898	3643347	449	15	3643362	3644543	1181	0.7612	0.6979	0.8456	0.8376	0.8
NZ_CP034176.1	Bacillus velezensis strain MH25	rhizosphere soil	China	4118468 bp	None	1249571	1250176	605	577833	1828009	1828716	707	206232	2034948	2036723	1775	776829	2813552	2814370	818	817209	3631579	3632814	1235	151	3632965	3633126	161	8	3633134	3634282	1148	19	3634301	3634750	449	15	3634765	3635946	1181	0.7612	0.6979	0.8456	0.8376	0.8019
NZ_CP011346.1	Bacillus velezensis strain JJ-D34	Fermented soybean product	South Korea: Gyeonggi-Do, Yongin-Si	4105955 bp	None	1205068	1205673	605	571324	1776997	1777704	707	235514	2013218	2014993	1775	884074	2899067	2899885	818	734319	3634204	3635439	1235	151	3635590	3635751	161	8	3635759	3636907	1148	19	3636926	3637375	449	15	3637390	3638571	1181	0.7562	0.6894	0.8456	0.8342	0.8076
NZ_CP076119.1	Bacillus velezensis strain NZ4	soil	China:Inner Mongolia	4085407 bp	None	1288190	1288792	602	580802	1869594	1870301	707	205928	2076229	2078004	1775	724391	2802395	2803213	818	774935	3578148	3579383	1235	151	3579534	3579695	161	8	3579703	3580851	1148	19	3580870	3581319	449	15	3581334	3582515	1181	0.775	0.6936	0.8456	0.8376	0.8
NZ_CP019040.1	Bacillus velezensis strain GH1-13	rice paddy soil	Korea: Goheung	4071980 bp	Exist	1217924	1218529	605	576175	1794704	1795411	707	335612	2131023	2132798	1775	685596	2818394	2819212	818	753540	3572752	3573987	1235	151	3574138	3574299	161	8	3574307	3575455	1148	19	3575474	3575923	449	15	3575938	3577119	1181	0.7562	0.6894	0.8456	0.8342	0.8057
NZ_CP061087.1	Bacillus velezensis strain CLA178	rhizosphere soil	China: Beijing	4068479 bp	None	1249658	1250260	602	586368	1836628	1837335	707	249776	2087111	2088886	1775	706624	2795510	2796328	818	757701	3554029	3555264	1235	151	3555415	3555576	161	8	3555584	3556732	1148	19	3556751	3557200	449	15	3557215	3558396	1181	0.765	0.6979	0.8456	0.8376	0.8057
NZ_CP050424.1	Bacillus velezensis strain S4	soil	USA: Smyrna, DE	4065174 bp	None	1261023	1261628	605	580152	1841780	1842487	707	201184	2043671	2045446	1775	763979	2809425	2810243	818	743421	3553664	3554899	1235	151	3555050	3555211	161	8	3555219	3556367	1148	19	3556386	3556835	449	15	3556850	3558031	1181	0.7612	0.6979	0.8456	0.8393	0.8019
NZ_CP059495.1	Bacillus velezensis strain JSRB 166	Traditional fermented soybean pastes	South Korea: Sunchang	4065089 bp	Exist	1279960	1280565	605	582467	1863032	1863739	707	203089	2066828	2068603	1775	708812	2777415	2778233	818	792650	3570883	3572118	1235	151	3572269	3572430	161	8	3572438	3573586	1148	19	3573605	3574054	449	15	3574069	3575250	1181	0.7662	0.6936	0.8456	0.8376	0.7981
NZ_CP041361.1	Bacillus velezensis strain WRN014	soil of root	China	4063541 bp	None	1263634	1264239	605	571328	1835567	1836274	707	193918	2030192	2031967	1775	818995	2850962	2851780	818	729846	3581626	3582861	1235	151	3583012	3583173	161	8	3583181	3584329	1148	19	3584348	3584797	449	15	3584812	3585993	1181	0.7512	0.6851	0.8456	0.8342	0.8038
NZ_CP024797.1	Bacillus velezensis strain TJ02	soil	China: tianjin	4061552 bp	None	1296999	1297604	605	580230	1877834	1878541	707	247939	2126480	2128255	1775	694126	2822381	2823199	818	749804	3573003	3574238	1235	151	3574389	3574550	161	8	3574558	3575706	1148	19	3575725	3576174	449	15	3576189	3577370	1181	0.7612	0.6979	0.8456	0.8376	0.8019
NZ_CP079719.1	Bacillus velezensis strain LABIM44	Atlantic forest soil	Brazil: Parana	4053089 bp	None	1247432	1248037	605	573592	1821629	1822336	707	198270	2020606	2022381	1775	834731	2857112	2857930	818	734754	3592684	3593919	1235	149	3594068	3594229	161	8	3594237	3595385	1148	19	3595404	3595853	449	15	3595868	3597049	1181	0.7662	0.6936	0.8456	0.8376	0.7943
NZ_AP024501.1	Bacillus velezensis strain AD-3	digested slurry of dairy manure	Japan:Tochigi	4051059 bp	Exist	1245072	1245674	602	583038	1828712	1829419	707	233225	2062644	2064419	1775	703989	2768408	2769226	818	771061	3540287	3541522	1235	151	3541673	3541834	161	8	3541842	3542990	1148	19	3543009	3543458	449	15	3543473	3544654	1181	0.775	0.6936	0.8456	0.8376	0.7981
NZ_CP023075.1	Bacillus velezensis strain K26	Korean fermented food	South Korea: Bundang	4047350 bp	None	1288699	1289304	605	535724	1825028	1825735	707	179311	2005046	2006821	1775	746965	2753786	2754604	818	790717	3545321	3546556	1235	150	3546706	3546867	161	8	3546875	3548023	1148	19	3548042	3548491	449	15	3548506	3549687	1181	0.7662	0.6936	0.8456	0.8376	0.7981
NZ_CP046918.1	Bacillus velezensis strain BA-26	soil	China: hillside of Zhangshiyan, Hebei province	4035062 bp	None	35971	36576	605	583129	619705	620412	707	208402	828814	830589	1775	739689	1570278	1571096	818	774758	2345854	2347089	1235	151	2347240	2347401	161	8	2347409	2348557	1148	19	2348576	2349025	449	15	2349040	2350221	1181	0.7612	0.6979	0.8456	0.8376	0.8019
NZ_CP072791.1	Bacillus velezensis strain GS-1	soil	China	4030799 bp	None	1203299	1203904	605	571405	1775309	1776016	707	195114	1971130	1972905	1775	840242	2813147	2813965	818	729771	3543736	3544971	1235	151	3545122	3545283	161	8	3545291	3546439	1148	19	3546458	3546907	449	15	3546922	3548103	1181	0.7562	0.6894	0.8456	0.8342	0.8076
NZ_CP053377.1	Bacillus velezensis strain EN01	leaf	Taiwan: Yonghe District, New Taipei City	4029600 bp	None	1242302	1242907	605	576092	1818999	1819706	707	193056	2012762	2014537	1775	730034	2744571	2745389	818	809883	3555272	3556507	1235	151	3556658	3556819	161	8	3556827	3557975	1148	19	3557994	3558443	449	15	3558458	3559639	1181	0.7612	0.6894	0.8456	0.8325	0.8076
NZ_CP037417.1	Bacillus velezensis strain LB002	fertilizer	China:Nanjing	4027435 bp	Exist	1242222	1242827	605	576091	1818918	1819625	707	193056	2012681	2014456	1775	727871	2742327	2743145	818	809881	3553026	3554261	1235	151	3554412	3554573	161	8	3554581	3555729	1148	19	3555748	3556197	449	15	3556212	3557393	1181	0.7612	0.6894	0.8456	0.8325	0.8076
NZ_CP028206.1	Bacillus velezensis strain SRCM102742	kimchi	South Korea	4018060 bp	None	1201293	1201898	605	574657	1776555	1777262	707	247205	2024467	2026242	1775	712359	2738601	2739419	818	744547	3483966	3485201	1235	151	3485352	3485513	161	8	3485521	3486669	1148	19	3486688	3487137	449	15	3487152	3488333	1181	0.7612	0.6979	0.8456	0.8376	0.8038
NZ_CP022341.1	Bacillus velezensis strain 157	Eucommia ulmoides		4013317 bp	Exist	1220931	1221536	605	581516	1803052	1803759	707	204154	2007913	2009688	1775	724195	2733883	2734701	818	782490	3517191	3518426	1235	151	3518577	3518738	161	8	3518746	3519894	1148	19	3519913	3520362	449	15	3520377	3521558	1181	0.7662	0.6936	0.8456	0.8376	0.8
NZ_CP069214.1	Bacillus velezensis strain GUAL210	rhizosphere soil	China: Guizhou	4011788 bp	None	1200238	1200840	602	584029	1784869	1785576	707	205604	1991180	1992955	1775	740570	2733525	2734343	818	777863	3512206	3513441	1235	151	3513592	3513753	161	8	3513761	3514909	1148	19	3514928	3515377	449	15	3515392	3516573	1181	0.765	0.6979	0.8456	0.8376	0.8019
NZ_CP011686.1	Bacillus velezensis strain G341	4-year-old roots of Korean ginseng	South Korea: Cheongju	4009746 bp	None	1247422	1248027	605	561480	1809507	1810214	707	200097	2010311	2012086	1775	725567	2737653	2738471	818	774572	3513043	3514278	1235	151	3514429	3514590	161	8	3514598	3515746	1148	19	3515765	3516214	449	15	3516229	3517410	1181	0.7612	0.6979	0.8456	0.8376	0.8
NZ_CP016395.1	Bacillus velezensis strain M75	environment sample from cotton waste for mushroom cultivation	Korea: cotton waste cultivated with mushroom in agricultural sites	4007450 bp	None	1274964	1275569	605	577754	1853323	1854030	707	237748	2091778	2093553	1775	692740	2786293	2787111	818	734599	3521710	3522945	1235	151	3523096	3523257	161	8	3523265	3524413	1148	19	3524432	3524881	449	15	3524896	3526077	1181	0.7612	0.6894	0.8456	0.8342	0.8038
NZ_CP018133.1	Bacillus velezensis strain ATR2	soil	China: Shandong	4006746 bp	None	1260713	1261315	602	583950	1845265	1845972	707	204294	2050266	2052041	1775	719700	2771741	2772559	818	771451	3544010	3545245	1235	151	3545396	3545557	161	8	3545565	3546713	1148	19	3546732	3547181	449	15	3547196	3548377	1181	0.775	0.6936	0.8456	0.8376	0.7981
NZ_CP009679.1	Bacillus velezensis strain JS25R	wheat head	China: Yancheng, Jiangsu Province	4006002 bp	Exist	1210124	1210729	605	581941	1792670	1793377	707	204145	1997522	1999297	1775	724089	2723386	2724204	818	783798	3508002	3509237	1235	151	3509388	3509549	161	8	3509557	3510705	1148	19	3510724	3511173	449	15	3511188	3512369	1181	0.7662	0.6936	0.8456	0.8376	0.8
NZ_CP045711.1	Bacillus velezensis strain HN-Q-8	soil	China:baoding	4004056 bp	None	1205574	1206176	602	582987	1789163	1789870	707	205659	1995529	1997304	1775	740897	2738201	2739019	818	773200	3512219	3513454	1235	151	3513605	3513766	161	8	3513774	3514922	1148	19	3514941	3515390	449	15	3515405	3516586	1181	0.765	0.6979	0.8456	0.8376	0.8038
NZ_CP034203.1	Bacillus velezensis strain 83	Mango Ochard	Mexico: Sinaloa	3997902 bp	None	1211266	1211871	605	579450	1791321	1792028	707	203430	1995458	1997233	1775	723078	2720311	2721129	818	769902	3491031	3492266	1235	151	3492417	3492578	161	8	3492586	3493734	1148	19	3493753	3494202	449	15	3494217	3495398	1181	0.7662	0.6936	0.8456	0.8376	0.7962
NZ_CP045993.1	Bacillus velezensis strain LABIM22	soil	Brazil: Parana	3996396 bp	Exist	1452796	1453398	602	584782	2038180	2038887	707	208320	2247207	2248982	1775	699136	2948118	2948936	818	769730	3718666	3719901	1235	151	3720052	3720213	161	8	3720221	3721369	1148	19	3721388	3721837	449	15	3721852	3723033	1181	0.775	0.6936	0.8456	0.8376	0.7981
NZ_CP044133.1	Bacillus velezensis strain FJAT-46737	soil	China	3995978 bp	None	1293711	1294316	605	575868	1870184	1870891	707	199434	2070325	2072100	1775	686143	2758243	2759061	818	747681	3506742	3507977	1235	151	3508128	3508289	161	8	3508297	3509445	1148	19	3509464	3509913	449	15	3509928	3511109	1181	0.7612	0.6936	0.8456	0.8359	0.8
NZ_CP024897.1	Bacillus velezensis strain CN026	Chicken faeces	Belgium: Sorinnes	3995812 bp	None	1191468	1192070	602	576178	1768248	1768955	707	198069	1967024	1968799	1775	742499	2711298	2712116	818	770361	3482477	3483712	1235	151	3483863	3484024	161	8	3484032	3485180	1148	19	3485199	3485648	449	15	3485663	3486844	1181	0.77	0.6936	0.8456	0.8376	0.7981
NZ_CP074685.1	Bacillus velezensis strain VTX9	feces	Viet Nam	3985800 bp	Exist	1228841	1229446	605	571463	1800909	1801616	707	234636	2036252	2038027	1775	710184	2748211	2749029	818	755279	3504308	3505543	1235	151	3505694	3505855	161	8	3505863	3507011	1148	19	3507030	3507479	449	15	3507494	3508675	1181	0.7562	0.6894	0.8419	0.8342	0.8038
NZ_CP041192.1	Bacillus velezensis strain BvL03	sediment samples of fish pond	China: Wangcheng, Changsha	3984544 bp	None	1188096	1188701	605	577774	1766475	1767182	707	193677	1960859	1962634	1775	698430	2661064	2661882	818	838711	3500593	3501828	1235	150	3501978	3502139	161	8	3502147	3503295	1148	19	3503314	3503763	449	15	3503778	3504959	1181	0.7463	0.6894	0.8419	0.8342	0.8057
NZ_CP069391.1	Bacillus velezensis strain Sam8H1	saltpan	Botswana: Makadikadi Basin	3983519 bp	Exist	1401069	1401674	605	572543	1974217	1974924	707	198310	2173234	2175009	1775	674366	2849375	2850193	818	746465	3596658	3597893	1235	150	3598043	3598204	161	8	3598212	3599360	1148	19	3599379	3599828	449	15	3599843	3601024	1181	0.7562	0.6894	0.8456	0.8359	0.8038
NZ_CP041143.1	Bacillus velezensis strain UCMB5007	bull calf intestinal microflora	Ukraine:Kyiv	3983323 bp	None	1212062	1212667	605	554881	1767548	1768255	707	195833	1964088	1965854	1766	790351	2756205	2757023	818	743852	3500875	3502110	1235	151	3502261	3502422	161	8	3502430	3503578	1148	19	3503597	3504046	449	15	3504061	3505242	1181	0.7612	0.6979	0.8456	0.8404	0.8057
NZ_CP041144.1	Bacillus velezensis strain UCMB5044	inner tissues of cotton plant(Gossypium sp.)	Tajikistan: Dushanbe	3983303 bp	None	1212045	1212650	605	554881	1767531	1768238	707	195832	1964070	1965836	1766	790352	2756188	2757006	818	743850	3500856	3502091	1235	151	3502242	3502403	161	8	3502411	3503559	1148	19	3503578	3504027	449	15	3504042	3505223	1181	0.7612	0.6979	0.8456	0.8404	0.8057
NZ_CP051463.1	Bacillus velezensis strain UCMB5140	therapeutic muds	Estonia:Riga	3980571 bp	None	1233740	1234342	602	583504	1817846	1818553	707	200222	2018775	2020550	1775	693919	2714469	2715287	818	767382	3482669	3483904	1235	150	3484054	3484215	161	8	3484223	3485371	1148	19	3485390	3485839	449	15	3485854	3487035	1181	0.765	0.6979	0.8456	0.8359	0.8057
NZ_CP069430.1	Bacillus velezensis strain TB918	soil	China: Xiqing district of Tianjin city	3979294 bp	None	1223849	1224454	605	577856	1802310	1803017	707	241940	2044957	2046732	1775	694106	2740838	2741656	818	746239	3487895	3489130	1235	151	3489281	3489442	161	8	3489450	3490598	1148	19	3490617	3491066	449	15	3491081	3492262	1181	0.7612	0.6979	0.8456	0.8376	0.8019
NZ_CP032144.1	Bacillus velezensis strain BIM B-439D	soil	Belarus: Vileyka District	3978954 bp	None	1186944	1187549	605	581066	1768615	1769322	707	195507	1964829	1966604	1775	758689	2725293	2726111	818	758531	3484642	3485877	1235	151	3486028	3486189	161	8	3486197	3487345	1148	19	3487364	3487813	449	15	3487828	3489009	1181	0.7562	0.6979	0.8419	0.8376	0.8
NZ_AP018402.1	Bacillus velezensis strain S141	soil	Thailand	3974582 bp	None	1243885	1244490	605	577362	1821852	1822559	707	208353	2030912	2032687	1775	692473	2725160	2725978	818	755699	3481677	3482912	1235	151	3483063	3483224	161	8	3483232	3484380	1148	19	3484399	3484848	449	15	3484863	3486044	1181	0.7612	0.6979	0.8456	0.8376	0.8057
NZ_CP023748.1	Bacillus velezensis strain LABIM40	Fusarium culture contamination in plate	Brazil	3972310 bp	None	1203335	1203940	605	579642	1783582	1784289	707	197098	1981387	1983162	1775	715542	2698704	2699522	818	748165	3447687	3448922	1235	151	3449073	3449234	161	8	3449242	3450390	1148	19	3450409	3450858	449	15	3450873	3452054	1181	0.7612	0.6979	0.8419	0.8376	0.8019
NZ_CP028961.1	Bacillus velezensis strain SRCM102752	Soybean paste	South Korea	3971509 bp	None	356108	356713	605	521709	878422	879129	707	244705	1123834	1125609	1775	682249	1807858	1808676	818	748103	2556779	2558014	1235	151	2558165	2558326	161	8	2558334	2559482	1148	19	2559501	2559950	449	15	2559965	2561146	1181	0.7612	0.6979	0.8456	0.8359	0.8019
NZ_CP047268.1	Bacillus velezensis strain DH8043	Oyster	China	3966723 bp	None	1697927	1698532	605	580048	2278580	2279287	707	196817	2476104	2477879	1775	681248	3159127	3159945	818	776938	3936883	3938118	1235	151	3938269	3938430	161	8	3938438	3939586	1148	19	3939605	3940054	449	15	3940069	3941250	1181	0.7662	0.6936	0.8456	0.8376	0.7962
NZ_CP028210.1	Bacillus velezensis strain SRCM102746	kimchi	South Korea	3963855 bp	None	1353451	1354056	605	574879	1928935	1929642	707	206969	2136611	2138386	1775	708468	2846854	2847672	818	743500	3591172	3592407	1235	151	3592558	3592719	161	8	3592727	3593875	1148	19	3593894	3594343	449	15	3594358	3595539	1181	0.7612	0.6979	0.8456	0.8376	0.8038
NZ_CP039297.1	Bacillus velezensis isolate UFLA258	soil	Brazil: Mato Grosso	3947206 bp	None	1243051	1243656	605	574932	1818588	1819295	707	200627	2019922	2021697	1775	696279	2717976	2718794	818	739694	3458488	3459723	1235	149	3459872	3460033	161	8	3460041	3461189	1148	19	3461208	3461657	449	15	3461672	3462853	1181	0.7662	0.6979	0.8456	0.8376	0.8
NZ_CP072843.1	Bacillus velezensis strain VY03	Oryza sativa L	Viet Nam: Thai Binh	3942273 bp	None	1193379	1193984	605	571379	1765363	1766070	707	234099	2000169	2001944	1775	738888	2740832	2741650	818	727184	3468834	3470069	1235	151	3470220	3470381	161	8	3470389	3471537	1148	19	3471556	3472005	449	15	3472020	3473201	1181	0.7612	0.6894	0.8456	0.8342	0.8076
NZ_CP068563.1	Bacillus velezensis strain GUMT319	rhizosphere soil	China: Guizhou	3940023 bp	None	1177947	1178549	605	578666	1757215	1757922	707	237338	1995260	1997035	1775	689539	2686574	2687392	818	777158	3464550	3465785	1235	151	3465936	3466097	161	8	3466105	3467253	1148	19	3467272	3467721	449	15	3467736	3468917	1181	0.765	0.6894	0.8456	0.8342	0.8133
NZ_CP043416.1	Bacillus velezensis strain ONU 553	bottom sediment	Ukraine	3934563 bp	None	1232307	1232912	602	579758	1812670	1813377	707	195408	2008785	2010560	1775	674061	2684621	2685439	818	765319	3450758	3451993	1235	151	3452144	3452305	161	8	3452313	3453461	1148	19	3453480	3453929	449	15	3453944	3455125	1181	0.7562	0.6979	0.8419	0.8376	0.8
NZ_CP065790.1	Bacillus velezensis strain LBUM1082	soil	Canada: New Brunswick, Bouctouche	3933785 bp	None	1236916	1237521	605	572687	1810208	1810915	707	195304	2006219	2007994	1775	708752	2716746	2717564	818	740525	3458089	3459324	1235	151	3459475	3459636	161	8	3459644	3460792	1148	19	3460811	3461260	449	15	3461275	3462456	1181	0.7612	0.6894	0.8456	0.8342	0.8076
NZ_CP061176.1	Bacillus velezensis strain ZF145	soil	China:Beijing	3929800 bp	None	1211975	1212580	605	573936	1786516	1787223	707	203047	1990270	1992036	1766	693274	2685310	2686128	818	753076	3439204	3440439	1235	151	3440590	3440751	161	8	3440759	3441907	1148	19	3441926	3442375	449	15	3442390	3443571	1181	0.7711	0.6979	0.8456	0.8387	0.8057
NZ_CP032506.1	Bacillus velezensis strain JT3-1		China:Gansu	3929799 bp	None	778954	779559	605	573938	1353497	1354204	707	203047	1557251	1559017	1766	693274	2252291	2253109	818	753075	3006184	3007419	1235	151	3007570	3007731	161	8	3007739	3008887	1148	19	3008906	3009355	449	15	3009370	3010551	1181	0.7711	0.6979	0.8456	0.8387	0.8057
NZ_CP028437.1	Bacillus velezensis strain DR-08	soil	South Korea: Daejeon	3929794 bp	None	1230016	1230621	605	573936	1804557	1805264	707	203047	2008311	2010077	1766	693274	2703351	2704169	818	753075	3457244	3458479	1235	151	3458630	3458791	161	8	3458799	3459947	1148	19	3459966	3460415	449	15	3460430	3461611	1181	0.7711	0.6979	0.8456	0.8387	0.8057
NZ_CP045186.1	Bacillus velezensis strain FJAT-52631	soil	China	3929791 bp	None	1211975	1212580	605	573935	1786515	1787222	707	203047	1990269	1992035	1766	693274	2685309	2686127	818	753075	3439202	3440437	1235	151	3440588	3440749	161	8	3440757	3441905	1148	19	3441924	3442373	449	15	3442388	3443569	1181	0.7711	0.6979	0.8456	0.8387	0.8057
NZ_CP078149.1	Bacillus velezensis strain BS-G1	soil crust	China: Yinchuan	3929791 bp	None	1211975	1212580	605	573935	1786515	1787222	707	203047	1990269	1992035	1766	693273	2685308	2686126	818	753075	3439201	3440436	1235	151	3440587	3440748	161	8	3440756	3441904	1148	19	3441923	3442372	449	15	3442387	3443568	1181	0.7711	0.6979	0.8456	0.8387	0.8057
NZ_CP020375.1	Bacillus velezensis strain JTYP2	leaf surface	China: Shandong	3929789 bp	None	1212382	1212987	605	573933	1786920	1787627	707	203046	1990673	1992439	1766	693277	2685716	2686534	818	753076	3439610	3440845	1235	151	3440996	3441157	161	8	3441165	3442313	1148	19	3442332	3442781	449	15	3442796	3443977	1181	0.7711	0.6979	0.8456	0.8387	0.8057
NZ_CP044349.1	Bacillus velezensis strain LC1	Miss	China: Leshan	3929782 bp	None	1212066	1212671	605	573935	1786606	1787313	707	203047	1990360	1992126	1766	693274	2685400	2686218	818	753074	3439292	3440527	1235	151	3440678	3440839	161	8	3440847	3441995	1148	19	3442014	3442463	449	15	3442478	3443659	1181	0.7711	0.6979	0.8456	0.8387	0.8057
NZ_CP032154.1	Bacillus velezensis strain ZF2	cucumber plants	China:Beijing	3929773 bp	None	1211974	1212579	605	573932	1786511	1787218	707	203047	1990265	1992031	1766	693261	2685292	2686110	818	753074	3439184	3440419	1235	151	3440570	3440731	161	8	3440739	3441887	1148	19	3441906	3442355	449	15	3442370	3443551	1181	0.7711	0.6979	0.8456	0.8387	0.8057
NZ_CP016371.1	Bacillus velezensis strain S3-1	Cucumber rhizosphere soil	China: Tangshan city, Hebei province	3929772 bp	None	1212056	1212661	605	573935	1786596	1787303	707	203047	1990350	1992116	1766	693274	2685390	2686208	818	753073	3439281	3440516	1235	151	3440667	3440828	161	8	3440836	3441984	1148	19	3442003	3442452	449	15	3442467	3443648	1181	0.7711	0.6979	0.8456	0.8387	0.8057
NZ_CP060420.1	Bacillus velezensis strain J17-4	Oryza sp.	China:Guangzhou	3929768 bp	None	1211976	1212581	605	573938	1786519	1787226	707	203048	1990274	1992040	1766	693276	2685316	2686134	818	753044	3439178	3440413	1235	151	3440564	3440725	161	8	3440733	3441881	1148	19	3441900	3442349	449	15	3442364	3443545	1181	0.7711	0.6979	0.8456	0.8387	0.8057
NZ_CP021495.1	Bacillus velezensis strain GQJK49	Lycium barbarum L. rhizosphere	China: Zhongning, Ningxia	3929760 bp	None	1212102	1212707	605	573930	1786637	1787344	707	203046	1990390	1992156	1766	693264	2685420	2686238	818	753071	3439309	3440544	1235	151	3440695	3440856	161	8	3440864	3442012	1148	19	3442031	3442480	449	15	3442495	3443676	1181	0.7711	0.6979	0.8456	0.8387	0.8057
NZ_CP050448.1	Bacillus velezensis strain BIM B-1312D	soil	Belarus	3929585 bp	None	1212179	1212784	605	573935	1786719	1787426	707	203047	1990473	1992239	1766	693274	2685513	2686331	818	753075	3439406	3440641	1235	151	3440792	3440953	161	8	3440961	3442109	1148	19	3442128	3442577	449	15	3442592	3443773	1181	0.7711	0.6979	0.8456	0.8387	0.8057
NZ_CP068989.1	Bacillus velezensis strain WSM-1	cold seep	China:Nanhai	3929584 bp	None	1211768	1212373	605	573935	1786308	1787015	707	203047	1990062	1991828	1766	693274	2685102	2685920	818	753075	3438995	3440230	1235	151	3440381	3440542	161	8	3440550	3441698	1148	19	3441717	3442166	449	15	3442181	3443362	1181	0.7711	0.6979	0.8456	0.8387	0.8057
NZ_CP049741.1	Bacillus velezensis strain UB2017	Citrus rhizosphere soil	China: Jiangxi	3929583 bp	None	1211686	1212291	605	573935	1786226	1786933	707	203047	1989980	1991746	1766	693274	2685020	2685838	818	753075	3438913	3440148	1235	151	3440299	3440460	161	8	3440468	3441616	1148	19	3441635	3442084	449	15	3442099	3443280	1181	0.7711	0.6979	0.8456	0.8387	0.8057
NZ_CP062074.1	Bacillus velezensis strain BSC16a	feces	China:sichuan	3929462 bp	None	1211652	1212257	605	573935	1786192	1786899	707	203047	1989946	1991712	1766	693268	2684980	2685798	818	753075	3438873	3440108	1235	151	3440259	3440420	161	8	3440428	3441576	1148	19	3441595	3442044	449	15	3442059	3443240	1181	0.7711	0.6979	0.8456	0.8387	0.8057
NZ_CP025341.1	Bacillus velezensis strain CMT-6	Chinese traditional food Douchi	China: Guangdong	3928489 bp	None	1215327	1215932	605	571135	1787067	1787774	707	193692	1981466	1983241	1775	728486	2711727	2712545	818	732090	3444635	3445870	1235	151	3446021	3446182	161	8	3446190	3447338	1148	19	3447357	3447806	449	15	3447821	3449002	1181	0.7512	0.6894	0.8456	0.8325	0.8076
CP080760.1	Bacillus velezensis strain B4-7	rhizobacterium	China: Hubei province, Enshi city	3926832 bp	None	1209015	1209620	605	573935	1783555	1784262	707	203047	1987309	1989075	1766	693274	2682349	2683167	818	753075	3436242	3437477	1235	151	3437628	3437789	161	8	3437797	3438945	1148	19	3438964	3439413	449	15	3439428	3440609	1181	0.7711	0.6979	0.8456	0.8387	0.8057
NZ_CP054714.1	Bacillus velezensis strain KKLW	Phragmites communis rhizosphere in Keke Saltworks	China:Qinghai	3922134 bp	None	1215693	1216298	605	559379	1775677	1776384	707	198193	1974577	1976352	1775	690821	2667173	2667991	818	757014	3425005	3426240	1235	151	3426391	3426552	161	8	3426560	3427708	1148	19	3427727	3428176	449	15	3428191	3429372	1181	0.7612	0.6936	0.8456	0.8359	0.8019
NZ_CP014990.2	Bacillus velezensis strain KD1	Doenjang	South Korea: Yangju-si, Gyeonggi-do	3921966 bp	None	1174633	1175238	605	579424	1754662	1755369	707	237254	1992623	1994398	1775	691571	2685969	2686787	818	743078	3429865	3431100	1235	151	3431251	3431412	161	8	3431420	3432568	1148	19	3432587	3433036	449	15	3433051	3434232	1181	0.7612	0.6894	0.8456	0.8342	0.8057
NZ_CP031424.1	Bacillus velezensis strain B-4	plant	China	3919798 bp	None	1243923	1244528	602	570194	1814722	1815429	707	193594	2009023	2010792	1769	686599	2697391	2698209	818	733484	3431693	3432928	1235	151	3433079	3433240	161	8	3433248	3434396	1148	19	3434415	3434864	449	15	3434879	3436060	1181	0.7612	0.6894	0.8456	0.8387	0.8076
NZ_CP015911.1	Bacillus velezensis strain LS69	isolated from the rice field	China:Lichuan,field at the foot of the hill	3917761 bp	None	1188774	1189379	605	573935	1763314	1764021	707	203047	1967068	1968834	1766	693274	2662108	2662926	818	753075	3416001	3417236	1235	151	3417387	3417548	161	8	3417556	3418704	1148	19	3418723	3419172	449	15	3419187	3420368	1181	0.7711	0.6979	0.8456	0.8387	0.8057
NZ_CP059318.1	Bacillus velezensis strain BIOMA BV10	Amazonic soil	Brazil: Roraima	3917533 bp	None	1208152	1208757	605	578282	1787039	1787746	707	203161	1990907	1992682	1775	691057	2683739	2684557	818	744184	3428741	3429976	1235	151	3430127	3430288	161	8	3430296	3431444	1148	19	3431463	3431912	449	15	3431927	3433108	1181	0.7612	0.6979	0.8456	0.8342	0.8019
NZ_CP076291.1	Bacillus velezensis strain US1	soil	Iran	3916866 bp	Exist	1213731	1214336	605	557524	1771860	1772567	707	198193	1970760	1972535	1775	690821	2663356	2664174	818	757013	3421187	3422422	1235	151	3422573	3422734	161	8	3422742	3423890	1148	19	3423909	3424358	449	15	3424373	3425554	1181	0.7612	0.6936	0.8456	0.8359	0.8019
NZ_AP024603.1	Bacillus velezensis strain KOF112	plant matter	Japan:Yamanashi	3916789 bp	Exist	1211975	1212580	605	573935	1786515	1787222	707	203047	1990269	1992035	1766	680271	2672306	2673124	818	753075	3426199	3427434	1235	151	3427585	3427746	161	8	3427754	3428902	1148	19	3428921	3429370	449	15	3429385	3430566	1181	0.7711	0.6979	0.8456	0.8387	0.8057
NZ_CP043546.1	Bacillus velezensis strain SYP-B637	rhizospheric soil of Panax notogensing	China: Yunnan Province	3915550 bp	None	1214142	1214747	605	557524	1772271	1772978	707	198193	1971171	1972946	1775	690821	2663767	2664585	818	757014	3421599	3422834	1235	151	3422985	3423146	161	8	3423154	3424302	1148	19	3424321	3424770	449	15	3424785	3425966	1181	0.7612	0.6936	0.8456	0.8359	0.8019
NZ_CP073656.1	Bacillus velezensis strain Y816	soil	China:Chifeng	3914314 bp	None	1217731	1218336	605	576133	1794469	1795176	707	194164	1989340	1991115	1775	689337	2680452	2681270	818	751134	3432404	3433639	1235	150	3433789	3433950	161	8	3433958	3435106	1148	19	3435125	3435574	449	15	3435589	3436770	1181	0.7562	0.6894	0.8456	0.8342	0.8076
NZ_CP053764.1	Bacillus velezensis strain B268	Casuarina equisetifolia rhizosphere	China: Zhejiang	3908940 bp	None	1218888	1219493	605	576148	1795641	1796348	707	193945	1990293	1992068	1775	689863	2681931	2682749	818	744237	3426986	3428221	1235	150	3428371	3428532	161	8	3428540	3429688	1148	19	3429707	3430156	449	15	3430171	3431352	1181	0.7562	0.6979	0.8456	0.8342	0.8076
NZ_CP042271.1	Bacillus velezensis strain LPL061	carnation	China:Beijing	3907268 bp	None	148614	149219	605	622938	772157	772864	707	193715	966579	968336	1757	693161	1661497	1662315	818	728646	2390961	2392196	1235	151	2392347	2392508	161	8	2392516	2393664	1148	19	2393683	2394132	449	15	2394147	2395328	1181	0.7612	0.6894	0.8456	0.8336	0.7467
NZ_CP010556.1	Bacillus velezensis strain L-H15	Cucumber seedling substrate	China	3905973 bp	None	1178945	1179550	605	622938	1802488	1803195	707	193692	1996887	1998644	1757	693161	2691805	2692623	818	728419	3421042	3422277	1235	151	3422428	3422589	161	8	3422597	3423745	1148	19	3423764	3424213	449	15	3424228	3425409	1181	0.7612	0.6894	0.8456	0.8336	0.7467
NZ_CP011278.1	Bacillus velezensis strain L-S60	soil	China	3903017 bp	None	1179358	1179963	605	619955	1799918	1800625	707	211307	2011932	2013689	1757	674941	2688630	2689448	818	728638	3418086	3419321	1235	151	3419472	3419633	161	8	3419641	3420789	1148	19	3420808	3421257	449	15	3421272	3422453	1181	0.7612	0.6894	0.8456	0.8336	0.7467
NZ_CP051011.1	Bacillus velezensis strain BY6	Xylem	China: Harbin	3898273 bp	Exist	1207390	1207995	605	577771	1785766	1786473	707	195929	1982402	1984177	1775	692846	2677023	2677841	818	734597	3412438	3413673	1235	151	3413824	3413985	161	8	3413993	3415141	1148	19	3415160	3415609	449	15	3415624	3416805	1181	0.7612	0.6894	0.8456	0.8342	0.8038
NZ_CP076514.1	Bacillus velezensis strain WB	watermelon rhizosphere soil	China: Heilongjiang Province	3896799 bp	None	1202639	1203244	605	581737	1784981	1785688	707	192422	1978110	1979885	1775	684434	2664319	2665137	818	746716	3411853	3413088	1235	150	3413238	3413399	161	8	3413407	3414555	1148	19	3414574	3415023	449	15	3415038	3416219	1181	0.7512	0.6894	0.8456	0.8342	0.8019
NZ_CP045926.1	Bacillus velezensis strain AL7	cotton	China: Xinjiang Province	3894709 bp	None	458516	459121	605	575312	1034433	1035140	707	200599	1235739	1237514	1775	686689	1924203	1925021	818	725805	2650826	2652061	1235	151	2652212	2652373	161	8	2652381	2653529	1148	19	2653548	2653997	449	15	2654012	2655193	1181	0.7612	0.6979	0.8456	0.8359	0.8019
NZ_CP021976.1	Bacillus velezensis strain T20E-257	Root endosphere	South Korea: Yecheon	3893083 bp	Exist	1226169	1226774	605	572887	1799661	1800368	707	192550	1992918	1994693	1775	684295	2678988	2679806	818	729388	3409194	3410429	1235	151	3410580	3410741	161	8	3410749	3411897	1148	19	3411916	3412365	449	15	3412380	3413561	1181	0.7612	0.6894	0.8456	0.8325	0.8038
NZ_CP061704.1	Bacillus velezensis strain Y4_39	larval intestine	China: Changsha	3891759 bp	None	1196419	1197024	605	581737	1778761	1779468	707	192422	1971890	1973665	1775	684437	2658102	2658920	818	747993	3406913	3408148	1235	150	3408298	3408459	161	8	3408467	3409615	1148	19	3409634	3410083	449	15	3410098	3411279	1181	0.7512	0.6894	0.8456	0.8342	0.8019
NZ_CP050462.1	Bacillus velezensis strain Htq6	leaf	China:Shanxi	3889281 bp	None	1148914	1149519	605	576788	1726307	1727014	707	192933	1919947	1921722	1775	712914	2634636	2635454	818	772750	3408204	3409439	1235	151	3409590	3409751	161	8	3409759	3410907	1148	19	3410926	3411375	449	15	3411390	3412571	1181	0.7612	0.6979	0.8456	0.8325	0.8038
NZ_CP041145.1	Bacillus velezensis strain At1	Arabidopsis thaliana seedling from surface sterilized seed	Sweden:Uppsala	3888990 bp	None	1201503	1202108	605	578302	1780410	1781117	707	197223	1978340	1980115	1757	696368	2676483	2677301	818	735539	3412840	3414075	1235	151	3414226	3414387	161	8	3414395	3415543	1148	19	3415562	3416011	449	15	3416026	3417207	1181	0.7562	0.6979	0.8456	0.8376	0.8019
NZ_LN999829.1	Bacillus velezensis strain B25			3854619 bp	Exist	1193944	1194549	605	571778	1766327	1767034	707	194515	1961549	1963324	1775	674033	2637357	2638175	818	733384	3371559	3372794	1235	151	3372945	3373106	161	8	3373114	3374262	1148	19	3374281	3374730	449	15	3374745	3375926	1181	0.7562	0.6894	0.8456	0.8342	0.8038
NZ_CP034037.1	Bacillus velezensis strain BCSo1	Danio rerio	Turkey	3713516 bp	None	1105454	1106059	605	571313	1677372	1678079	707	184438	1862517	1864292	1775	663373	2527665	2528483	818	725905	3254388	3255623	1235	151	3255774	3255935	161	8	3255943	3257091	1148	19	3257110	3257559	449	15	3257574	3258755	1181	0.7662	0.6979	0.8419	0.8376	0.8
NZ_CP031880.1	Bacillus velezensis strain OSY-GA1	soil	USA	4009999 bp	None	1196078	1196683	605	573951	1770634	1771341	707	174463	1945804	1947579	1775	674285	2621864	2622682	818	777090	3399772	3401007	1235	151	3401158	3401319	161	8	3401327	3402475	1148	19	3402494	3402943	449	15	3402958	3404139	1181	0.7612	0.6894	0.8456	0.8325	0.8019
NZ_CP040378.1	Bacillus velezensis strain P34	gut	Brazil: Amazon region near Manaus	3900464 bp	None	1185910	1186515	605	558623	1745138	1745845	707	195392	1941237	1943012	1775	696988	2640000	2640818	818	740720	3381538	3382773	1235	151	3382924	3383085	161	8	3383093	3384241	1148	19	3384260	3384709	449	15	3384724	3385905	1181	0.7562	0.6979	0.8419	0.8376	0.8019
NZ_CP029296.1	Bacillus velezensis strain AP183	Cotton Plant Rhizosphere	USA	4006441 bp	None	1255170	1255775	605	558936	1814711	1815418	707	205920	2021338	2023113	1775	749248	2772361	2773179	818	744861	3518040	3519275	1235	151	3519426	3519587	161	8	3519595	3520743	1148	19	3520762	3521211	449	15	3521226	3522407	1181	0.7612	0.6979	0.8456	0.8376	0.8038
NZ_CP043809.1	Bacillus velezensis strain ZeaDK315Endobac16	endosperm	France: Villeurbanne	3925184 bp	None	338350	338955	605	557339	896294	897001	707	201031	1098032	1099798	1775	687259	1787057	1787875	818	746211	2534086	2535321	1235	151	2535472	2535633	161	8	2535641	2536789	1148	19	2536808	2537257	449	15	2537272	2538453	1181	0.7662	0.7021	0.8456	0.8387	0.7981
NZ_CP036527.1	Bacillus velezensis strain UTB96	soil	Iran	3715675 bp	None	1121991	1122596	605	552562	1675158	1675865	707	184042	1859907	1861682	1775	666643	2528325	2529143	818	739033	3268176	3269411	1235	151	3269562	3269723	161	8	3269731	3270879	1148	19	3270898	3271347	449	15	3271362	3272543	1181	0.7562	0.6894	0.8456	0.8325	0.8057
NZ_CP023133.1	Bacillus velezensis strain J01	Shrimp feed	Brazil	4179934 bp	None	809059	809664	605	570532	1380196	1380903	707	178272	1559175	1560950	1766	775878	2336828	2337646	818	1217902	3555548	3556783	1235	151	3556934	3557095	161	8	3557103	3558251	1148	19	3558270	3558719	449	15	3558734	3559915	1181	0.7512	0.6851	0.8456	0.8342	0.8038
NC_019842.1	Bacillus velezensis AS43.3			3961368 bp	None	1262653	1263258	605	573472	1836730	1837437	707	201382	2038819	2040594	1775	680117	2720711	2721529	818	740380	3461909	3463144	1235	149	3463293	3463454	161	8	3463462	3464610	1148	19	3464629	3465078	449	15	3465093	3466274	1181	0.7612	0.6979	0.8456	0.8393	0.8019
NC_016784.1	Bacillus velezensis CAU B946			4019861 bp	None	1257150	1257755	605	571357	1829112	1829819	707	236971	2066790	2068565	1775	686703	2755268	2756086	818	786043	3542129	3543364	1235	151	3543515	3543676	161	8	3543684	3544832	1148	19	3544851	3545300	449	15	3545315	3546496	1181	0.7562	0.6894	0.8456	0.8342	0.8057
NC_009725.2	Bacillus velezensis FZB42			3918596 bp	None	1218788	1219393	605	557524	1776917	1777624	707	198193	1975817	1977592	1775	689104	2666696	2667514	818	757130	3424644	3425879	1235	151	3426030	3426191	161	8	3426199	3427347	1148	19	3427366	3427815	449	15	3427830	3429011	1181	0.7612	0.6936	0.8456	0.8359	0.8019
NZ_CP007165.1	Bacillus velezensis NJN-6			4052546 bp	None	1303961	1304566	605	575856	1880422	1881129	707	233882	2115011	2116786	1775	727606	2844392	2845210	818	733420	3578630	3579865	1235	151	3580016	3580177	161	8	3580185	3581333	1148	19	3581352	3581801	449	15	3581816	3582997	1181	0.7612	0.6894	0.8456	0.8325	0.8076
NZ_CP006890.1	Bacillus velezensis SQR9			4117023 bp	None	1247165	1247770	605	553234	1801004	1801711	707	243486	2045197	2046963	1766	851298	2898261	2899079	818	728453	3627532	3628767	1235	151	3628918	3629079	161	8	3629087	3630235	1148	19	3630254	3630703	449	15	3630718	3631899	1181	0.7612	0.6979	0.8456	0.8404	0.8057
NC_022075.1	Bacillus velezensis UCMB5033			4071167 bp	None	1239321	1239926	605	578660	1818586	1819293	707	183431	2002724	2004499	1775	819261	2823760	2824578	818	757505	3582083	3583318	1235	151	3583469	3583630	161	8	3583638	3584786	1148	19	3584805	3585254	449	15	3585269	3586450	1181	0.7662	0.6979	0.8419	0.8376	0.8
NC_020410.1	Bacillus velezensis UCMB5036	cotton plant	Ukraine	3910324 bp	None	1189675	1190277	602	582343	1772620	1773327	707	200988	1974315	1976090	1775	694080	2670170	2670988	818	745200	3416188	3417423	1235	151	3417574	3417735	161	8	3417743	3418891	1148	19	3418910	3419359	449	15	3419374	3420555	1181	0.765	0.6979	0.8456	0.8359	0.8057
NC_022081.1	Bacillus velezensis UCMB5113			3889532 bp	None	1201676	1202281	605	578319	1780600	1781307	707	197437	1978744	1980519	1775	696389	2676908	2677726	818	735593	3413319	3414554	1235	151	3414705	3414866	161	8	3414874	3416022	1148	19	3416041	3416490	449	15	3416505	3417686	1181	0.7562	0.6979	0.8456	0.8376	0.8019
NZ_CP053376.1	Bacillus amyloliquefaciens strain WF02	soil	Taiwan: Taichung	4026648 bp	None	1242049	1242654	605	576091	1818745	1819452	707	193056	2012508	2014283	1775	727750	2742033	2742851	818	809883	3552734	3553969	1235	151	3554120	3554281	161	8	3554289	3555437	1148	19	3555456	3555905	449	15	3555920	3557101	1181	0.7612	0.6894	0.8456	0.8325	0.8076
NZ_CP071970.1	Bacillus amyloliquefaciens strain XJ5	catalpa	China:Jingzhong	4160003 bp	Exist	1245331	1245933	602	583853	1829786	1830493	707	223821	2054314	2056089	1775	833889	2889978	2890796	818	780203	3670999	3672234	1235	151	3672385	3672546	161	8	3672554	3673702	1148	19	3673721	3674170	449	15	3674185	3675366	1181	0.765	0.6979	0.8456	0.8376	0.8019
NZ_CP021505.1	Bacillus amyloliquefaciens strain SRCM101267	food	South Korea	4070574 bp	Exist	1339882	1340484	602	521756	1862240	1862947	707	219301	2082248	2084020	1772	680217	2764237	2765055	818	793251	3558306	3559541	1235	149	3559690	3559851	161	8	3559859	3561007	1148	19	3561026	3561475	449	15	3561490	3562671	1181	0.78	0.6851	0.8456	0.8342	0.7981
NZ_CP041691.1	Bacillus amyloliquefaciens strain ZJU1	Morus alba L.	China:Hangzhou	4064151 bp	None	1285930	1286535	605	557935	1844470	1845177	707	205317	2050494	2052269	1775	729124	2781393	2782211	818	775950	3558161	3559396	1235	151	3559547	3559708	161	8	3559716	3560864	1148	19	3560883	3561332	449	15	3561347	3562528	1181	0.7662	0.6936	0.8456	0.8376	0.7981
NZ_CP029070.1	Bacillus amyloliquefaciens strain ALB69	almond drupe	USA: Chico, California	4046611 bp	None	1281987	1282592	605	585735	1868327	1869034	707	206412	2075446	2077221	1775	678800	2756021	2756839	818	774163	3531002	3532237	1235	151	3532388	3532549	161	8	3532557	3533705	1148	19	3533724	3534173	449	15	3534188	3535369	1181	0.7662	0.6936	0.8456	0.8376	0.8
NZ_CP030097.1	Bacillus amyloliquefaciens strain SH-B74	Marine-sediment	China	4042190 bp	Exist	983857	984462	605	579640	1564102	1564809	707	242561	1807370	1809145	1775	670100	2479245	2480063	818	748588	3228651	3229886	1235	151	3230037	3230198	161	8	3230206	3231354	1148	19	3231373	3231822	449	15	3231837	3233018	1181	0.7562	0.6979	0.8419	0.8376	0.8
NZ_CP029069.1	Bacillus amyloliquefaciens strain ALB65	Alfalfa silage	USA: Davis, California	4041665 bp	None	1267686	1268288	602	580905	1849193	1849900	707	207807	2057707	2059482	1775	708291	2767773	2768591	818	777047	3545638	3546873	1235	151	3547024	3547185	161	8	3547193	3548341	1148	19	3548360	3548809	449	15	3548824	3550005	1181	0.77	0.6936	0.8456	0.8376	0.8019
NZ_CP061168.1	Bacillus amyloliquefaciens strain T-5	healthy tomato plant at flowering stage	China: Nanjing, Jiangsu	4036119 bp	None	1286451	1287056	605	576091	1863147	1863854	707	233541	2097395	2099170	1775	727857	2827027	2827845	818	734438	3562283	3563518	1235	151	3563669	3563830	161	8	3563838	3564986	1148	19	3565005	3565454	449	15	3565469	3566650	1181	0.7612	0.6894	0.8456	0.8325	0.8076
NZ_CP061852.1	Bacillus amyloliquefaciens strain INH2-4b	Almond orchard	USA:California	4023066 bp	None	1226935	1227537	602	580205	1807742	1808449	707	199610	2008059	2009834	1775	738557	2748391	2749209	818	786693	3535902	3537137	1235	151	3537288	3537449	161	8	3537457	3538605	1148	19	3538624	3539073	449	15	3539088	3540269	1181	0.76	0.6979	0.8456	0.8376	0.8
NZ_CP029466.1	Bacillus amyloliquefaciens strain HM618	soil	China	4021851 bp	Exist	1329193	1329798	605	550578	1880376	1881083	707	197370	2078453	2080228	1775	693275	2773503	2774321	818	749327	3523648	3524883	1235	151	3525034	3525195	161	8	3525203	3526351	1148	19	3526370	3526819	449	15	3526834	3528015	1181	0.7612	0.6979	0.8456	0.8376	0.8019
NZ_CP032146.1	Bacillus amyloliquefaciens strain YP6	rhizosphere of Lolium perenne L. on a rock phosphorus mine	China: Guizhou	4009619 bp	None	1210329	1210931	602	574886	1785817	1786524	707	192533	1979057	1980832	1775	796884	2777716	2778534	818	720918	3499452	3500687	1235	149	3500836	3500997	161	8	3501005	3502153	1148	19	3502172	3502621	449	15	3502636	3503817	1181	0.775	0.6851	0.8456	0.8342	0.8
NZ_CP014783.1	Bacillus amyloliquefaciens strain B15	grape skin	China:Xinjiang	4006754 bp	None	1202963	1203565	602	584017	1787582	1788289	707	205604	1993893	1995668	1775	737752	2733420	2734238	818	763497	3497735	3498970	1235	151	3499121	3499282	161	8	3499290	3500438	1148	19	3500457	3500906	449	15	3500921	3502102	1181	0.765	0.6979	0.8456	0.8376	0.8057
NZ_CP041770.1	Bacillus amyloliquefaciens strain DH8030	oyster	China: Fujian, Xiapu Sea	3993985 bp	None	93520	94125	605	575850	669975	670682	707	192996	863678	865453	1775	726733	1592186	1593004	818	734363	2327367	2328602	1235	151	2328753	2328914	161	8	2328922	2330070	1148	19	2330089	2330538	449	15	2330553	2331734	1181	0.7612	0.6894	0.8456	0.8325	0.8076
NZ_CP029071.1	Bacillus amyloliquefaciens strain ALB79	grape	USA: Berkeley, California	3982905 bp	None	1227036	1227638	602	580205	1807843	1808550	707	199610	2008160	2009935	1775	698407	2708342	2709160	818	786576	3495736	3496971	1235	151	3497122	3497283	161	8	3497291	3498439	1148	19	3498458	3498907	449	15	3498922	3500103	1181	0.76	0.6979	0.8456	0.8376	0.8
NZ_CP075547.1	Bacillus amyloliquefaciens strain SN16-1	Natural soil	China:Shanghai	3974408 bp	None	1203970	1204575	605	577755	1782330	1783037	707	236329	2019366	2021141	1775	692749	2713890	2714708	818	777266	3491974	3493209	1235	151	3493360	3493521	161	8	3493529	3494677	1148	19	3494696	3495145	449	15	3495160	3496341	1181	0.7612	0.6894	0.8456	0.8342	0.8038
NZ_CP013727.1	Bacillus amyloliquefaciens strain MBE1283	Korean traditional alcoholic beverage	South Korea	3966922 bp	Exist	140279	140884	605	574656	715540	716247	707	202440	918687	920462	1775	735609	1656071	1656889	818	737995	2394884	2396119	1235	151	2396270	2396431	161	8	2396439	2397587	1148	19	2397606	2398055	449	15	2398070	2399251	1181	0.7562	0.6894	0.8456	0.8359	0.8057
NZ_CP061853.1	Bacillus amyloliquefaciens strain MOH1-5b	Almond orchard	USA:California	3964430 bp	None	1222583	1223185	602	581366	1804551	1805258	707	209207	2014465	2016240	1775	685394	2701634	2702452	818	765999	3468451	3469686	1235	151	3469837	3469998	161	8	3470006	3471154	1148	19	3471173	3471622	449	15	3471637	3472818	1181	0.77	0.6936	0.8493	0.8376	0.7981
NZ_CP017953.1	Bacillus amyloliquefaciens strain Y14	rhizosphere of peanut	China: Linyi, Shandong	3957164 bp	None	1178096	1178701	605	571332	1750033	1750740	707	202899	1953639	1955408	1769	779155	2734563	2735381	818	738352	3473733	3474968	1235	150	3475118	3475279	161	8	3475287	3476435	1148	19	3476454	3476903	449	15	3476918	3478099	1181	0.7562	0.6894	0.8456	0.837	0.8038
NZ_CP041693.1	Bacillus amyloliquefaciens strain H		USA	3954391 bp	None	1144898	1145500	602	521481	1666981	1667688	707	167422	1835110	1836885	1775	735124	2572009	2572827	818	800193	3373020	3374255	1235	150	3374405	3374566	161	8	3374574	3375722	1148	19	3375741	3376190	449	15	3376205	3377386	1181	0.78	0.6851	0.8456	0.8342	0.7962
NZ_CP065539.1	Bacillus amyloliquefaciens strain DGL1	soil	China:Qinghai	3915550 bp	None	1213831	1214436	605	557524	1771960	1772667	707	198193	1970860	1972635	1775	690821	2663456	2664274	818	757014	3421288	3422523	1235	151	3422674	3422835	161	8	3422843	3423991	1148	19	3424010	3424459	449	15	3424474	3425655	1181	0.7612	0.6936	0.8456	0.8359	0.8019
NZ_CP044360.1	Bacillus amyloliquefaciens strain V167	grape plant		3904474 bp	None	1165506	1166111	605	557547	1723658	1724365	707	198193	1922558	1924333	1775	690703	2615036	2615854	818	756873	3372727	3373962	1235	151	3374113	3374274	161	8	3374282	3375430	1148	19	3375449	3375898	449	15	3375913	3377094	1181	0.7612	0.6936	0.8456	0.8359	0.8019
NZ_CP011252.1	Bacillus amyloliquefaciens strain MT45	daqu	China: Maotai, Renhuai	3897521 bp	None	1296070	1296672	602	578779	1875451	1876158	707	169205	2045363	2047138	1775	603613	2650751	2651569	818	763760	3415329	3416564	1235	149	3416713	3416874	161	8	3416882	3418030	1148	19	3418049	3418498	449	15	3418513	3419694	1181	0.775	0.6936	0.8456	0.8308	0.7886
NZ_CP073635.1	Bacillus amyloliquefaciens strain Ba13	soil	China:Yangling	3861210 bp	None	1194494	1195096	602	529795	1724891	1725598	707	151854	1877452	1879227	1775	713948	2593175	2593993	818	796613	3390606	3391841	1235	149	3391990	3392151	161	8	3392159	3393307	1148	19	3393326	3393775	449	15	3393790	3394971	1181	0.78	0.6809	0.8456	0.8342	0.7886
NZ_CP062984.1	Bacillus amyloliquefaciens strain PP19	litchi pericarp	China: Guangzhou	3847565 bp	None	1185413	1186015	602	576349	1762364	1763071	707	205707	1968778	1970553	1775	646191	2616744	2617562	818	741700	3359262	3360497	1235	149	3360646	3360807	161	8	3360815	3361963	1148	19	3361982	3362431	449	15	3362446	3363627	1181	0.785	0.6936	0.8456	0.8359	0.7962
NZ_CP016913.1	Bacillus amyloliquefaciens strain RD7-7	fermented soybean paste	South Korea	3688209 bp	None	1189681	1190283	602	529967	1720250	1720957	707	160396	1881353	1883128	1775	612350	2495478	2496296	818	718825	3215121	3216356	1235	149	3216505	3216666	161	8	3216674	3217822	1148	19	3217841	3218290	449	15	3218305	3219486	1181	0.785	0.6851	0.8456	0.8291	0.7924
NZ_CP082243.1	Bacillus amyloliquefaciens strain JP3042	soil	USA:California	4066277 bp	None	1243132	1243737	605	625859	1869596	1870303	707	200559	2070862	2072637	1775	711376	2784013	2784831	818	791186	3576017	3577252	1235	151	3577403	3577564	161	8	3577572	3578720	1148	19	3578739	3579188	449	15	3579203	3580384	1181	0.7612	0.6936	0.8456	0.8409	0.8
NZ_CP082279.1	Bacillus amyloliquefaciens strain Bam1	Cucumber	China:Guangxi	3954399 bp	None	1246671	1247273	602	521484	1768757	1769464	707	167422	1936886	1938661	1775	735123	2673784	2674602	818	800198	3474800	3476035	1235	150	3476185	3476346	161	8	3476354	3477502	1148	19	3477521	3477970	449	15	3477985	3479166	1181	0.78	0.6851	0.8456	0.8342	0.7962
NZ_CP082278.1	Bacillus amyloliquefaciens strain 35M	Phosphate Mine	China: Yunnan Province	3930927 bp	None	1194390	1194992	602	529795	1724787	1725494	707	151854	1877348	1879123	1775	713945	2593068	2593886	818	866437	3460323	3461558	1235	149	3461707	3461868	161	8	3461876	3463024	1148	19	3463043	3463492	449	15	3463507	3464688	1181	0.78	0.6809	0.8456	0.8342	0.7886
NC_022653.1	Bacillus amyloliquefaciens CC178		South Korea	3916828 bp	None	1214142	1214747	605	557524	1772271	1772978	707	198193	1971171	1972946	1775	690821	2663767	2664585	818	756975	3421560	3422795	1235	151	3422946	3423107	161	8	3423115	3424263	1148	19	3424282	3424731	449	15	3424746	3425927	1181	0.7612	0.6936	0.8456	0.8359	0.8019
NC_014551.1	Bacillus amyloliquefaciens DSM 7 = ATCC 23350			3980199 bp	None	1339560	1340162	602	521750	1861912	1862619	707	183117	2045736	2047508	1772	643047	2690555	2691373	818	800088	3491461	3492696	1235	149	3492845	3493006	161	8	3493014	3494162	1148	19	3494181	3494630	449	15	3494645	3495826	1181	0.78	0.6851	0.8456	0.8342	0.7981
NZ_CP007242.1	Bacillus amyloliquefaciens KHG19			3953361 bp	None	1063976	1064581	605	578314	1642895	1643602	707	195321	1838923	1840698	1775	672464	2513162	2513980	818	767535	3281515	3282750	1235	151	3282901	3283062	161	8	3283070	3284218	1148	19	3284237	3284686	449	15	3284701	3285882	1181	0.7562	0.6979	0.8419	0.8359	0.7981
NC_023073.1	Bacillus amyloliquefaciens LFB112			3942754 bp	None	1246810	1247415	605	575825	1823240	1823947	707	231812	2055759	2057534	1775	683771	2741305	2742123	818	734658	3476781	3478016	1235	151	3478167	3478328	161	8	3478336	3479484	1148	19	3479503	3479952	449	15	3479967	3481148	1181	0.7612	0.6894	0.8456	0.8325	0.8076
NC_017190.1	Bacillus amyloliquefaciens LL3			3995227 bp	Exist	1256711	1257313	602	564750	1822063	1822770	707	167470	1990240	1992012	1772	750085	2742097	2742915	818	762543	3505458	3506693	1235	149	3506842	3507003	161	8	3507011	3508159	1148	19	3508178	3508627	449	15	3508642	3509823	1181	0.78	0.6851	0.8456	0.8325	0.7981
NZ_CP081304.1	Bacillus velezensis strain CL-4	chicken cecal contents	China:Gongzhuling	4063558 bp	None	1263551	1264156	605	571328	1835484	1836191	707	193918	2030109	2031884	1775	818995	2850879	2851697	818	729846	3581543	3582778	1235	151	3582929	3583090	161	8	3583098	3584246	1148	19	3584265	3584714	449	15	3584729	3585910	1181	0.7512	0.6851	0.8456	0.8342	0.8038
CP083943.1	Bacillus velezensis strain CSUSB3	garden soil	USA:California	4088756 bp	None	1303089	1303691	602	586799	1890490	1891197	707	238713	2129910	2131685	1775	705378	2837063	2837881	818	754024	3591905	3593140	1235	151	3593291	3593452	161	8	3593460	3594608	1148	19	3594627	3595076	449	15	3595091	3596272	1181	0.765	0.6979	0.8456	0.8376	0.8057
NZ_CP014838.1	Bacillus velezensis strain CBMB205	rhizosphere soil of field-grown rice	South Korea: Cheongwon	3929745 bp	None	1211847	1212452	605	573935	1786387	1787094	707	203047	1990141	1991907	1766	693274	2685181	2685999	818	753075	3439074	3440309	1235	151	3440460	3440621	161	8	3440629	3441777	1148	19	3441796	3442245	449	15	3442260	3443441	1181
CP071042.1	Bacillus amyloliquefaciens isolate ELA1901024	Elanco Animal Health	USA: Greenfield, Indiana		None	1660845	1661450	605	571299	2232749	2233456	707	193911	2427367	2429142	1775	818959	3248101	3248916	815	729819	3978735	3979970	1235	151	3980121	3980282	161	8	3980290	3981438	1148	19	3981457	3981906	449	15	3981921	3983102	1181
NZ_CP011937.1	Bacillus velezensis strain CBMB205	rice rhizosphere soil	South Korea: Cheongwon	3929792 bp	None	487565	488746	1181	15	488761	489210	449	19	489229	490377	1148	8	490385	490546	161	151	490697	491932	1235	753075	1245007	1245825	818	693274	1939099	1940865	1766	203047	2143912	2144619	707	573935	2718554	2719159	605	0.7761	0.6936	0.8456	0.8387
NZ_CP027429.1	Bacillus velezensis strain VCC-2003	river mud	Turkey: Canakkale, Troia antique city	3921410 bp	None	420941	422122	1181	15	422137	422586	449	19	422605	423753	1148	8	423761	423922	161	151	424073	425308	1235	752197	1177505	1178323	818	679477	1857800	1859566	1775	203103	2062669	2063376	707	573784	2637160	2637756	596	0.765	0.6979	0.8456	0.8404	0.8057
NZ_CP075054.1	Bacillus velezensis strain VTX20	grass	Viet Nam	3891321 bp	None	521806	522987	1181	15	523002	523451	449	19	523470	524618	1148	8	524626	524787	161	151	524938	526173	1235	733345	1259518	1260336	818	667217	1927553	1929328	1775	192969	2122297	2123004	707	571335	2694339	2694944	605	0.7562	0.6894	0.8456	0.8325	0.8076
NZ_CP028439.1	Bacillus velezensis strain 8-2	soil	Korea: Daejeon	3893071 bp	None	662685	663866	1181	15	663881	664330	449	19	664349	665497	1148	8	665505	665666	161	151	665817	667052	1235	729390	1396442	1397260	818	684295	2081555	2083330	1775	192550	2275880	2276587	707	572887	2849474	2850079	605	0.7612	0.6894	0.8456	0.8325	0.8038
NZ_CP060085.1	Bacillus velezensis strain HAB-2	rhizosphere of cotton	China: Xinjiang Province	3894648 bp	None	503400	504581	1181	15	504596	505045	449	19	505064	506212	1148	8	506220	506381	161	151	506532	507767	1235	725817	1233584	1234402	818	686692	1921094	1922869	1775	200601	2123470	2124177	707	575318	2699495	2700100	605	0.7612	0.6979	0.8456	0.8359	0.8019
NZ_CP018007.1	Bacillus velezensis strain sx01604	soil	China:Beijing	3926520 bp	None	421359	422540	1181	15	422555	423004	449	19	423023	424171	1148	8	424179	424340	161	151	424491	425726	1235	753077	1178803	1179621	818	679649	1859270	1861036	1766	203047	2064083	2064790	707	573936	2638726	2639331	605	0.7711	0.6979	0.8456	0.8387	0.8057
NZ_CP023341.1	Bacillus velezensis strain LG37		China	3929697 bp	None	655837	657018	1181	15	657033	657482	449	19	657501	658649	1148	8	658657	658818	161	151	658969	660204	1235	753075	1413279	1414097	818	693215	2107312	2109078	1766	203046	2312124	2312831	707	573935	2886766	2887371	605	0.7711	0.6979	0.8456	0.8387	0.8057
NZ_CP033967.1	Bacillus velezensis strain 1B-23	potato rhizosphere	Canada:Delhi	4141063 bp	None	1124947	1126128	1181	15	1126143	1126592	449	19	1126611	1127759	1148	8	1127767	1127928	161	151	1128079	1129314	1235	741983	1871297	1872115	818	882994	2755109	2756884	1775	202204	2959088	2959795	707	576211	3536006	3536611	605	0.7612	0.6979	0.8456	0.8393	0.8019
NZ_CP028211.1	Bacillus velezensis strain SRCM102747	kimchi	South Korea	4100473 bp	None	1392596	1393777	1181	15	1393792	1394241	449	19	1394260	1395408	1148	8	1395416	1395577	161	151	1395728	1396963	1235	743500	2140463	2141281	818	845161	2986442	2988217	1775	206942	3195159	3195866	707	574879	3770745	3771350	605	0.7612	0.6979	0.8456	0.8376	0.8038
NZ_CP031694.1	Bacillus velezensis strain SRCM101368	Ganjang(Korean Soy Sauce)	South Korea	4088134 bp	None	1408029	1409210	1181	15	1409225	1409674	449	19	1409693	1410841	1148	8	1410849	1411010	161	151	1411161	1412396	1235	732457	2144853	2145671	818	830101	2975772	2977541	1769	193186	3170727	3171434	707	577679	3749113	3749718	605	0.7612	0.6851	0.8456	0.8387	0.8076
NZ_CP063768.1	Bacillus velezensis strain KMU01	Galchi-Kimchi	South Korea: Gyeongju	3932437 bp	None	1397015	1398196	1181	15	1398211	1398660	449	19	1398679	1399827	1148	8	1399835	1399996	161	151	1400147	1401382	1235	753513	2154895	2155713	818	685573	2841286	2843061	1775	196012	3039073	3039780	707	576161	3615941	3616546	605	0.7562	0.6894	0.8456	0.8342	0.8057
NZ_CP063157.1	Bacillus velezensis strain GY65	mandarin fish	China:Guangzhou city	3929765 bp	None	431221	432402	1181	15	432417	432866	449	19	432885	434033	1148	8	434041	434202	161	151	434353	435588	1235	753072	1188660	1189478	818	693260	1882738	1884504	1766	203047	2087551	2088258	707	573935	2662193	2662798	605	0.7711	0.6979	0.8456	0.8387	0.8057
NZ_CP028207.1	Bacillus velezensis strain SRCM102743	kimchi	South Korea	3963851 bp	None	1136398	1137579	1181	15	1137594	1138043	449	19	1138062	1139210	1148	8	1139218	1139379	161	151	1139530	1140765	1235	743500	1884265	1885083	818	708468	2593551	2595326	1775	206969	2802295	2803002	707	574879	3377881	3378486	605	0.7612	0.6979	0.8456	0.8376	0.8038
NZ_CP067043.1	Bacillus velezensis strain 19573-3	rhizosphere	China: Beijing	3990203 bp	None	1601491	1602672	1181	15	1602687	1603136	449	19	1603155	1604303	1148	8	1604311	1604472	161	151	1604623	1605858	1235	777266	2383124	2383942	818	692749	3076691	3078466	1775	236329	3314795	3315502	707	577755	3893257	3893862	605	0.7612	0.6894	0.8456	0.8342	0.8038
NZ_CP054479.1	Bacillus amyloliquefaciens strain R8-25	banana	Taiwan: Changhua	4010543 bp	None	654046	655227	1181	15	655242	655691	449	19	655710	656858	1148	8	656866	657027	161	151	657178	658413	1235	767241	1425654	1426472	818	746127	2172599	2174374	1775	200307	2374681	2375388	707	577191	2952579	2953181	602	0.775	0.6936	0.8456	0.8376	0.7981
NZ_CP072612.1	Bacillus amyloliquefaciens strain G10	soil	South Korea	3929653 bp	None	1230791	1231972	1181	15	1231987	1232436	449	19	1232455	1233603	1148	8	1233611	1233772	161	151	1233923	1235158	1235	753074	1988232	1989050	818	693232	2682282	2684048	1766	203047	2887095	2887802	707	573935	3461737	3462342	605	0.7711	0.6979	0.8456	0.8387	0.8057
NC_020272.1	Bacillus amyloliquefaciens IT-45			3928857 bp	Exist	470930	472111	1181	15	472126	472575	449	19	472594	473742	1148	8	473750	473911	161	151	474062	475297	1235	740525	1215822	1216640	818	708755	1925395	1927170	1775	195302	2122472	2123179	707	572687	2695866	2696471	605	0.7612	0.6894	0.8456	0.8342	0.8076
SG5.1
NZ_CP059855.1	Bacillus velezensis strain Pm9	branch	China: Gongliu county, Xinjiang Uygur Autonomous Region	3890670 bp	None	353229	353834	605	1703805	2057639	2058820	1181	15	2058835	2059284	449	19	2059303	2060451	1148	8	2060459	2060620	161	151	2060771	2062006	1235	732926	2794932	2795750	818	682460	3478210	3479967	1775	191926	3671893	3672600	707	0.7562	0.6894	0.8456	0.8336	0.8057
NZ_CP063687.1	Bacillus velezensis strain NST6	soil	South Korea:Yangyang-gun	4141240 bp	None	372975	373580	605	1789658	2163238	2164419	1181	15	2164434	2164883	449	19	2164902	2166050	1148	8	2166058	2166219	161	150	2166369	2167604	1235	750050	2917654	2918472	818	783572	3702044	3703819	1775	275479	3979298	3980005	707	0.7662	0.6936	0.8456	0.8376	0.7981
NZ_CP072310.1	Bacillus velezensis strain AD8	Doubanjiang	China:Chengdu	3891798 bp	None	29615	30322	707	197097	227419	229194	1775	695863	925057	925875	818	737085	1662960	1664195	1235	151	1664346	1664507	161	8	1664515	1665663	1148	19	1665682	1666131	449	15	1666146	1667327	1181	1680900	3348227	3348832	605	0.7612	0.6894	0.8456	0.8359	0.8076
NZ_CP018152.1	Bacillus amyloliquefaciens strain LM2303	wild yak dung	China: Qinghai-Tibetan Plateau	3989393 bp	None	134907	135512	605	1678414	1813926	1815107	1181	15	1815122	1815571	449	19	1815590	1816738	1148	8	1816746	1816907	161	151	1817058	1818293	1235	734032	2552325	2553143	818	694250	3247393	3249168	1775	3314950	3450462	3451169	707	0.7562	0.6894	0.8456	0.8291
NZ_CP066337.1	Bacillus velezensis strain Mr12	Malus sieversii	China: Gongliu county, Xinjiang	3920120 bp	Exist	111594	112301	707	192619	304920	306695	1775	678238	984933	985751	818	730279	1716030	1717265	1235	151	1717416	1717577	161	8	1717585	1718733	1148	19	1718752	1719201	449	15	1719216	1720397	1181	1658243	3378640	3379242	605	0.765	0.6894	0.8456	0.8359	0.8133
NZ_CP055160.1	Bacillus velezensis strain WLYS23	intestine	China: Foshan city	3929662 bp	None	529526	530233	707	203047	733280	735046	1766	693274	1428320	1429138	818	753056	2182194	2183429	1235	151	2183580	2183741	161	8	2183749	2184897	1148	19	2184916	2185365	449	15	2185380	2186561	1181	1698086	3884647	3885252	605	0.7711	0.6979	0.8456	0.8387	0.8057
CP044359.1	Bacillus amyloliquefaciens strain V417	grape plant		3907893 bp	None	452273	452878	605	1702926	2155804	2156985	1181	15	2157000	2157449	449	19	2157468	2158616	1148	8	2158624	2158785	161	151	2158936	2160171	1235	750205	2910376	2911191	815	690772	3601963	3603738	1775	198196	3801934	3802641	707
NZ_CP028205.1	Bacillus velezensis strain SRCM102741	kimchi	South Korea	4018059 bp	None	63771	64478	707	247205	311683	313458	1775	712359	1025817	1026635	818	744547	1771182	1772417	1235	151	1772568	1772729	161	8	1772737	1773885	1148	19	1773904	1774353	449	15	1774368	1775549	1181	1731019	3506568	3507173	605	0.7612	0.6979	0.8456	0.8376	0.8038
NZ_CP006058.1	Bacillus amyloliquefaciens UMAF6639			4034636 bp	None	9210	9917	707	208897	218814	220589	1775	915853	925770	926588	818	757522	1684110	1685345	1235	151	1685496	1685657	161	8	1685665	1686813	1148	19	1686832	1687281	449	15	1687296	1688477	1181	1768318	3456795	3457397	602	0.765	0.6979	0.8456	0.8376	0.8057
SG5.4
																								_
NZ_CP047119.1	Bacillus velezensis strain AK-0	soil	South Korea	3969447 bp	None	651009	651827	818	761084	1412911	1414146	1235	151	1414297	1414458	161	8	1414466	1415614	1148	19	1415633	1416082	449	15	1416097	1417278	1181	1708062	3125340	3125945	605	576857	3702802	3703509	707	199183	3902692	3904467	1775	0.7612	0.6936	0.8456	0.8376	0.8019
NZ_CP021011.1	Bacillus velezensis strain GFP-2	gut	China	3975220 bp	None	681014	681832	818	744088	1425920	1427155	1235	150	1427305	1427466	161	8	1427474	1428622	1148	19	1428641	1429090	449	15	1429105	1430286	1181	1714913	3145199	3145801	602	557941	3703742	3704449	707	193889	3898338	3900113	1775	0.765	0.6894	0.8456	0.8359	0.8133
NZ_CP023431.1	Bacillus velezensis strain SCGB 574	Traditional fermented soybean pastes	South Korea	3989154 bp	None	605339	606157	818	785809	1391966	1393201	1235	151	1393352	1393513	161	8	1393521	1394669	1148	19	1394688	1395137	449	15	1395152	1396333	1181	1715090	3111423	3112028	605	581473	3693501	3694208	707	204172	3898380	3900155	1775	0.7662	0.6936	0.8456	0.8359	0.8
NZ_CP028204.1	Bacillus velezensis strain SRCM102755	Doenjang(Soybean paste)	South Korea	4044843 bp	None	147010	147828	818	774708	922536	923771	1235	151	923922	924083	161	8	924091	925239	1148	19	925258	925707	449	15	925722	926903	1181	1750554	2677457	2678059	602	587948	3266007	3266714	707	206219	3472933	3474708	1775	0.775	0.6936	0.8456	0.8376	0.7981
NZ_CP048002.1	Bacillus velezensis strain CACC 316	soil	South Korea:Jeong-si	4050296 bp	None	565600	566418	818	752098	1318516	1319751	1235	151	1319902	1320063	161	8	1320071	1321219	1148	19	1321238	1321687	449	15	1321702	1322883	1181	1802488	3125371	3125973	602	581228	3707201	3707908	707	198235	3906143	3907918	1775	0.77	0.6936	0.8456	0.8342	0.8019
NZ_CP033576.1	Bacillus velezensis strain NY12-2	Fermented foods	South Korea	4074913 bp	None	651101	651919	818	765292	1417211	1418446	1235	150	1418596	1418757	161	8	1418765	1419913	1148	19	1419932	1420381	449	15	1420396	1421577	1181	1754815	3176392	3176997	605	584886	3761883	3762590	707	220508	3983098	3984873	1775	0.7662	0.6936	0.8456	0.8376	0.7981
NZ_CP028208.1	Bacillus velezensis strain SRCM102744	kimchi	South Korea	4100472 bp	None	159748	160566	818	743500	904066	905301	1235	151	905452	905613	161	8	905621	906769	1148	19	906788	907237	449	15	907252	908433	1181	1721718	2630151	2630756	605	574879	3205635	3206342	707	206942	3413284	3415059	1775	0.7612	0.6979	0.8456	0.8376	0.8038
NZ_CP023320.1	Bacillus velezensis strain SCGB 1	traditional fermented soybean products	South Korea	4085488 bp	None	776775	777593	818	744365	1521958	1523193	1235	150	1523343	1523504	161	8	1523512	1524660	1148	19	1524679	1525128	449	15	1525143	1526324	1181	1675022	3201346	3201951	605	581733	3783684	3784391	707	192198	3976589	3978364	1775	0.7512	0.6894	0.8456	0.8342	0.8019
NZ_CP059405.1	Bacillus velezensis strain MV2	leaves	South Korea:Busan	4191702 bp	None	569081	569899	818	763801	1333700	1334935	1235	151	1335086	1335247	161	8	1335255	1336403	1148	19	1336422	1336871	449	15	1336886	1338067	1181	1839731	3177798	3178403	605	586447	3764850	3765557	707	320978	4086535	4088310	1775	0.7662	0.6936	0.8456	0.8376	0.7981
NZ_CP044444.1	Bacillus amyloliquefaciens strain KC41	soil	South Korea	4118763 bp	None	60392	61210	818	765520	826730	827965	1235	151	828116	828277	161	8	828285	829433	1148	19	829452	829901	449	15	829916	831097	1181	1797722	2628819	2629424	605	543735	3173159	3173866	707	242368	3416234	3418009	1775	0.7662	0.6936	0.8456	0.8376	0.7981
NZ_CP072120.1	Bacillus amyloliquefaciens strain GKT04	Tissue	China: Nanning	4056188 bp	None	573631	574449	818	748500	1322949	1324184	1235	151	1324335	1324496	161	8	1324504	1325652	1148	19	1325671	1326120	449	15	1326135	1327316	1181	1700791	3028107	3028712	605	577860	3606572	3607279	707	247013	3854292	3856067	1775	0.7612	0.6979	0.8456	0.8376	0.8019
NZ_CP065159.1	Bacillus amyloliquefaciens strain GXU-1	Sipunculus nudus L	China:Beibu Gulf	3976083 bp	None	690589	691407	818	734336	1425743	1426978	1235	151	1427129	1427290	161	8	1427298	1428446	1148	19	1428465	1428914	449	15	1428929	1430110	1181	1676675	3106785	3107390	605	571388	3678778	3679485	707	235596	3915081	3916856	1775	0.7562	0.6894	0.8456	0.8342	0.8076
NZ_CP028440.1	Bacillus velezensis strain J7-1	soil	Korea: Daejeon	3893072 bp	None	392839	394614	1775	192550	587164	587871	707	572884	1160755	1161360	605	1705693	2867053	2868234	1181	-1645	2868249	2868698	449	-1616	2868717	2869865	1148	-1317	2869873	2870034	161	151	2870185	2871420	1235	729384	3600804	3601622	818	0.7612	0.6894	0.8456	0.8325	0.8038
NZ_CP053717.1	Bacillus velezensis strain A2	Farmland soils	China: Shenyang, Liaoning	3929218 bp	None	542971	544737	1766	203047	747784	748491	707	573935	1322426	1323031	605	1697955	3020986	3022167	1181	-1645	3022182	3022631	449	-1616	3022650	3023798	1148	-1317	3023806	3023967	161	151	3024118	3025353	1235	753023	3778376	3779194	818	0.7711	0.6979	0.8456	0.8387	0.8057
NZ_CP020874.1	Bacillus velezensis strain GYL4	Pepper plant	Korea: Gwangyang Province	3975084 bp	None	129205	130971	1766	201089	332060	332767	707	553267	886034	886639	605	1765604	2652243	2653424	1181	-1645	2653439	2653888	449	-1616	2653907	2655055	1148	-1317	2655063	2655224	161	151	2655375	2656610	1235	731588	3388198	3389016	818	0.7612	0.6979	0.8456	0.8404	0.8057
NZ_CP036518.1	Bacillus velezensis strain ANSB01E	intestine	China: Beijing	3929842 bp	None	139642	141408	1766	203054	344462	345169	707	573949	919118	919723	#REF!	1698196	2617919	2619100	1181	-1645	2619115	2619564	449	-1616	2619583	2620731	1148	-1317	2620739	2620900	161	151	2621051	2622286	1235	753084	3375370	3376188	818	0.7711	0.6979	0.8456	0.8387	0.8057
NZ_CP022654.2	Bacillus velezensis strain SCDB 291	Traditional fermented soybean paste(Doenjang)	South Korea	4162569 bp	None	220381	222156	1775	192198	414354	415061	707	582957	998018	998623	605	1678520	2677143	2678324	1181	-1645	2678339	2678788	449	-1616	2678807	2679955	1148	-1317	2679963	2680124	161	150	2680274	2681509	1235	814385	3495894	3496712	818	0.7512	0.6894	0.8456	0.8343	0.8019
NZ_CP018200.1	Bacillus amyloliquefaciens strain WS-8	soil	China: Baoding	3929787 bp	None	484879	486645	1766	203047	689692	690399	707	573934	1264333	1264938	605	1698194	2963132	2964313	1181	15	2964328	2964777	449	19	2964796	2965944	1148	-1317	2965952	2966113	161	151	2966264	2967499	1235	753075	3720574	3721392	818	0.7711	0.6979	0.8456	0.8387	0.8057
SG5.2
NZ_CP027868.1	Bacillus velezensis strain SGAir0473	air	Singapore	4184278 bp	None	232521	234296	1775	721055	955351	956169	818	770904	1727073	1728308	1235	151	1728459	1728620	161	8	1728628	1729776	1148	19	1729795	1730244	449	15	1730259	1731440	1181	1702198	3433638	3434240	602	575772	4010012	4010719	707	0.77	0.6936	0.8456	0.8376	0.7981
NZ_CP058216.1	Bacillus velezensis strain LF01	tilapia	China: Guangzhou city	3974023 bp	None	132497	134272	1775	692742	827014	827832	818	777239	1605071	1606306	1235	151	1606457	1606618	161	8	1606626	1607774	1148	19	1607793	1608242	449	15	1608257	1609438	1181	1681698	3291136	3291741	605	577755	3869496	3870203	707	0.7612	0.6894	0.8456	0.8342	0.8038
NZ_CP029473.1	Bacillus velezensis strain Hx05	banana rhizosphere soil	China: Hainan province	3913872 bp	None	166891	167598	707	570993	738591	739196	605	1657805	2397001	2398182	1181	15	2398197	2398646	449	19	2398665	2399813	1148	8	2399821	2399982	161	151	2400133	2401368	1235	733983	3135351	3136169	818	740094	3876263	3878032	1769	0.7562	0.6894	0.8456	0.837	0.8038
NZ_CP015443.1	Bacillus velezensis strain CC09	Cinnamomum camphora leaves	China: Campus of NanJing University, Gu Lou	4167153 bp	None	198666	199373	707	581767	781140	781742	602	1724422	2506164	2507345	1181	15	2507360	2507809	449	19	2507828	2508976	1148	8	2508984	2509145	161	151	2509296	2510531	1235	769660	3280191	3281009	818	834380	4115389	4117164	1775	0.765	0.6979	0.8456	0.8376	0.8019
NZ_CP038028.1	Bacillus amyloliquefaciens strain FS1092	Food processing environment	USA:MD	4240930 bp	None	17342	18049	707	580205	598254	598856	602	1752134	2350990	2352171	1181	15	2352186	2352635	449	19	2352654	2353802	1148	8	2353810	2353971	161	151	2354122	2355357	1235	825713	3181070	3181888	818	874885	4056773	4058548	1775	0.76	0.6979	0.8456	0.8376	0.8
SG5.5
NZ_CP073781.1	Bacillus velezensis strain JK19	topsoil	China: Xinjiang	4222899 bp	None	1015745	1016563	818	724088	1740651	1742426	1775	341170	2083596	2084303	707	624490	2708793	2709398	605	925931	3635329	3636564	1235	151	3636715	3636876	161	8	3636884	3638032	1148	19	3638051	3638500	449	15	3638515	3639696	1181	0.7662	0.6936	0.8456	0.8376	0.8
NC_022530.1	Bacillus velezensis NAU-B3			4196170 bp	Exist	1082466	1083284	818	861861	1945145	1946920	1775	204171	2151091	2151798	707	581470	2733268	2733873	605	964298	3698171	3699406	1235	151	3699557	3699718	161	8	3699726	3700874	1148	19	3700893	3701342	449	15	3701357	3702538	1181	0.7662	0.6936	0.8456	0.8376	0.8
NZ_CP017747.1	Bacillus velezensis strain SYBC H47	honey	China	3884433 bp	None	495922	496740	818	689415	1186155	1187930	1775	167347	1355277	1355984	707	578806	1934790	1935392	602	1463399	3398791	3400026	1235	151	3400177	3400338	161	8	3400346	3401494	1148	19	3401513	3401962	449	15	3401977	3403158	1181	0.7612	0.6894	0.8456	0.8359	0.8095
NZ_CP014700.1	Bacillus amyloliquefaciens strain S499	soil	Democratic Republic of the Congo: Iturie province	3927922 bp	Exist	506789	507607	818	708752	1216359	1218134	1775	195304	1413438	1414145	707	572688	1986833	1987438	605	1465197	3452635	3453870	1235	151	3454021	3454182	161	8	3454190	3455338	1148	19	3455357	3455806	449	15	3455821	3457002	1181	0.7612	0.6894	0.8456	0.8342	0.8076
SG5.6
NC_017188.1	Bacillus amyloliquefaciens TA208			3937511 bp	None	1450790	1452565	1775	167434	1619999	1620706	707	521466	2142172	2142774	602	514696	2657470	2658288	818	800150	3458438	3459673	1235	150	3459823	3459984	161	8	3459992	3461140	1148	19	3461159	3461608	449	15	3461623	3462804	1181	0.78	0.6851	0.8456	0.8342	0.7962
NC_017191.1	Bacillus amyloliquefaciens XH7			3939203 bp	None	1452106	1453881	1775	167422	1621303	1622010	707	522195	2144205	2144807	602	514706	2659513	2660331	818	800127	3460458	3461693	1235	150	3461843	3462004	161	8	3462012	3463160	1148	19	3463179	3463628	449	15	3463643	3464824	1181	0.78	0.6851	0.8456	0.8342	0.7962
SG5.7
																												Minus				Minus				Minus
CP015417.1	Bacillus velezensis strain SB1216	soil	USA	3814720 bp	None	1006637	1007242	605	577004	1584246	1584953	707	193409	1778362	1780137	1775	676831	2456968	2457783	815	751444	3209227	3210462	1235	320	3210782	3211930	1148	19	3211949	3212398	449	15	3212413	3213594	1181
NZ_CP007244.1	Bacillus velezensis TrigoCor1448	plant	Brazil	3957904 bp	None	1241279	1241884	605	574766	1816650	1817357	707	199956	2017313	2019088	1775	683003	2702091	2702906	815	757745	3460651	3461886	1235	320	3462206	3463354	1148	19	3463373	3463822	449	15	3463837	3465018	1181	0.7612	0.6979	0.8382	0.8376	0.8019
																																Minus				Minus
CP035899.1	Bacillus amyloliquefaciens strain ARP23	saline soil	Argentina:Cordoba		None	1554405	1555586	1181	15	1555601	1556050	449	19	1556069	1557208	1139	327	1557535	1558770	1235	830343	2389113	2389931	818	705904	3095835	3097610	1775	201301	3298911	3299618	707	574929	3874547	3875152	605
G7
NZ_CP054415.1	Bacillus amyloliquefaciens strain 205	soil	China	4006790 bp	None	1364207	1364809	602	521756	1886565	1887272	707	69819	1957091	1958863	1772	756241	2715104	2715922	818	799891	3515813	3517048	1235	149	3517197	3517358	161	8	3517366	3518514	1148	19	3518533	3518982	449	15	3518997	3520178	1181	0.78	0.6851	0.8456	0.8325	0.7981
NZ_CP018902.1	Bacillus amyloliquefaciens strain HK1	Corn stalk residue compost	China	4002836 bp	None	463361	463963	602	521757	985720	986427	707	69822	1056249	1058021	1772	756340	1814361	1815179	818	799916	2615095	2616330	1235	149	2616479	2616640	161	8	2616648	2617796	1148	19	2617815	2618264	449	15	2618279	2619460	1181	0.78	0.6851	0.8456	0.8342	0.7981
NZ_CP082283.1	Bacillus amyloliquefaciens strain JP3144	soil	USA:California	4155652 bp	None	1224394	1224996	602	581285	1806281	1806988	707	207560	2014548	2016323	1775	875557	2891880	2892698	818	770875	3663573	3664808	1235	151	3664959	3665120	161	8	3665128	3666276	1148	19	3666295	3666744	449	15	3666759	3667940	1181	0.77	0.6936	0.8493	0.8376	0.7962
SG5.8
																																								Minus
NZ_CP026533.1	Bacillus velezensis strain DKU_NT_04	soybean	South Korea: chung-nam	4166265 bp	Exist	568565	569383	818	771247	1340630	1341865	1235	150	1342015	1342176	161	8	1342184	1343332	1148	19	1343351	1343800	449	15	1343815	1344996	1181	1779520	3124516	3125121	605	540874	3665995	3666702	707	310668	3977370	3979145	1775	0.7612	0.6936	0.8456	0.8376	0.7981
SG5.9基因型
												Plus
NZ_CP025939.1	Bacillus velezensis strain 10075	Chinese food lobster sauce	China	4326822 bp	Exist	494943	495761	818	861117	1356878	1358653	1775	187917	1546570	1547277	707	583940	2131217	2131819	602	924904	3056723	3057958	1235	151	3058109	3058270	161	8	3058278	3059426	1148	19	3059445	3059894	449	15	3059909	3061090	1181	0.775	0.6936	0.8456	0.8376	0.7981
SG5.10基因型	0
[truncated: 6 more columns]
