# Supplementary material for: Genomic characterization and related functional genes of γ- poly glutamic acid producing Bacillus subtilis
Source: BMC Microbiol. 2024 Apr 15;24:125. doi: 10.1186/s12866-024-03262-z (PMC11017564; doi:10.1186/s12866-024-03262-z)
Supplement: Supplementary file 2 — Supplementary Material 2 [file 12866_2024_3262_MOESM2_ESM.xls]

## Sheet: pgsB
Strains	homology	genotype	Gene	amino acid site
				74	102	204	243	329	362
reference strain:Bacillus subtilis strain KH2				D	E	K	G	V	H
Bacillus subtilis strain SRCM104005	0.9975	SG2.1	pgsB						H362N
Bacillus subtilis subsp. subtilis strain PJ-7	0.9975	SG2.7	pgsB			K204N
Bacillus subtilis subsp. subtilis strain MH-1	0.9975	SG2.6	pgsB			K204N
Bacillus subtilis strain SRCM102753	0.9975	SG2.1	pgsB	D74N
Bacillus subtilis strain BIM B-569G	0.9975	SG2.1	pgsB					V329I
Bacillus subtilis strain PMB102	0.9975	SG2.1	pgsB				G243E
Bacillus subtilis subsp. subtilis strain SRCM101444	0.9975	SG2.1	pgsB		E102D
Bacillus subtilis subsp. subtilis strain SRCM100761	0.9975	SG2.1	pgsB		E102D
Bacillus subtilis subsp. subtilis strain SRCM100757	0.9975	SG2.1	pgsB		E102D
Bacillus subtilis HJ5	0.9975	SG2.1	pgsB		E102D
Bacillus subtilis subsp. subtilis str. BAB-1	0.9975	SG2.1	pgsB		E102D
Bacillus subtilis subsp. subtilis str. RO-NN-1	0.9975	SG2.1	pgsB		E102D
Bacillus subtilis strain BYS2	0.9975	SG2.1	pgsB		E102D
Bacillus subtilis strain SRCM103637	0.9975	SG2.1	pgsB		E102D
Bacillus subtilis strain UD1022	0.9975	SG2.1	pgsB		E102D
Bacillus subtilis XF-1	0.9975	SG2.1	pgsB		E102D
Bacillus subtilis strain SX01705	0.9975	SG2.1	pgsB		E102D
Bacillus subtilis strain PR10	0.9975	SG2.1	pgsB		E102D
Bacillus subtilis strain GQJK2	0.9975	SG2.1	pgsB		E102D
Bacillus subtilis strain P5_B2	0.9975	SG2.1	pgsB		E102D
Bacillus subtilis strain SRCM103641	0.9975	SG2.1	pgsB		E102D
Bacillus subtilis strain 7PJ-16	0.9975	SG1.1	pgsB		E102D
Bacillus subtilis strain s-16	0.9975	SG1.1	pgsB		E102D
Bacillus subtilis subsp. subtilis strain BSD-2	0.9975	SG2.1	pgsB		E102D
Bacillus subtilis strain SRCM103576	0.9975	SG1.1	pgsB		E102D
Bacillus subtilis strain NIB353	0.9975	SG2.1	pgsB		E102D
Strains	homology	genotype	Gene	amino acid site
				41	170	239	253	265	280	290	381
reference strain:Bacillus amyloliquefaciens LL3	0.9313	SG6.1	pgsB	K	T	P	P	A	E	V	E
Bacillus velezensis strain 10075	0.9288	SG6.10	pgsB	K41Q
Bacillus amyloliquefaciens strain HK1	0.9288	SG6.8	pgsB		T170A
Bacillus amyloliquefaciens strain 205	0.9288	SG6.8	pgsB		T170A
Bacillus amyloliquefaciens DSM 7 = ATCC 23350	0.9288	SG6.1	pgsB		T170A
Bacillus velezensis strain Hx05	0.9288	SG6.5	pgsB			P239S
Bacillus velezensis strain Lzh-a42	0.9288	SG6.1	pgsB					A265T
Bacillus velezensis UCMB5036	0.9288	SG6.1	pgsB						E280Q
Bacillus velezensis strain UCMB5140	0.9288	SG6.1	pgsB						E280Q
Bacillus velezensis strain SCGB 574	0.9338	SG6.2	pgsB				P253T			V290I
Bacillus velezensis strain JS25R	0.9338	SG6.1	pgsB							V290I
Bacillus velezensis strain 157	0.9338	SG6.1	pgsB							V290I
Bacillus velezensis strain JK19	0.9338	SG6.6	pgsB							V290I
Bacillus velezensis NAU-B3	0.9338	SG6.6	pgsB							V290I
Bacillus velezensis strain SRCM102741	0.9288	SG6.4	pgsB								E381D
Bacillus velezensis strain SRCM102744	0.9288	SG6.2	pgsB								E381D
Bacillus velezensis strain SRCM102742	0.9288	SG6.1	pgsB								E381D
Bacillus velezensis isolate UFLA258	0.9288	SG6.1	pgsB								E381D
Bacillus velezensis strain AP183	0.9288	SG6.1	pgsB								E381D
Bacillus velezensis strain SRCM102746	0.9288	SG6.1	pgsB								E381D
Bacillus velezensis strain SRCM102743	0.9288	SG6.1	pgsB								E381D
Bacillus velezensis strain SRCM102747	0.9288	SG6.1	pgsB								E381D
Bacillus amyloliquefaciens strain ARP23	0.9288	G7	pgsB								E381D
Bacillus amyloliquefaciens strain JP3042	0.9288	SG6.1	pgsB								E381D
Mutation site	D74N	E102D	K204N	G243E	V329I	H362N
The number of amino acid diversity sites in PgsB	1	20	2	1	1	1
Mutation site	K41Q	T170A	P239S	A265T	E280Q	V290I	E381D
The number of amino acid diversity sites in PgsB	1	3	1	1	2	5	10

## Sheet: pgsA
Strains	homology	genotype	Gene																																												氨基酸位点
				45	82	105	119	178	184	202	203	205	212	336	341	345
reference strain:Bacillus subtilis strain KH2				K	A	N	E	D	S	S	G	G	T	A	D	Q
Bacillus subtilis strain SRCM102754	0.9974	SG1.3	pgsA	K45Q
Bacillus subtilis strain P5_B2	0.9974	SG2.1	pgsA						S184L
Bacillus subtilis strain MENO2	0.9974	SG2.1	pgsA										T212M
Bacillus subtilis subsp. subtilis strain SRCM101392	0.9974	SG2.1	pgsA												D341Y
Bacillus subtilis strain ATCC 11774	0.9947	SG2.2	pgsA			N105I	E119K
Bacillus subtilis strain SRCM101393	0.9974	SG2.2	pgsA				E119K
Bacillus subtilis strain GOT9	0.9974	SG2.6	pgsA				E119K
Bacillus subtilis strain VV2	0.9974	SG2.6	pgsA				E119K
Bacillus subtilis strain HD15	0.9974	SG2.6	pgsA				E119K
Bacillus subtilis BSn5	0.9974	SG2.4	pgsA				E119K
Bacillus subtilis strain HMNig-2	0.9974	SG2.1	pgsA				E119K
Bacillus subtilis subsp. subtilis strain ONU 559	0.9974	SG2.1	pgsA				E119K
Bacillus subtilis subsp. subtilis strain IITK SM1	0.9974	SG2.1	pgsA				E119K
Bacillus subtilis strain ge28	0.9974	SG2.1	pgsA				E119K
Bacillus subtilis strain SRCM104011	0.9974	SG2.1	pgsA				E119K
Bacillus subtilis strain SRCM104008	0.9974	SG2.1	pgsA				E119K
Bacillus subtilis strain P5_B1	0.9974	SG2.1	pgsA				E119K
Bacillus subtilis strain So1b	0.9974	SG2.1	pgsA				E119K
Bacillus subtilis strain SRCM103689	0.9974	SG2.1	pgsA				E119K
Bacillus subtilis strain SRCM103923	0.9974	SG2.1	pgsA				E119K
Bacillus subtilis strain SRCM103622	0.9974	SG2.1	pgsA				E119K
Bacillus subtilis strain SRCM103862	0.9974	SG2.1	pgsA				E119K
Bacillus subtilis strain SRCM103881	0.9974	SG2.1	pgsA				E119K
Bacillus subtilis strain YB-04	0.9974	SG2.1	pgsA				E119K
Bacillus subtilis strain SRCM103517	0.9974	SG2.1	pgsA				E119K
Bacillus subtilis strain GS 188	0.9974	SG2.1	pgsA				E119K
Bacillus subtilis strain PMB102	0.9974	SG2.1	pgsA				E119K
Bacillus subtilis strain MSP5	0.9974	SG2.1	pgsA				E119K
Bacillus subtilis strain MSP1	0.9974	SG2.1	pgsA				E119K
Bacillus subtilis strain FB6-3	0.9974	SG1.1	pgsA				E119K
Bacillus subtilis strain MB8_B10	0.9974	SG1.1	pgsA				E119K
Bacillus subtilis strain SRCM102749	0.9974	SG2.1	pgsA				E119K
Bacillus subtilis strain SRCM102756	0.9974	SG2.3	pgsA				E119K
Bacillus subtilis strain R31	0.9974	SG2.6	pgsA				E119K
Bacillus subtilis strain AMR1	0.9974	SG1.5	pgsA				E119K
Bacillus subtilis strain RS10	0.9974	SG2.8	pgsA		A82S
Bacillus subtilis strain RI4914	0.9921	SG2.1	pgsA					D178N						A336V		Q345K
Bacillus subtilis strain SRCM103612	0.9947	SG2.1	pgsA											A336V		Q345K
Bacillus subtilis strain SRCM103581	0.9947	SG2.1	pgsA											A336V		Q345K
Bacillus subtilis strain TLO3	0.9947	SG2.1	pgsA											A336V		Q345K
Bacillus subtilis subsp. subtilis strain SRCM100761	0.9974	SG2.1	pgsA							S202F
Bacillus subtilis subsp. subtilis strain SRCM100757	0.9974	SG2.1	pgsA							S202F
Bacillus subtilis strain SRCM103637	0.9974	SG2.1	pgsA							S202F
Bacillus subtilis subsp. subtilis strain PJ-7	0.9974	SG2.6	pgsA								G203E
Bacillus subtilis strain SRCM103773	0.9974	SG2.1	pgsA									G205D
Bacillus subtilis strain 75	0.9974	SG2.1	pgsA									G205D
Bacillus subtilis subsp. subtilis str. BSP1	0.9974	SG2.1	pgsA									G205D
Strains	homology	genotype	Gene	6	50	77	80	90	95	106	115	181	191	229	233	326	348	349	359	361	379
				T	S	T	N	K	A	P	E	E	V	K	N	T	I	I	K	S	K
reference strain:Bacillus amyloliquefaciens LL3		SG6.1	pgsA
Bacillus amyloliquefaciens strain Bam1	1	SG6.1	pgsA
Bacillus amyloliquefaciens strain 35M	1	SG6.1	pgsA
Bacillus amyloliquefaciens strain RD7-7	1	SG6.1	pgsA
Bacillus amyloliquefaciens strain HK1	1	SG6.8	pgsA
Bacillus amyloliquefaciens strain PP19	1	SG6.1	pgsA
Bacillus amyloliquefaciens strain H	1	SG6.1	pgsA
Bacillus amyloliquefaciens strain Ba13	1	SG6.1	pgsA
Bacillus amyloliquefaciens strain MT45	1	SG6.1	pgsA
Bacillus amyloliquefaciens TA208	1	SG6.7	pgsA
Bacillus amyloliquefaciens XH7	1	SG6.7	pgsA
Bacillus amyloliquefaciens DSM 7 = ATCC 23350	1	SG6.1	pgsA
Bacillus amyloliquefaciens strain SRCM101267	1	SG6.1	pgsA
Bacillus amyloliquefaciens strain YP6	0.9843	SG6.1	pgsA		S50T
Bacillus amyloliquefaciens strain 205	0.7827	SG6.8	pgsA							P106L
Bacillus velezensis strain BIM B-439D	0.7827	SG6.1	pgsA				N80K					E181Q	V191I		N233K			I349V
Bacillus velezensis strain SRCM102744	0.9843	SG6.2	pgsA	T6S			N80K	K90Q				E181Q	V191I		N233K			I349V	K359D
Bacillus velezensis strain SRCM102741	0.7853	SG6.4	pgsA	T6S			N80K	K90Q				E181Q	V191I		N233K			I349V	K359D
Bacillus velezensis strain SRCM102752	0.7853	SG6.1	pgsA	T6S			N80K	K90Q				E181Q	V191I		N233K			I349V	K359D
Bacillus velezensis AS43.3	0.9791	SG6.1	pgsA	T6S			N80K	K90Q				E181Q	V191I		N233K			I349V	K359D
Bacillus velezensis strain SRCM102742	0.9791	SG6.1	pgsA	T6S			N80K	K90Q				E181Q	V191I		N233K			I349V	K359D
Bacillus velezensis strain FJAT-46737	0.9791	SG6.1	pgsA	T6S			N80K	K90Q				E181Q	V191I		N233K			I349V	K359D
Bacillus velezensis strain AP183	0.9791	SG6.1	pgsA	T6S			N80K	K90Q				E181Q	V191I		N233K			I349V	K359D
Bacillus velezensis strain S4	0.9791	SG6.1	pgsA	T6S			N80K	K90Q				E181Q	V191I		N233K			I349V	K359D
Bacillus velezensis strain SRCM102746	0.9791	SG6.1	pgsA	T6S			N80K	K90Q				E181Q	V191I		N233K			I349V	K359D
Bacillus velezensis strain NKG-1	0.9791	SG6.1	pgsA	T6S			N80K	K90Q				E181Q	V191I		N233K			I349V	K359D
Bacillus amyloliquefaciens strain JP3042	0.7853	SG6.1	pgsA	T6S			N80K	K90Q				E181Q	V191I		N233K			I349V	K359D
Bacillus velezensis strain SRCM102743	0.9791	SG6.1	pgsA	T6S			N80K	K90Q				E181Q	V191I		N233K			I349V	K359D
Bacillus velezensis strain SRCM102747	0.9791	SG6.1	pgsA	T6S			N80K	K90Q				E181Q	V191I		N233K			I349V	K359D
Bacillus velezensis strain LBUM279	0.9791	SG6.1	pgsA	T6S			N80K				E115K	E181Q	V191I		N233K			I349V	K359D
Bacillus velezensis strain Sam8H1	0.9791	SG6.1	pgsA	T6S			N80K					E181Q	V191I	K229E	N233K			I349V	K359D
Bacillus velezensis strain CLA178	0.9791	SG6.1	pgsA	T6S			N80K					E181Q	V191I		N233K		I348V	I349V	K359D
Bacillus amyloliquefaciens UMAF6639	0.9817	SG6.4	pgsA	T6S			N80K					E181Q	V191I		N233K		I348V	I349V	K359D
Bacillus amyloliquefaciens strain XJ5	0.9817	SG6.1	pgsA	T6S			N80K					E181Q	V191I		N233K		I348V	I349V	K359D
Bacillus velezensis strain GA1	0.9843	SG6.3	pgsA	T6S			N80K		A95S			E181Q	V191I		N233K			I349V
Bacillus velezensis strain AD8	0.9843	SG6.4	pgsA	T6S			N80K		A95S			E181Q	V191I		N233K			I349V
Bacillus velezensis strain LPL061	0.9817	SG6.1	pgsA	T6S			N80K		A95S			E181Q	V191I		N233K			I349V
Bacillus velezensis strain B25	0.9817	SG6.1	pgsA	T6S			N80K		A95S			E181Q	V191I		N233K			I349V
Bacillus velezensis strain T20E-257	0.9817	SG6.1	pgsA	T6S			N80K		A95S			E181Q	V191I		N233K			I349V
Bacillus velezensis strain L-S60	0.9817	SG6.1	pgsA	T6S			N80K		A95S			E181Q	V191I		N233K			I349V
Bacillus velezensis strain L-H15	0.9817	SG6.1	pgsA	T6S			N80K		A95S			E181Q	V191I		N233K			I349V
Bacillus velezensis strain B-4	0.9817	SG6.1	pgsA	T6S			N80K		A95S			E181Q	V191I		N233K			I349V
Bacillus velezensis strain LBUM1082	0.9817	SG6.1	pgsA	T6S			N80K		A95S			E181Q	V191I		N233K			I349V
Bacillus velezensis strain VTX9	0.9817	SG6.1	pgsA	T6S			N80K		A95S			E181Q	V191I		N233K			I349V
Bacillus velezensis CAU B946	0.9817	SG6.1	pgsA	T6S			N80K		A95S			E181Q	V191I		N233K			I349V
Bacillus velezensis strain J01	0.9817	SG6.1	pgsA	T6S			N80K		A95S			E181Q	V191I		N233K			I349V
Bacillus velezensis strain WRN014	0.9817	SG6.1	pgsA	T6S			N80K		A95S			E181Q	V191I		N233K			I349V
Bacillus velezensis strain 8-2	0.9817	SG6.1	pgsA	T6S			N80K		A95S			E181Q	V191I		N233K			I349V
Bacillus velezensis strain SRCM101368	0.9817	SG6.1	pgsA	T6S			N80K		A95S			E181Q	V191I		N233K			I349V
Bacillus velezensis strain Pm9	0.9817	SG6.4	pgsA	T6S			N80K		A95S			E181Q	V191I		N233K			I349V
Bacillus velezensis strain Hx05	0.9817	SG6.5	pgsA	T6S			N80K		A95S			E181Q	V191I		N233K			I349V
Bacillus velezensis strain J7-1	0.9817	SG6.2	pgsA	T6S			N80K		A95S			E181Q	V191I		N233K			I349V
Bacillus velezensis strain NJAU-Z9	0.9817	SG6.3	pgsA	T6S			N80K		A95S			E181Q	V191I		N233K			I349V
Bacillus velezensis strain CL-4	0.9817	SG6.1	pgsA	T6S			N80K		A95S			E181Q	V191I		N233K			I349V
Bacillus amyloliquefaciens strain EA19	0.9817	SG6.3	pgsA	T6S			N80K		A95S			E181Q	V191I		N233K			I349V
Bacillus amyloliquefaciens strain GXU-1	0.9817	SG6.2	pgsA	T6S			N80K		A95S			E181Q	V191I		N233K			I349V
Bacillus amyloliquefaciens strain S499	0.9817	SG6.6	pgsA	T6S			N80K		A95S			E181Q	V191I		N233K			I349V
Bacillus amyloliquefaciens IT-45	0.9817	SG6.1	pgsA	T6S			N80K		A95S			E181Q	V191I		N233K			I349V
Bacillus velezensis strain GFP-2	0.9843	SG6.2	pgsA	T6S	S50G		N80K					E181Q	V191I		N233K			I349V
Bacillus velezensis strain DH8043	0.9817	SG6.1	pgsA	T6S		T77I	N80K					E181Q	V191I		N233K			I349V
Bacillus velezensis strain Y816	0.9817	SG6.1	pgsA	T6S			N80K					E181Q	V191I		N233K	T326M		I349V
Bacillus velezensis strain P34	0.9817	SG6.1	pgsA	T6S			N80K					E181Q	V191I		N233K			I349V	K359E
Bacillus velezensis strain LABIM44	0.9817	SG6.1	pgsA	T6S			N80K					E181Q	V191I		N233K			I349V		S361N
Bacillus amyloliquefaciens strain ARP23	0.9843	G7	pgsA	T6S			N80K					E181Q	V191I		N233K			I349V			K379R
Bacillus velezensis strain 9D-6	0.9843	SG6.3	pgsA	T6S			N80K					E181Q	V191I		N233K			I349V
Bacillus velezensis strain SRCM102755	0.9843	SG6.2	pgsA	T6S			N80K					E181Q	V191I		N233K			I349V
Bacillus velezensis strain MV2	0.9843	SG6.2	pgsA	T6S			N80K					E181Q	V191I		N233K			I349V
Bacillus velezensis strain DKU_NT_04	0.9843	SG6.9	pgsA	T6S			N80K					E181Q	V191I		N233K			I349V
Bacillus velezensis strain SCGB 574	0.9843	SG6.2	pgsA	T6S			N80K					E181Q	V191I		N233K			I349V
Bacillus velezensis strain NY12-2	0.9843	SG6.2	pgsA	T6S			N80K					E181Q	V191I		N233K			I349V
Bacillus velezensis strain SCGB 1	0.9843	SG6.2	pgsA	T6S			N80K					E181Q	V191I		N233K			I349V
Bacillus velezensis strain LF01	0.9843	SG6.5	pgsA	T6S			N80K					E181Q	V191I		N233K			I349V
Bacillus velezensis strain Mr12	0.9843	SG6.4	pgsA	T6S			N80K					E181Q	V191I		N233K			I349V
Bacillus velezensis strain BCSo1	0.9843	SG6.1	pgsA	T6S			N80K					E181Q	V191I		N233K			I349V
Bacillus velezensis strain UTB96	0.9843	SG6.1	pgsA	T6S			N80K					E181Q	V191I		N233K			I349V
Bacillus velezensis strain SYBC H47	0.9843	SG6.6	pgsA	T6S			N80K					E181Q	V191I		N233K			I349V
Bacillus velezensis strain OSY-GA1	0.9843	SG6.1	pgsA	T6S			N80K					E181Q	V191I		N233K			I349V
Bacillus velezensis strain Y4_39	0.9843	SG6.1	pgsA	T6S			N80K					E181Q	V191I		N233K			I349V
Bacillus velezensis strain Htq6	0.9843	SG6.1	pgsA	T6S			N80K					E181Q	V191I		N233K			I349V
Bacillus velezensis strain WB	0.9843	SG6.1	pgsA	T6S			N80K					E181Q	V191I		N233K			I349V
Bacillus velezensis strain BY6	0.9843	SG6.1	pgsA	T6S			N80K					E181Q	V191I		N233K			I349V
Bacillus velezensis strain At1	0.9843	SG6.1	pgsA	T6S			N80K					E181Q	V191I		N233K			I349V
Bacillus velezensis UCMB5113	0.9843	SG6.1	pgsA	T6S			N80K					E181Q	V191I		N233K			I349V
Bacillus velezensis strain B268	0.9843	SG6.1	pgsA	T6S			N80K					E181Q	V191I		N233K			I349V
Bacillus velezensis strain KD1	0.9843	SG6.1	pgsA	T6S			N80K					E181Q	V191I		N233K			I349V
Bacillus velezensis strain CMT-6	0.9843	SG6.1	pgsA	T6S			N80K					E181Q	V191I		N233K			I349V
Bacillus velezensis strain GUMT319	0.9843	SG6.1	pgsA	T6S			N80K					E181Q	V191I		N233K			I349V
Bacillus velezensis strain VY03	0.9843	SG6.1	pgsA	T6S			N80K					E181Q	V191I		N233K			I349V
Bacillus velezensis strain CN026	0.9843	SG6.1	pgsA	T6S			N80K					E181Q	V191I		N233K			I349V
Bacillus velezensis strain BvL03	0.9843	SG6.1	pgsA	T6S			N80K					E181Q	V191I		N233K			I349V
Bacillus velezensis strain SRCM100072	0.9843	SG6.1	pgsA	T6S			N80K					E181Q	V191I		N233K			I349V
Bacillus velezensis strain JS25R	0.9843	SG6.1	pgsA	T6S			N80K					E181Q	V191I		N233K			I349V
Bacillus velezensis strain G341	0.9843	SG6.1	pgsA	T6S			N80K					E181Q	V191I		N233K			I349V
Bacillus velezensis strain 157	0.9843	SG6.1	pgsA	T6S			N80K					E181Q	V191I		N233K			I349V
Bacillus velezensis strain M75	0.9843	SG6.1	pgsA	T6S			N80K					E181Q	V191I		N233K			I349V
Bacillus velezensis strain GS-1	0.9843	SG6.1	pgsA	T6S			N80K					E181Q	V191I		N233K			I349V
Bacillus velezensis strain K26	0.9843	SG6.1	pgsA	T6S			N80K					E181Q	V191I		N233K			I349V
Bacillus velezensis strain LB002	0.9843	SG6.1	pgsA	T6S			N80K					E181Q	V191I		N233K			I349V
Bacillus velezensis strain EN01	0.9843	SG6.1	pgsA	T6S			N80K					E181Q	V191I		N233K			I349V
Bacillus velezensis strain GH1-13	0.9843	SG6.1	pgsA	T6S			N80K					E181Q	V191I		N233K			I349V
Bacillus velezensis NJN-6	0.9843	SG6.1	pgsA	T6S			N80K					E181Q	V191I		N233K			I349V
Bacillus velezensis UCMB5033	0.9843	SG6.1	pgsA	T6S			N80K					E181Q	V191I		N233K			I349V
Bacillus velezensis strain MH25	0.9843	SG6.1	pgsA	T6S			N80K					E181Q	V191I		N233K			I349V
Bacillus velezensis strain SRCM103691	0.9843	SG6.1	pgsA	T6S			N80K					E181Q	V191I		N233K			I349V
Bacillus velezensis strain FIO1408	0.9843	SG6.1	pgsA	T6S			N80K					E181Q	V191I		N233K			I349V
Bacillus velezensis strain JJ-D34	0.9843	SG6.1	pgsA	T6S			N80K					E181Q	V191I		N233K			I349V
Bacillus velezensis strain JK19	0.9843	SG6.6	pgsA	T6S			N80K					E181Q	V191I		N233K			I349V
Bacillus velezensis strain SRCM103788	0.9843	SG6.1	pgsA	T6S			N80K					E181Q	V191I		N233K			I349V
Bacillus velezensis strain JSRB 08	0.9843	SG6.1	pgsA	T6S			N80K					E181Q	V191I		N233K			I349V
Bacillus velezensis strain SRCM101413	0.9843	SG6.1	pgsA	T6S			N80K					E181Q	V191I		N233K			I349V
Bacillus velezensis NAU-B3	0.9843	SG6.6	pgsA	T6S			N80K					E181Q	V191I		N233K			I349V
Bacillus velezensis strain Q12	0.9843	SG6.1	pgsA	T6S			N80K					E181Q	V191I		N233K			I349V
Bacillus velezensis strain 9912D	0.9843	SG6.1	pgsA	T6S			N80K					E181Q	V191I		N233K			I349V
Bacillus velezensis strain SRCM103616	0.9843	SG6.1	pgsA	T6S			N80K					E181Q	V191I		N233K			I349V
Bacillus velezensis strain Bac57	0.9843	SG6.1	pgsA	T6S			N80K					E181Q	V191I		N233K			I349V
Bacillus velezensis strain VTX20	0.9843	SG6.1	pgsA	T6S			N80K					E181Q	V191I		N233K			I349V
Bacillus velezensis strain KMU01	0.9843	SG6.1	pgsA	T6S			N80K					E181Q	V191I		N233K			I349V
Bacillus velezensis strain 19573-3	0.9843	SG6.1	pgsA	T6S			N80K					E181Q	V191I		N233K			I349V
Bacillus velezensis strain NST6	0.9843	SG6.4	pgsA	T6S			N80K					E181Q	V191I		N233K			I349V
Bacillus velezensis strain SCDB 291	0.9843	SG6.2	pgsA	T6S			N80K					E181Q	V191I		N233K			I349V
Bacillus velezensis strain SB1216	0.9843	G7	pgsA	T6S			N80K					E181Q	V191I		N233K			I349V
Bacillus amyloliquefaciens isolate ELA1901024	0.9817	SG6.1	pgsA	T6S			N80K					E181Q	V191I		N233K			I349V
Bacillus amyloliquefaciens UMAF6614	0.9843	SG6.3	pgsA	T6S			N80K					E181Q	V191I		N233K			I349V
Bacillus amyloliquefaciens strain X030	0.9843	SG6.3	pgsA	T6S			N80K					E181Q	V191I		N233K			I349V
Bacillus amyloliquefaciens strain KC41	0.9843	SG6.2	pgsA	T6S			N80K					E181Q	V191I		N233K			I349V
Bacillus amyloliquefaciens strain DH8030	0.9843	SG6.1	pgsA	T6S			N80K					E181Q	V191I		N233K			I349V
Bacillus amyloliquefaciens strain MBE1283	0.9843	SG6.1	pgsA	T6S			N80K					E181Q	V191I		N233K			I349V
Bacillus amyloliquefaciens strain SH-B74	0.9843	SG6.1	pgsA	T6S			N80K					E181Q	V191I		N233K			I349V
Bacillus amyloliquefaciens KHG19	0.9843	SG6.1	pgsA	T6S			N80K					E181Q	V191I		N233K			I349V
Bacillus amyloliquefaciens strain Y14	0.9843	SG6.1	pgsA	T6S			N80K					E181Q	V191I		N233K			I349V
Bacillus amyloliquefaciens LFB112	0.9843	SG6.1	pgsA	T6S			N80K					E181Q	V191I		N233K			I349V
Bacillus amyloliquefaciens strain SN16-1	0.9843	SG6.1	pgsA	T6S			N80K					E181Q	V191I		N233K			I349V
Bacillus amyloliquefaciens strain ALB69	0.9843	SG6.1	pgsA	T6S			N80K					E181Q	V191I		N233K			I349V
Bacillus amyloliquefaciens strain WF02	0.9843	SG6.1	pgsA	T6S			N80K					E181Q	V191I		N233K			I349V
Bacillus amyloliquefaciens strain T-5	0.9843	SG6.1	pgsA	T6S			N80K					E181Q	V191I		N233K			I349V
Bacillus amyloliquefaciens strain LM2303	0.9843	SG6.4	pgsA	T6S			N80K					E181Q	V191I		N233K			I349V
Bacillus velezensis strain LABIM22	0.9817	SG6.1	pgsA	T6S			N80K					E181Q	V191I		N233K			I349V	K359D
Bacillus velezensis strain LBY-1	0.9817	SG6.1	pgsA	T6S			N80K					E181Q	V191I		N233K			I349V	K359D
Bacillus velezensis SQR9	0.9817	SG6.1	pgsA	T6S			N80K					E181Q	V191I		N233K			I349V	K359D
Bacillus velezensis strain TJ02	0.9817	SG6.1	pgsA	T6S			N80K					E181Q	V191I		N233K			I349V	K359D
Bacillus velezensis strain NZ4	0.9817	SG6.1	pgsA	T6S			N80K					E181Q	V191I		N233K			I349V	K359D
Bacillus velezensis strain JSRB 166	0.9817	SG6.1	pgsA	T6S			N80K					E181Q	V191I		N233K			I349V	K359D
Bacillus velezensis strain ATR2	0.9817	SG6.1	pgsA	T6S			N80K					E181Q	V191I		N233K			I349V	K359D
Bacillus velezensis strain AD-3	0.9817	SG6.1	pgsA	T6S			N80K					E181Q	V191I		N233K			I349V	K359D
Bacillus velezensis strain GUAL210	0.9817	SG6.1	pgsA	T6S			N80K					E181Q	V191I		N233K			I349V	K359D
Bacillus velezensis strain HN-Q-8	0.9817	SG6.1	pgsA	T6S			N80K					E181Q	V191I		N233K			I349V	K359D
Bacillus velezensis strain UCMB5044	0.9817	SG6.1	pgsA	T6S			N80K					E181Q	V191I		N233K			I349V	K359D
Bacillus velezensis strain UCMB5007	0.9817	SG6.1	pgsA	T6S			N80K					E181Q	V191I		N233K			I349V	K359D
Bacillus velezensis strain S141	0.9817	SG6.1	pgsA	T6S			N80K					E181Q	V191I		N233K			I349V	K359D
Bacillus velezensis strain UCMB5140	0.9817	SG6.1	pgsA	T6S			N80K					E181Q	V191I		N233K			I349V	K359D
Bacillus velezensis strain TB918	0.9817	SG6.1	pgsA	T6S			N80K					E181Q	V191I		N233K			I349V	K359D
Bacillus velezensis strain 83	0.9817	SG6.1	pgsA	T6S			N80K					E181Q	V191I		N233K			I349V	K359D
Bacillus velezensis strain DR-08	0.9817	SG6.1	pgsA	T6S			N80K					E181Q	V191I		N233K			I349V	K359D
Bacillus velezensis isolate UFLA258	0.9817	SG6.1	pgsA	T6S			N80K					E181Q	V191I		N233K			I349V	K359D
Bacillus velezensis strain LABIM40	0.9817	SG6.1	pgsA	T6S			N80K					E181Q	V191I		N233K			I349V	K359D
Bacillus velezensis strain ONU 553	0.9817	SG6.1	pgsA	T6S			N80K					E181Q	V191I		N233K			I349V	K359D
Bacillus velezensis strain B4-7	0.9817	SG6.1	pgsA	T6S			N80K					E181Q	V191I		N233K			I349V	K359D
Bacillus velezensis strain BSC16a	0.9817	SG6.1	pgsA	T6S			N80K					E181Q	V191I		N233K			I349V	K359D
Bacillus velezensis strain UB2017	0.9817	SG6.1	pgsA	T6S			N80K					E181Q	V191I		N233K			I349V	K359D
Bacillus velezensis strain WSM-1	0.9817	SG6.1	pgsA	T6S			N80K					E181Q	V191I		N233K			I349V	K359D
Bacillus velezensis strain CBMB205	0.9817	SG6.1	pgsA	T6S			N80K					E181Q	V191I		N233K			I349V	K359D
Bacillus velezensis strain J17-4	0.9817	SG6.1	pgsA	T6S			N80K					E181Q	V191I		N233K			I349V	K359D
Bacillus velezensis strain ZF2	0.9817	SG6.1	pgsA	T6S			N80K					E181Q	V191I		N233K			I349V	K359D
Bacillus velezensis strain BS-G1	0.9817	SG6.1	pgsA	T6S			N80K					E181Q	V191I		N233K			I349V	K359D
Bacillus velezensis strain FJAT-52631	0.9817	SG6.1	pgsA	T6S			N80K					E181Q	V191I		N233K			I349V	K359D
Bacillus velezensis strain ZF145	0.9817	SG6.1	pgsA	T6S			N80K					E181Q	V191I		N233K			I349V	K359D
Bacillus velezensis strain S3-1	0.9817	SG6.1	pgsA	T6S			N80K					E181Q	V191I		N233K			I349V	K359D
Bacillus velezensis strain LC1	0.9817	SG6.1	pgsA	T6S			N80K					E181Q	V191I		N233K			I349V	K359D
Bacillus velezensis strain GQJK49	0.9817	SG6.1	pgsA	T6S			N80K					E181Q	V191I		N233K			I349V	K359D
Bacillus velezensis strain BIM B-1312D	0.9817	SG6.1	pgsA	T6S			N80K					E181Q	V191I		N233K			I349V	K359D
Bacillus velezensis strain JTYP2	0.9817	SG6.1	pgsA	T6S			N80K					E181Q	V191I		N233K			I349V	K359D
Bacillus velezensis strain BIOMA BV10	0.9817	SG6.1	pgsA	T6S			N80K					E181Q	V191I		N233K			I349V	K359D
Bacillus velezensis strain LS69	0.9817	SG6.1	pgsA	T6S			N80K					E181Q	V191I		N233K			I349V	K359D
Bacillus velezensis UCMB5036	0.9817	SG6.1	pgsA	T6S			N80K					E181Q	V191I		N233K			I349V	K359D
Bacillus velezensis strain US1	0.9817	SG6.1	pgsA	T6S			N80K					E181Q	V191I		N233K			I349V	K359D
Bacillus velezensis strain SYP-B637	0.9817	SG6.1	pgsA	T6S			N80K					E181Q	V191I		N233K			I349V	K359D
Bacillus velezensis FZB42	0.9817	SG6.1	pgsA	T6S			N80K					E181Q	V191I		N233K			I349V	K359D
Bacillus velezensis strain KKLW	0.9817	SG6.1	pgsA	T6S			N80K					E181Q	V191I		N233K			I349V	K359D
Bacillus velezensis strain KOF112	0.9817	SG6.1	pgsA	T6S			N80K					E181Q	V191I		N233K			I349V	K359D
Bacillus velezensis strain SGAir0473	0.9843	SG6.5	pgsA	T6S			N80K					E181Q	V191I		N233K			I349V	K359D
Bacillus velezensis strain WLYS23	0.9843	SG6.4	pgsA	T6S			N80K					E181Q	V191I		N233K			I349V	K359D
Bacillus velezensis strain BA-26	0.9843	SG6.1	pgsA	T6S			N80K					E181Q	V191I		N233K			I349V	K359D
Bacillus velezensis strain ZeaDK315Endobac16	0.9843	SG6.1	pgsA	T6S			N80K					E181Q	V191I		N233K			I349V	K359D
Bacillus velezensis strain AL7	0.9817	SG6.1	pgsA	T6S			N80K					E181Q	V191I		N233K			I349V	K359D
Bacillus velezensis strain JT3-1	0.9817	SG6.1	pgsA	T6S			N80K					E181Q	V191I		N233K			I349V	K359D
Bacillus velezensis strain 10075	0.9817	SG6.10	pgsA	T6S			N80K					E181Q	V191I		N233K			I349V	K359D
Bacillus velezensis strain SWUJ1	0.9843	SG6.1	pgsA	T6S			N80K					E181Q	V191I		N233K			I349V	K359D
Bacillus velezensis strain CSUSB3	0.9843	SG6.1	pgsA	T6S			N80K					E181Q	V191I		N233K			I349V	K359D
Bacillus velezensis strain AK-0	0.9843	SG6.2	pgsA	T6S			N80K					E181Q	V191I		N233K			I349V	K359D
Bacillus velezensis strain CACC 316	0.9843	SG6.2	pgsA	T6S			N80K					E181Q	V191I		N233K			I349V	K359D
Bacillus velezensis strain L-1	0.9843	SG6.3	pgsA	T6S			N80K					E181Q	V191I		N233K			I349V	K359D
Bacillus velezensis strain GMEKP1	0.9843	SG6.3	pgsA	T6S			N80K					E181Q	V191I		N233K			I349V	K359D
Bacillus velezensis strain TB1501	0.9843	SG6.3	pgsA	T6S			N80K					E181Q	V191I		N233K			I349V	K359D
Bacillus velezensis strain Lzh-a42	0.9817	SG6.1	pgsA	T6S			N80K					E181Q	V191I		N233K			I349V	K359D
Bacillus velezensis strain QST713	0.9817	SG6.1	pgsA	T6S			N80K					E181Q	V191I		N233K			I349V	K359D
Bacillus velezensis strain DSYZ	0.9817	SG6.1	pgsA	T6S			N80K					E181Q	V191I		N233K			I349V	K359D
Bacillus velezensis strain PEBA20	0.9817	SG6.1	pgsA	T6S			N80K					E181Q	V191I		N233K			I349V	K359D
Bacillus velezensis strain CGMCC 11640	0.9817	SG6.1	pgsA	T6S			N80K					E181Q	V191I		N233K			I349V	K359D
Bacillus velezensis strain VCC-2003	0.9817	SG6.1	pgsA	T6S			N80K					E181Q	V191I		N233K			I349V	K359D
Bacillus velezensis strain sx01604	0.9817	SG6.1	pgsA	T6S			N80K					E181Q	V191I		N233K			I349V	K359D
Bacillus velezensis strain GY65	0.9817	SG6.1	pgsA	T6S			N80K					E181Q	V191I		N233K			I349V	K359D
Bacillus velezensis strain CBMB205	0.9817	SG6.1	pgsA	T6S			N80K					E181Q	V191I		N233K			I349V	K359D
Bacillus velezensis strain HAB-2	0.9817	SG6.1	pgsA	T6S			N80K					E181Q	V191I		N233K			I349V	K359D
Bacillus velezensis strain LG37	0.9817	SG6.1	pgsA	T6S			N80K					E181Q	V191I		N233K			I349V	K359D
Bacillus velezensis strain 1B-23	0.9817	SG6.1	pgsA	T6S			N80K					E181Q	V191I		N233K			I349V	K359D
Bacillus velezensis strain CC09	0.9817	SG6.5	pgsA	T6S			N80K					E181Q	V191I		N233K			I349V	K359D
Bacillus velezensis strain ANSB01E	0.9817	SG6.2	pgsA	T6S			N80K					E181Q	V191I		N233K			I349V	K359D
Bacillus velezensis strain GYL4	0.9817	SG6.2	pgsA	T6S			N80K					E181Q	V191I		N233K			I349V	K359D
Bacillus velezensis strain A2	0.9817	SG6.2	pgsA	T6S			N80K					E181Q	V191I		N233K			I349V	K359D
Bacillus velezensis strain LDO2	0.9817	SG6.3	pgsA	T6S			N80K					E181Q	V191I		N233K			I349V	K359D
Bacillus velezensis strain BS-37	0.9817	SG6.3	pgsA	T6S			N80K					E181Q	V191I		N233K			I349V	K359D
Bacillus velezensis strain K01	0.9817	SG6.3	pgsA	T6S			N80K					E181Q	V191I		N233K			I349V	K359D
Bacillus amyloliquefaciens strain JP3144	0.9843	SG6.8	pgsA	T6S			N80K					E181Q	V191I		N233K			I349V	K359D
Bacillus velezensis TrigoCor1448	0.9843	G7	pgsA	T6S			N80K					E181Q	V191I		N233K			I349V	K359D
Bacillus amyloliquefaciens strain GKT04	0.9843	SG6.2	pgsA	T6S			N80K					E181Q	V191I		N233K			I349V	K359D
Bacillus amyloliquefaciens strain V167	0.9843	SG6.1	pgsA	T6S			N80K					E181Q	V191I		N233K			I349V	K359D
Bacillus amyloliquefaciens strain DGL1	0.9843	SG6.1	pgsA	T6S			N80K					E181Q	V191I		N233K			I349V	K359D
Bacillus amyloliquefaciens CC178	0.9843	SG6.1	pgsA	T6S			N80K					E181Q	V191I		N233K			I349V	K359D
Bacillus amyloliquefaciens strain MOH1-5b	0.9843	SG6.1	pgsA	T6S			N80K					E181Q	V191I		N233K			I349V	K359D
Bacillus amyloliquefaciens strain ALB79	0.9843	SG6.1	pgsA	T6S			N80K					E181Q	V191I		N233K			I349V	K359D
Bacillus amyloliquefaciens strain B15	0.9843	SG6.1	pgsA	T6S			N80K					E181Q	V191I		N233K			I349V	K359D
Bacillus amyloliquefaciens strain HM618	0.9843	SG6.1	pgsA	T6S			N80K					E181Q	V191I		N233K			I349V	K359D
Bacillus amyloliquefaciens strain INH2-4b	0.9843	SG6.1	pgsA	T6S			N80K					E181Q	V191I		N233K			I349V	K359D
Bacillus amyloliquefaciens strain ALB65	0.9843	SG6.1	pgsA	T6S			N80K					E181Q	V191I		N233K			I349V	K359D
Bacillus amyloliquefaciens strain ZJU1	0.9843	SG6.1	pgsA	T6S			N80K					E181Q	V191I		N233K			I349V	K359D
Bacillus amyloliquefaciens strain R8-25	0.9843	SG6.1	pgsA	T6S			N80K					E181Q	V191I		N233K			I349V	K359D
Bacillus amyloliquefaciens strain G10	0.9843	SG6.1	pgsA	T6S			N80K					E181Q	V191I		N233K			I349V	K359D
Bacillus amyloliquefaciens strain FS1092	0.9843	SG6.5	pgsA	T6S			N80K					E181Q	V191I		N233K			I349V	K359D
Bacillus amyloliquefaciens strain WS-8	0.9843	SG6.2	pgsA	T6S			N80K					E181Q	V191I		N233K			I349V	K359D
Bacillus amyloliquefaciens strain V417	0.9843	SG6.4	pgsA	T6S			N80K					E181Q	V191I		N233K			I349V	K359D
Mutation site	K45Q	A82S	N105I	E119K	D178N	S184L	S202F	G203E	G205D	T212M	A336V	D341Y	Q345K
Number of amino acid diversity sites in PgsA	1	1	1	31	1	1	3	1	3	1	4	1	4
Mutation site	T6S	S50G	S50T	T77I	N80K	K90Q	A95S	P106L	E115K	E181Q	V191I	K229E	N233K	T326M	I348V	I349V	S361N	K359D	K379R
The number of amino acid diversity sites in PgsA	214	1	1	1	215	13	24	1	1	215	215	1	215	1	3	215	1	112	1

## Sheet: pgdS
Strains	Genebank编号	homology	genotype	Gene	amino acid site
					36	45	60	69	112	114	128	144	149	151	159	215	219	224	230	254	267	336	344	354	357	359	375	387	397	407
reference strain:Bacillus subtilis strain KH2					S	N	E	Q	N	S	M	K	S	T	A	E	A	I	K	A	T	G	K	K	D	K	I	L	N	A
Bacillus subtilis strain JAAA		0.9927	SG2.1	pgdS						S114T								I224V				G336V
Bacillus subtilis strain BEST3106		0.9976	SG1.1	pgdS																				K354E
Bacillus subtilis strain BEST3096		0.9976	SG1.1	pgdS																				K354E
Bacillus subtilis strain BEST3145		0.9976	SG1.1	pgdS																				K354E
Bacillus subtilis strain BEST3102		0.9976	SG1.1	pgdS																				K354E
Bacillus subtilis strain BEST3136		0.9976	SG1.1	pgdS																				K354E
Bacillus subtilis strain BEST3109		0.9976	SG1.1	pgdS																				K354E
Bacillus subtilis strain BEST3125		0.9976	SG1.1	pgdS																				K354E
Bacillus subtilis strain RS10		0.9879	SG2.8	pgdS					N112T	S114T					A159V			I224V						K354E
Bacillus subtilis strain MSP5		0.9879	SG2.1	pgdS					N112T	S114T								I224V						K354E			I375T
Bacillus subtilis strain MSP1		0.9879	SG2.1	pgdS					N112T	S114T								I224V						K354E			I375T
Bacillus subtilis strain SRCM102754		0.9879	SG1.3	pgdS					N112T	S114T							A219T	I224V						K354E
Bacillus subtilis strain SRCM102756		0.9879	SG2.3	pgdS					N112T	S114T								I224V						K354E		K359M
Bacillus subtilis strain HD15		0.9879	SG2.6	pgdS					N112T	S114T						E215K		I224V						K354E
Bacillus subtilis strain VV2		0.9879	SG2.6	pgdS					N112T	S114T								I224V						K354E				L387I
Bacillus subtilis strain SRCM102748		0.9879	SG1.4	pgdS		N45I			N112T	S114T								I224V						K354E
Bacillus subtilis strain YPS-32		0.9879	SG2.1	pgdS		N45I			N112T	S114T								I224V						K354E
Bacillus subtilis strain TR21		0.9879	SG2.1	pgdS		N45I			N112T	S114T								I224V						K354E
Bacillus subtilis strain PR10		0.9879	SG2.1	pgdS		N45I			N112T	S114T								I224V						K354E
Bacillus subtilis strain GQJK2		0.9879	SG2.1	pgdS		N45I			N112T	S114T								I224V						K354E
Bacillus subtilis subsp. subtilis strain UCMB5021		0.9879	SG2.1	pgdS		N45I			N112T	S114T								I224V						K354E
Bacillus subtilis subsp. subtilis strain UCMB5121		0.9879	SG2.1	pgdS		N45I			N112T	S114T								I224V						K354E
Bacillus subtilis strain SRCM103637		0.9879	SG2.1	pgdS		N45K			N112T	S114T								I224V						K354E
Bacillus subtilis subsp. subtilis strain SRCM100757		0.9879	SG2.1	pgdS		N45K			N112T	S114T								I224V						K354E
Bacillus subtilis subsp. subtilis strain SRCM100761		0.9879	SG2.1	pgdS		N45K			N112T	S114T								I224V						K354E
Bacillus subtilis strain SRCM102753		0.9879	SG2.1	pgdS		N45K			N112T	S114T								I224V						K354E
Bacillus subtilis strain SRCM103517		0.9879	SG2.1	pgdS				Q69H	N112T	S114T								I224V						K354E
Bacillus subtilis strain SRCM102749		0.9879	SG2.1	pgdS				Q69H	N112T	S114T								I224V						K354E
Bacillus subtilis strain HMNig-2		0.9879	SG2.1	pgdS					N112T	S114T								I224V						K354E	D357A
Bacillus subtilis strain P5_B1		0.9879	SG2.1	pgdS					N112T	S114T								I224V	K230T					K354E
Bacillus subtilis strain SRCM103923		0.9879	SG2.1	pgdS					N112T	S114T								I224V	K230T					K354E
Bacillus subtilis strain ge28		0.9879	SG2.1	pgdS					N112T	S114T								I224V	K230T					K354E
Bacillus subtilis strain SRCM104008		0.9879	SG2.1	pgdS					N112T	S114T								I224V	K230T					K354E
Bacillus subtilis strain SRCM104011		0.9879	SG2.1	pgdS					N112T	S114T								I224V	K230T					K354E
Bacillus subtilis strain SG6		0.9879	SG2.1	pgdS					N112T	S114T		K144Q						I224V						K354E
Bacillus subtilis strain SRCM102751		0.9879	SG2.1	pgdS					N112T	S114T		K144Q						I224V						K354E
Bacillus subtilis strain BIM B-569G		0.9879	SG2.1	pgdS					N112T	S114T	M128I							I224V						K354E
Bacillus subtilis strain SRCM102745		0.9855	SG2.1	pgdS		N45K			N112T	S114T		K144Q						I224V						K354E
Bacillus subtilis subsp. subtilis strain G7		0.9855	SG2.1	pgdS		N45K			N112T	S114T		K144Q						I224V						K354E
Bacillus subtilis strain 73		0.9855	SG2.1	pgdS	S36P				N112T	S114T		K144Q						I224V						K354E
Bacillus subtilis strain SRCM104005		0.9855	SG2.1	pgdS	S36P				N112T	S114T		K144Q						I224V						K354E
Bacillus subtilis strain MB9_B4		0.9855	SG2.1	pgdS	S36P				N112T	S114T		K144Q						I224V						K354E
Bacillus subtilis strain MB9_B6		0.9855	SG2.1	pgdS	S36P				N112T	S114T		K144Q						I224V						K354E
Bacillus subtilis strain 75		0.9855	SG2.1	pgdS	S36P				N112T	S114T		K144Q						I224V						K354E
Bacillus subtilis subsp. subtilis str. BSP1		0.9855	SG2.1	pgdS	S36P				N112T	S114T		K144Q						I224V						K354E
Bacillus subtilis strain MB8_B1		0.9855	SG1.1	pgdS	S36P				N112T	S114T		K144Q						I224V						K354E
Bacillus subtilis strain MB9_B1		0.9855	SG1.1	pgdS	S36P				N112T	S114T		K144Q						I224V						K354E
Bacillus subtilis strain CV16		0.9855	SG2.1	pgdS					N112T	S114T	M128I	K144Q						I224V						K354E
Bacillus subtilis strain QB61		0.9855	SG2.1	pgdS					N112T	S114T								I224V					K344T	K354E						A407V
Bacillus subtilis subsp. subtilis str. RO-NN-1		0.9831	SG2.1	pgdS		N45K			N112T	S114T		K144Q						I224V						K354E					N397K
Bacillus subtilis strain SRCM103837		0.9831	SG2.1	pgdS		N45K			N112T	S114T	M128I	K144Q						I224V						K354E
Bacillus subtilis strain SRCM103835		0.9831	SG2.1	pgdS		N45K			N112T	S114T	M128I	K144Q						I224V						K354E
Bacillus subtilis strain JCL16		0.9831	SG2.1	pgdS		N45K			N112T	S114T	M128I	K144Q						I224V						K354E
Bacillus subtilis strain MZK05		0.9831	SG1.5	pgdS					N112T	S114T		K144Q						I224V	K230T		T267N			K354E
Bacillus subtilis strain SRCM103629		0.9831	SG2.1	pgdS	S36P				N112T	S114T		K144Q			A159S			I224V						K354E
Bacillus subtilis strain SEM-9		0.9831	SG2.1	pgdS	S36P				N112T	S114T		K144Q			A159S			I224V						K354E
Bacillus subtilis subsp. subtilis str. BAB-1		0.9806	SG2.1	pgdS		N45K	E60A		N112T	S114T			S149N					I224V		A254E				K354E
Bacillus subtilis strain SX01705		0.9806	SG2.1	pgdS		N45K	E60A		N112T	S114T			S149N					I224V		A254E				K354E
Bacillus subtilis strain BYS2		0.9806	SG2.1	pgdS		N45K	E60A		N112T	S114T			S149N					I224V		A254E				K354E
Bacillus subtilis HJ5		0.9806	SG2.1	pgdS		N45K	E60A		N112T	S114T			S149N					I224V		A254E				K354E
Bacillus subtilis XF-1		0.9806	SG2.1	pgdS		N45K	E60A		N112T	S114T			S149N					I224V		A254E				K354E
Bacillus subtilis subsp. subtilis strain BSD-2		0.9806	SG2.1	pgdS		N45K	E60A		N112T	S114T			S149N					I224V		A254E				K354E
Bacillus subtilis strain MENO2		0.9903	SG2.1	pgdS					N112T	S114T				T151A										K354E
Bacillus subtilis strain PMB102		0.9903	SG2.1	pgdS					N112T	S114T								I224V						K354E
Bacillus subtilis strain SC3.7		0.9903	SG2.1	pgdS					N112T	S114T								I224V						K354E
Bacillus subtilis strain HJ0-6		0.9903	SG2.1	pgdS					N112T	S114T								I224V						K354E
Bacillus subtilis strain SRCM103612		0.9903	SG2.1	pgdS					N112T	S114T								I224V						K354E
Bacillus subtilis strain SRCM103689		0.9903	SG2.1	pgdS					N112T	S114T								I224V						K354E
Bacillus subtilis subsp. subtilis strain ONU 559		0.9903	SG2.1	pgdS					N112T	S114T								I224V						K354E
Bacillus subtilis strain YB-04		0.9903	SG2.1	pgdS					N112T	S114T								I224V						K354E
Bacillus subtilis strain SRCM103881		0.9903	SG2.1	pgdS					N112T	S114T								I224V						K354E
Bacillus subtilis strain SRCM103571		0.9903	SG2.1	pgdS					N112T	S114T								I224V						K354E
Bacillus subtilis strain SRCM103862		0.9903	SG2.1	pgdS					N112T	S114T								I224V						K354E
Bacillus subtilis strain ms-2		0.9903	SG2.1	pgdS					N112T	S114T								I224V						K354E
Bacillus subtilis strain SRCM103581		0.9903	SG2.1	pgdS					N112T	S114T								I224V						K354E
Bacillus subtilis strain SRCM103622		0.9903	SG2.1	pgdS					N112T	S114T								I224V						K354E
Bacillus subtilis strain BJQ0005		0.9903	SG2.1	pgdS					N112T	S114T								I224V						K354E
Bacillus subtilis strain SRCM103971		0.9903	SG2.1	pgdS					N112T	S114T								I224V						K354E
Bacillus subtilis strain SRCM103641		0.9903	SG2.1	pgdS					N112T	S114T								I224V						K354E
Bacillus subtilis strain P5_B2		0.9903	SG2.1	pgdS					N112T	S114T								I224V						K354E
Bacillus subtilis strain GS 188		0.9903	SG2.1	pgdS					N112T	S114T								I224V						K354E
Bacillus subtilis strain MBI 600		0.9903	SG2.1	pgdS					N112T	S114T								I224V						K354E
Bacillus subtilis strain So1b		0.9903	SG2.1	pgdS					N112T	S114T								I224V						K354E
Bacillus subtilis strain TLO3		0.9903	SG2.1	pgdS					N112T	S114T								I224V						K354E
Bacillus subtilis strain P9_B1		0.9903	SG2.1	pgdS					N112T	S114T								I224V						K354E
Bacillus subtilis strain H19		0.9903	SG2.1	pgdS					N112T	S114T								I224V						K354E
Bacillus subtilis strain SRCM103773		0.9903	SG2.1	pgdS					N112T	S114T								I224V						K354E
Bacillus subtilis strain SRCM103551		0.9903	SG2.1	pgdS					N112T	S114T								I224V						K354E
Bacillus subtilis strain SRCM103696		0.9903	SG2.1	pgdS					N112T	S114T								I224V						K354E
Bacillus subtilis strain UD1022		0.9903	SG2.1	pgdS					N112T	S114T								I224V						K354E
Bacillus subtilis strain RI4914		0.9903	SG2.1	pgdS					N112T	S114T								I224V						K354E
Bacillus subtilis PY79		0.9903	SG2.1	pgdS					N112T	S114T								I224V						K354E
Bacillus subtilis BEST7003		0.9903	SG2.1	pgdS					N112T	S114T								I224V						K354E
Bacillus subtilis TO-A		0.9903	SG2.1	pgdS					N112T	S114T								I224V						K354E
Bacillus subtilis subsp. subtilis strain SRCM101392		0.9903	SG2.1	pgdS					N112T	S114T								I224V						K354E
Bacillus subtilis subsp. subtilis strain CU1050		0.9903	SG2.1	pgdS					N112T	S114T								I224V						K354E
Bacillus subtilis subsp. subtilis strain IITK SM1		0.9903	SG2.1	pgdS					N112T	S114T								I224V						K354E
Bacillus subtilis subsp. subtilis str. 168(2)		0.9903	SG2.1	pgdS					N112T	S114T								I224V						K354E
Bacillus subtilis subsp. subtilis str. OH 131.1 strain OH131.1		0.9903	SG2.1	pgdS					N112T	S114T								I224V						K354E
Bacillus subtilis strain NIB353		0.9903	SG2.1	pgdS					N112T	S114T								I224V						K354E
Bacillus subtilis strain BEST3095		0.9903	SG1.1	pgdS					N112T	S114T								I224V						K354E
Bacillus subtilis subsp. subtilis NCIB 3610		0.9903	SG1.1	pgdS					N112T	S114T								I224V						K354E
Bacillus subtilis strain NCIB 3610		0.9903	SG1.1	pgdS					N112T	S114T								I224V						K354E
Bacillus subtilis strain BS49		0.9903	SG1.1	pgdS					N112T	S114T								I224V						K354E
Bacillus subtilis strain BS34A		0.9903	SG1.1	pgdS					N112T	S114T								I224V						K354E
Bacillus subtilis strain MB8_B10		0.9903	SG1.1	pgdS					N112T	S114T								I224V						K354E
Bacillus subtilis strain LBUM979		0.9903	SG1.1	pgdS					N112T	S114T								I224V						K354E
Bacillus subtilis strain SP1		0.9903	SG1.1	pgdS					N112T	S114T								I224V						K354E
Bacillus subtilis strain P8_B1		0.9903	SG1.1	pgdS					N112T	S114T								I224V						K354E
Bacillus subtilis strain P8_B3		0.9903	SG1.1	pgdS					N112T	S114T								I224V						K354E
Bacillus subtilis strain PS832		0.9903	SG1.1	pgdS					N112T	S114T								I224V						K354E
Bacillus subtilis strain WB800N		0.9903	SG1.1	pgdS					N112T	S114T								I224V						K354E
Bacillus subtilis strain s-16		0.9903	SG1.1	pgdS					N112T	S114T								I224V						K354E
Bacillus subtilis strain 7PJ-16		0.9903	SG1.1	pgdS					N112T	S114T								I224V						K354E
Bacillus subtilis strain SZMC 6179J isolate B23		0.9903	SG1.1	pgdS					N112T	S114T								I224V						K354E
Bacillus subtilis strain MB8_B7		0.9903	SG1.1	pgdS					N112T	S114T								I224V						K354E
Bacillus subtilis strain FB6-3		0.9903	SG1.1	pgdS					N112T	S114T								I224V						K354E
Bacillus subtilis strain FJAT-4		0.9903	SG1.1	pgdS					N112T	S114T								I224V						K354E
Bacillus subtilis KCTC 1028		0.9903	SG1.1	pgdS					N112T	S114T								I224V						K354E
Bacillus subtilis QB928		0.9903	SG1.1	pgdS					N112T	S114T								I224V						K354E
Bacillus subtilis subsp. subtilis strain 168G		0.9903	SG1.1	pgdS					N112T	S114T								I224V						K354E
Bacillus subtilis subsp. subtilis strain KCTC 3135		0.9903	SG1.1	pgdS					N112T	S114T								I224V						K354E
Bacillus subtilis subsp. subtilis strain 3NA isolate 1970 (Michel and Millet)		0.9903	SG1.1	pgdS					N112T	S114T								I224V						K354E
Bacillus subtilis subsp. subtilis strain NBRC 13719		0.9903	SG1.1	pgdS					N112T	S114T								I224V						K354E
Bacillus subtilis subsp. subtilis strain QB5412		0.9903	SG1.1	pgdS					N112T	S114T								I224V						K354E
Bacillus subtilis subsp. subtilis str. SMY	NZ_CP050532.1	0.9903	SG1.1	pgdS					N112T	S114T								I224V						K354E
Bacillus subtilis subsp. subtilis str. SMY	NZ_CM000490.1	0.9903	SG1.1	pgdS					N112T	S114T								I224V						K354E
Bacillus subtilis subsp. subtilis str. AG1839		0.9903	SG1.1	pgdS					N112T	S114T								I224V						K354E
Bacillus subtilis subsp. subtilis 6051-HGW		0.9903	SG1.1	pgdS					N112T	S114T								I224V						K354E
Bacillus subtilis subsp. subtilis str. 168(1)		0.9903	SG1.1	pgdS					N112T	S114T								I224V						K354E
Bacillus subtilis subsp. subtilis str. 168(3)		0.9903	SG1.1	pgdS					N112T	S114T								I224V						K354E
Bacillus subtilis subsp. subtilis str. 168(4)		0.9903	SG1.1	pgdS					N112T	S114T								I224V						K354E
Bacillus subtilis subsp. subtilis str. 168(5)		0.9903	SG1.1	pgdS					N112T	S114T								I224V						K354E
Bacillus subtilis subsp. subtilis str. 168(6)		0.9903	SG1.1	pgdS					N112T	S114T								I224V						K354E
Bacillus subtilis subsp. subtilis str. 168		0.9903	SG1.1	pgdS					N112T	S114T								I224V						K354E
Bacillus subtilis subsp. subtilis str. JH642		0.9903	SG1.1	pgdS					N112T	S114T								I224V						K354E
Bacillus subtilis subsp. subtilis str. JH642 substr. AG174 strain JH642		0.9903	SG1.1	pgdS					N112T	S114T								I224V						K354E
Bacillus subtilis strain Bsi		0.9903	SG1.1	pgdS					N112T	S114T								I224V						K354E
Bacillus subtilis subsp. subtilis strain SSJ-1		0.9903	SG1.2	pgdS					N112T	S114T								I224V						K354E
Bacillus subtilis strain TO-A JPC		0.9903	SG2.2	pgdS					N112T	S114T								I224V						K354E
Bacillus subtilis strain ATCC 11774		0.9903	SG2.2	pgdS					N112T	S114T								I224V						K354E
Bacillus subtilis strain SRCM101393		0.9903	SG2.2	pgdS					N112T	S114T								I224V						K354E
Bacillus subtilis BSn5		0.9903	SG2.4	pgdS					N112T	S114T								I224V						K354E
Bacillus subtilis strain 50-1		0.9903	SG2.7	pgdS					N112T	S114T								I224V						K354E
Bacillus subtilis strain SRCM102750		0.9903	SG2.7	pgdS					N112T	S114T								I224V						K354E
Bacillus subtilis strain R31		0.9903	SG2.6	pgdS					N112T	S114T								I224V						K354E
Bacillus subtilis strain GOT9		0.9903	SG2.6	pgdS					N112T	S114T								I224V						K354E
Bacillus subtilis subsp. subtilis strain delta6		0.9903	G4	pgdS					N112T	S114T								I224V						K354E
Bacillus subtilis subsp. subtilis strain QB5413		0.9903	G6	pgdS					N112T	S114T								I224V						K354E
Bacillus subtilis strain AMR1		0.9903	SG1.5	pgdS					N112T	S114T								I224V						K354E
Strains		homology	genotype	Gene	11	36	38	55	58	59	67	68	72	87	88	90	92	93	96	98	102	111	113	114	115	117	122	134	139	140	145	155	157	158	166	174	185	189	204	207	227	229	238	247	263	271	278	279	280
reference strain:Bacillus amyloliquefaciens LL3			SG6.1		A	A	M	D	K	D	I	Q	S	K	V	A	V	K	E	L	I	L	T	A	P	Q	I	E	T	S	N	K	I	T	N	R	S	E	K	I	S	K	D	A	A	S	H	Y	T
Bacillus amyloliquefaciens strain SRCM101267		1	SG6.1	pgdS
Bacillus amyloliquefaciens strain PP19		1	SG6.1	pgdS
Bacillus amyloliquefaciens DSM 7 = ATCC 23350		1	SG6.1	pgdS
Bacillus amyloliquefaciens strain 205		1	SG6.8	pgdS
Bacillus amyloliquefaciens strain HK1		1	SG6.8	pgdS
Bacillus velezensis strain SYBC H47		0.9246	SG6.6	pgdS	A11V	A36V	M38I	D55E	K58E		I67M	Q68H							E96D		I102L	L111T	T113N	A114T		Q117H				S140R	N145S		I157M		N166D			E189A			S227D				A263E	S271A		Y279F
Bacillus velezensis strain MV2		0.927	SG6.2	pgdS		A36V	M38I	D55E	K58E		I67M	Q68H							E96D		I102L	L111T	T113N	A114T		Q117H				S140R	N145S		I157M		N166D			E189A			S227N		D238N		A263E	S271A		Y279F
Bacillus amyloliquefaciens strain KC41		0.927	SG6.2	pgdS		A36V	M38I	D55E	K58E		I67M	Q68H							E96D		I102L	L111T	T113N	A114T		Q117H				S140R	N145S		I157M		N166D			E189A			S227N		D238N		A263E	S271A		Y279F
Bacillus velezensis strain SRCM101413		0.927	SG6.1	pgdS		A36V	M38I	D55E	K58E		I67M	Q68H							E96D		I102L	L111T	T113N	A114T		Q117H				S140R	N145S		I157M		N166D			E189A			S227N		D238N		A263E	S271A		Y279F
Bacillus velezensis strain 9912D		0.927	SG6.1	pgdS		A36V	M38I	D55E	K58E		I67M	Q68H							E96D		I102L	L111T	T113N	A114T		Q117H				S140R	N145S		I157M		N166D			E189A			S227N		D238N		A263E	S271A		Y279F
Bacillus velezensis strain SRCM103788		0.927	SG6.1	pgdS		A36V	M38I	D55E	K58E		I67M	Q68H							E96D		I102L	L111T	T113N	A114T		Q117H				S140R	N145S		I157M		N166D			E189A			S227N		D238N		A263E	S271A		Y279F
Bacillus velezensis strain SRCM103691		0.927	SG6.1	pgdS		A36V	M38I	D55E	K58E		I67M	Q68H							E96D		I102L	L111T	T113N	A114T		Q117H				S140R	N145S		I157M		N166D			E189A			S227N		D238N		A263E	S271A		Y279F
Bacillus velezensis strain SRCM103616		0.927	SG6.1	pgdS		A36V	M38I	D55E	K58E		I67M	Q68H							E96D		I102L	L111T	T113N	A114T		Q117H				S140R	N145S		I157M		N166D			E189A			S227N		D238N		A263E	S271A		Y279F
Bacillus velezensis strain Mr12		0.927	SG6.4	pgdS		A36V	M38I	D55E	K58E		I67M	Q68H							E96D		I102L	L111T	T113N	A114T		Q117H				S140R	N145S		I157M		N166D			E189A			S227D				A263E	S271A		Y279F
Bacillus velezensis strain Y816		0.927	SG6.1	pgdS		A36V	M38I	D55E	K58E		I67M	Q68H							E96D		I102L	L111T	T113N	A114T		Q117H				S140R	N145S		I157M		N166D			E189A			S227D				A263E	S271A		Y279F
Bacillus amyloliquefaciens strain Y14		0.927	SG6.1	pgdS		A36V	M38I	D55E	K58E		I67M	Q68H							E96D		I102L	L111T	T113N	A114T		Q117H				S140R	N145S		I157M		N166D			E189A			S227D				A263E	S271A		Y279F
Bacillus velezensis strain GFP-2		0.927	SG6.2	pgdS		A36V	M38I	D55E	K58E		I67M	Q68H							E96D		I102L	L111T	T113N	A114T		Q117H				S140R	N145S		I157M		N166D			E189A			S227N				A263E	S271A		Y279F
Bacillus velezensis strain KD1		0.9246	SG6.1	pgdS		A36V	M38I	D55E	K58E		I67M	Q68H							E96D		I102L	L111T	T113N	A114T		Q117H				S140R	N145S		I157M		N166D			E189A			S227D				A263E	S271A		Y279F
Bacillus velezensis strain SCGB 1		0.9294	SG6.2	pgdS		A36V	M38I	D55E	K58E		I67M	Q68H							E96D		I102L	L111T	T113N	A114T		Q117H				S140R	N145S		I157M		N166D			E189A			S227D				A263E	S271A		Y279F
Bacillus velezensis strain SCDB 291		0.9294	SG6.2	pgdS		A36V	M38I	D55E	K58E		I67M	Q68H							E96D		I102L	L111T	T113N	A114T		Q117H				S140R	N145S		I157M		N166D			E189A			S227D				A263E	S271A		Y279F
Bacillus velezensis strain GH1-13		0.9294	SG6.1	pgdS		A36V	M38I	D55E	K58E		I67M	Q68H							E96D		I102L	L111T	T113N	A114T		Q117H				S140R	N145S		I157M		N166D			E189A			S227D				A263E	S271A		Y279F
Bacillus velezensis strain B268		0.9294	SG6.1	pgdS		A36V	M38I	D55E	K58E		I67M	Q68H							E96D		I102L	L111T	T113N	A114T		Q117H				S140R	N145S		I157M		N166D			E189A			S227D				A263E	S271A		Y279F
Bacillus velezensis strain WB		0.9294	SG6.1	pgdS		A36V	M38I	D55E	K58E		I67M	Q68H							E96D		I102L	L111T	T113N	A114T		Q117H				S140R	N145S		I157M		N166D			E189A			S227D				A263E	S271A		Y279F
Bacillus velezensis strain Y4_39		0.9294	SG6.1	pgdS		A36V	M38I	D55E	K58E		I67M	Q68H							E96D		I102L	L111T	T113N	A114T		Q117H				S140R	N145S		I157M		N166D			E189A			S227D				A263E	S271A		Y279F
Bacillus velezensis strain KMU01		0.9294	SG6.1	pgdS		A36V	M38I	D55E	K58E		I67M	Q68H							E96D		I102L	L111T	T113N	A114T		Q117H				S140R	N145S		I157M		N166D			E189A			S227D				A263E	S271A		Y279F
Bacillus velezensis strain Sam8H1		0.9294	SG6.1	pgdS		A36V	M38I	D55E	K58E		I67M	Q68H							E96D		I102L	L111T	T113N	A114T		Q117H				S140R	N145S	K155R		T158K				E189A			S227D				A263E	S271A		Y279F
Bacillus velezensis strain J01			SG6.1	pgdS		A36V	M38I	D55E	K58E		I67M	Q68H							E96D		I102L	L111T	T113N	A114T	P115A	Q117H				S140R	N145S		I157M		N166D			E189A			S227D				A263E	S271A		Y279F
Bacillus velezensis CAU B946			SG6.1	pgdS		A36V	M38I	D55E	K58E		I67M	Q68H							E96D		I102L	L111T	T113N	A114T	P115A	Q117H				S140R	N145S		I157M		N166D			E189A			S227D				A263E	S271A		Y279F
Bacillus velezensis strain CL-4		0.9294	SG6.1	pgdS		A36V	M38I	D55E	K58E		I67M	Q68H							E96D		I102L	L111T	T113N	A114T	P115A	Q117H				S140R	N145S		I157M		N166D			E189A			S227D				A263E	S271A		Y279F
Bacillus amyloliquefaciens isolate ELA1901024		0.9294	SG6.1	pgdS		A36V	M38I	D55E	K58E		I67M	Q68H							E96D		I102L	L111T	T113N	A114T	P115A	Q117H				S140R	N145S		I157M		N166D			E189A			S227D				A263E	S271A		Y279F
Bacillus velezensis strain WRN014		0.9294	SG6.1	pgdS		A36V	M38I	D55E	K58E		I67M	Q68H							E96D		I102L	L111T	T113N		P115A	Q117H				S140R	N145S		I157M		N166D			E189A			S227D				A263E	S271A		Y279F
Bacillus amyloliquefaciens strain GXU-1		0.9294	SG6.2	pgdS		A36V	M38I	D55E	K58E		I67M	Q68H							E96D		I102L	L111T	T113N		P115A	Q117H				S140R	N145S		I157M		N166D			E189A			S227D				A263E	S271A		Y279F
Bacillus velezensis strain AD8		0.9294	SG6.4	pgdS		A36V	M38I	D55E	K58E		I67M	Q68H							E96D		I102L	L111T	T113N		P115A	Q117H				S140R	N145S		I157M		N166D			E189A			S227D				A263E	S271A		Y279F
Bacillus velezensis strain Pm9		0.9294	SG6.4	pgdS		A36V	M38I	D55E	K58E		I67M	Q68H							E96D		I102L	L111T	T113N		P115A	Q117H				S140R	N145S		I157M		N166D			E189A			S227D				A263E	S271A		Y279F
Bacillus velezensis strain Hx05		0.927	SG6.5	pgdS		A36V	M38I	D55E	K58E		I67M	Q68H							E96D		I102L	L111T	T113N			Q117H				S140R	N145S		I157M		N166D			E189A			S227D			A247T	A263E	S271A		Y279F
Bacillus velezensis strain NJAU-Z9		0.927	SG6.3	pgdS		A36V	M38I	D55E	K58E		I67M	Q68H							E96D		I102L	L111T	T113N			Q117H				S140R	N145S		I157M		N166D			E189A			S227D			A247T	A263E	S271A		Y279F
Bacillus velezensis strain J7-1		0.927	SG6.2	pgdS		A36V	M38I	D55E	K58E		I67M	Q68H							E96D		I102L	L111T	T113N			Q117H				S140R	N145S		I157M		N166D			E189A			S227D			A247T	A263E	S271A		Y279F
Bacillus velezensis strain JJ-D34		0.927	SG6.1	pgdS		A36V	M38I	D55E	K58E		I67M	Q68H							E96D		I102L	L111T	T113N			Q117H				S140R	N145S		I157M		N166D			E189A			S227D			A247T	A263E	S271A		Y279F
Bacillus velezensis strain GS-1		0.927	SG6.1	pgdS		A36V	M38I	D55E	K58E		I67M	Q68H							E96D		I102L	L111T	T113N			Q117H				S140R	N145S		I157M		N166D			E189A			S227D			A247T	A263E	S271A		Y279F
Bacillus velezensis strain T20E-257		0.927	SG6.1	pgdS		A36V	M38I	D55E	K58E		I67M	Q68H							E96D		I102L	L111T	T113N			Q117H				S140R	N145S		I157M		N166D			E189A			S227D			A247T	A263E	S271A		Y279F
Bacillus velezensis strain 8-2		0.927	SG6.1	pgdS		A36V	M38I	D55E	K58E		I67M	Q68H							E96D		I102L	L111T	T113N			Q117H				S140R	N145S		I157M		N166D			E189A			S227D			A247T	A263E	S271A		Y279F
Bacillus amyloliquefaciens strain LM2303		0.927	SG6.4	pgdS		A36V	M38I	D55E	K58E		I67M	Q68H							E96D		I102L	L111T	T113N			Q117H				S140R	N145S		I157M		N166D			E189A			S227D			A247T	A263E	S271A		Y279F
Bacillus velezensis strain OSY-GA1		0.927	SG6.1	pgdS		A36V	M38I	D55E	K58E		I67M	Q68H							E96D		I102L	L111T	T113N			Q117H				S140R	N145S		I157M		N166D			E189A			S227D			A247T	A263E	S271A		Y279F
Bacillus amyloliquefaciens strain EA19		0.9294	SG6.3	pgdS		A36V	M38I	D55E	K58E		I67M	Q68H							E96D		I102L	L111T	T113N			Q117H				S140R	N145S		I157M		N166D			E189A			S227D				A263E	S271A		Y279F
Bacillus velezensis strain LF01		0.9319	SG6.5	pgdS		A36V	M38I	D55E	K58E		I67M	Q68H							E96D		I102L	L111T	T113N			Q117H				S140R	N145S		I157M		N166D			E189A			S227D				A263E	S271A		Y279F
Bacillus velezensis strain GA1		0.9319	SG6.3	pgdS		A36V	M38I	D55E	K58E		I67M	Q68H							E96D		I102L	L111T	T113N			Q117H				S140R	N145S		I157M		N166D			E189A			S227D				A263E	S271A		Y279F
Bacillus amyloliquefaciens strain X030		0.9319	SG6.3	pgdS		A36V	M38I	D55E	K58E		I67M	Q68H							E96D		I102L	L111T	T113N			Q117H				S140R	N145S		I157M		N166D			E189A			S227D				A263E	S271A		Y279F
Bacillus velezensis strain M75		0.9319	SG6.1	pgdS		A36V	M38I	D55E	K58E		I67M	Q68H							E96D		I102L	L111T	T113N			Q117H				S140R	N145S		I157M		N166D			E189A			S227D				A263E	S271A		Y279F
Bacillus velezensis strain BvL03		0.9319	SG6.1	pgdS		A36V	M38I	D55E	K58E		I67M	Q68H							E96D		I102L	L111T	T113N			Q117H				S140R	N145S		I157M		N166D			E189A			S227D				A263E	S271A		Y279F
Bacillus velezensis strain VY03		0.9319	SG6.1	pgdS		A36V	M38I	D55E	K58E		I67M	Q68H							E96D		I102L	L111T	T113N			Q117H				S140R	N145S		I157M		N166D			E189A			S227D				A263E	S271A		Y279F
Bacillus velezensis strain B-4		0.9319	SG6.1	pgdS		A36V	M38I	D55E	K58E		I67M	Q68H							E96D		I102L	L111T	T113N			Q117H				S140R	N145S		I157M		N166D			E189A			S227D				A263E	S271A		Y279F
Bacillus velezensis strain LPL061		0.9319	SG6.1	pgdS		A36V	M38I	D55E	K58E		I67M	Q68H							E96D		I102L	L111T	T113N			Q117H				S140R	N145S		I157M		N166D			E189A			S227D				A263E	S271A		Y279F
Bacillus velezensis strain L-H15		0.9319	SG6.1	pgdS		A36V	M38I	D55E	K58E		I67M	Q68H							E96D		I102L	L111T	T113N			Q117H				S140R	N145S		I157M		N166D			E189A			S227D				A263E	S271A		Y279F
Bacillus velezensis strain L-S60		0.9319	SG6.1	pgdS		A36V	M38I	D55E	K58E		I67M	Q68H							E96D		I102L	L111T	T113N			Q117H				S140R	N145S		I157M		N166D			E189A			S227D				A263E	S271A		Y279F
Bacillus velezensis strain BY6		0.9319	SG6.1	pgdS		A36V	M38I	D55E	K58E		I67M	Q68H							E96D		I102L	L111T	T113N			Q117H				S140R	N145S		I157M		N166D			E189A			S227D				A263E	S271A		Y279F
Bacillus velezensis strain Htq6		0.9319	SG6.1	pgdS		A36V	M38I	D55E	K58E		I67M	Q68H							E96D		I102L	L111T	T113N			Q117H				S140R	N145S		I157M		N166D			E189A			S227D				A263E	S271A		Y279F
Bacillus velezensis strain B25		0.9319	SG6.1	pgdS		A36V	M38I	D55E	K58E		I67M	Q68H							E96D		I102L	L111T	T113N			Q117H				S140R	N145S		I157M		N166D			E189A			S227D				A263E	S271A		Y279F
Bacillus velezensis strain SRCM101368		0.9319	SG6.1	pgdS		A36V	M38I	D55E	K58E		I67M	Q68H							E96D		I102L	L111T	T113N			Q117H				S140R	N145S		I157M		N166D			E189A			S227D				A263E	S271A		Y279F
Bacillus velezensis strain 19573-3		0.9319	SG6.1	pgdS		A36V	M38I	D55E	K58E		I67M	Q68H							E96D		I102L	L111T	T113N			Q117H				S140R	N145S		I157M		N166D			E189A			S227D				A263E	S271A		Y279F
Bacillus amyloliquefaciens strain SN16-1		0.9319	SG6.1	pgdS		A36V	M38I	D55E	K58E		I67M	Q68H							E96D		I102L	L111T	T113N			Q117H				S140R	N145S		I157M		N166D			E189A			S227D				A263E	S271A		Y279F
Bacillus amyloliquefaciens strain MBE1283		0.9319	SG6.1	pgdS		A36V	M38I	D55E	K58E		I67M	Q68H							E96D		I102L	L111T	T113N			Q117H				S140R	N145S		I157M		N166D			E189A			S227D				A263E	S271A		Y279F
Bacillus amyloliquefaciens IT-45		0.9319	SG6.1	pgdS		A36V	M38I	D55E	K58E		I67M	Q68H							E96D		I102L	L111T	T113N			Q117H				S140R	N145S		I157M		N166D			E189A			S227N				A263E	S271A		Y279F
Bacillus velezensis strain LBUM1082		0.9319	SG6.1	pgdS		A36V	M38I	D55E	K58E		I67M	Q68H							E96D		I102L	L111T	T113N			Q117H				S140R	N145S		I157M		N166D			E189A			S227N				A263E	S271A		Y279F
Bacillus amyloliquefaciens strain S499		0.9319	SG6.6	pgdS		A36V	M38I	D55E	K58E		I67M	Q68H							E96D		I102L	L111T	T113N			Q117H				S140R	N145S		I157M		N166D			E189A			S227N				A263E	S271A		Y279F
Bacillus velezensis strain Q12		0.9294	SG6.1	pgdS		A36V	M38I	D55E	K58E		I67M	Q68H							E96D		I102L	L111T	T113N			Q117H				S140R	N145S		I157M		N166D			E189A			S227D				A263E	S271A		Y279F
Bacillus velezensis strain FIO1408		0.9294	SG6.1	pgdS		A36V	M38I	D55E	K58E		I67M	Q68H							E96D		I102L	L111T	T113N			Q117H				S140R	N145S		I157M		N166D			E189A			S227D				A263E	S271A		Y279F
Bacillus velezensis strain EN01		0.9294	SG6.1	pgdS		A36V	M38I	D55E	K58E		I67M	Q68H							E96D		I102L	L111T	T113N			Q117H				S140R	N145S		I157M		N166D			E189A			S227D				A263E	S271A		Y279F
Bacillus velezensis strain LB002		0.9294	SG6.1	pgdS		A36V	M38I	D55E	K58E		I67M	Q68H							E96D		I102L	L111T	T113N			Q117H				S140R	N145S		I157M		N166D			E189A			S227D				A263E	S271A		Y279F
Bacillus velezensis strain UTB96		0.9294	SG6.1	pgdS		A36V	M38I	D55E	K58E		I67M	Q68H							E96D		I102L	L111T	T113N			Q117H				S140R	N145S		I157M		N166D			E189A			S227D				A263E	S271A		Y279F
Bacillus velezensis NJN-6		0.9294	SG6.1	pgdS		A36V	M38I	D55E	K58E		I67M	Q68H							E96D		I102L	L111T	T113N			Q117H				S140R	N145S		I157M		N166D			E189A			S227D				A263E	S271A		Y279F
Bacillus velezensis strain CMT-6		0.9294	SG6.1	pgdS		A36V	M38I	D55E	K58E		I67M	Q68H							E96D		I102L	L111T	T113N			Q117H				S140R	N145S		I157M		N166D			E189A			S227D				A263E	S271A		Y279F
Bacillus velezensis strain VTX20		0.9294	SG6.1	pgdS		A36V	M38I	D55E	K58E		I67M	Q68H							E96D		I102L	L111T	T113N			Q117H				S140R	N145S		I157M		N166D			E189A			S227D				A263E	S271A		Y279F
Bacillus amyloliquefaciens strain WF02		0.9294	SG6.1	pgdS		A36V	M38I	D55E	K58E		I67M	Q68H							E96D		I102L	L111T	T113N			Q117H				S140R	N145S		I157M		N166D			E189A			S227D				A263E	S271A		Y279F
Bacillus amyloliquefaciens strain T-5		0.9294	SG6.1	pgdS		A36V	M38I	D55E	K58E		I67M	Q68H							E96D		I102L	L111T	T113N			Q117H				S140R	N145S		I157M		N166D			E189A			S227D				A263E	S271A		Y279F
Bacillus amyloliquefaciens strain DH8030		0.9294	SG6.1	pgdS		A36V	M38I	D55E	K58E		I67M	Q68H							E96D		I102L	L111T	T113N			Q117H				S140R	N145S		I157M		N166D			E189A			S227D				A263E	S271A		Y279F
Bacillus amyloliquefaciens LFB112		0.9294	SG6.1	pgdS		A36V	M38I	D55E	K58E		I67M	Q68H							E96D		I102L	L111T	T113N			Q117H				S140R	N145S		I157M		N166D			E189A			S227D				A263E	S271A		Y279F
Bacillus velezensis strain VTX9		0.9294	SG6.1	pgdS		A36V	M38I	D55E	K58E		I67M	Q68H							E96D		I102L	L111T	T113N			Q117H	I122T			S140R	N145S		I157M		N166D			E189A			S227D				A263E	S271A		Y279F
Bacillus velezensis strain LABIM22		0.9319	SG6.1	pgdS		A36V	M38I	D55E	K58E		I67M	Q68H							E96D	L98S	I102L	L111T	T113N			Q117H				S140R	N145S				N166D				K204M		S227D							Y279F
Bacillus velezensis strain CACC 316		0.9343	SG6.2	pgdS		A36V	M38I	D55E	K58E		I67M	Q68H							E96D	L98S	I102L	L111T	T113N			Q117H				S140R	N145S				N166D						S227D							Y279F
Bacillus velezensis strain Bac57		0.9343	SG6.1	pgdS		A36V	M38I	D55E	K58E		I67M	Q68H							E96D	L98S	I102L	L111T	T113N			Q117H				S140R	N145S				N166D						S227D							Y279F
Bacillus velezensis strain SRCM102755		0.9343	SG6.2	pgdS		A36V	M38I	D55E	K58E		I67M	Q68H							E96D	L98S	I102L	L111T	T113N			Q117H				S140R	N145S				N166D						S227D							Y279F
Bacillus velezensis strain 83		0.9343	SG6.1	pgdS		A36V	M38I	D55E	K58E		I67M	Q68H							E96D	L98S	I102L	L111T	T113N			Q117H				S140R	N145S				N166D						S227D							Y279F
Bacillus velezensis strain ATR2		0.9319	SG6.1	pgdS		A36V	M38I	D55E	K58E			Q68H			V88I	A90T			E96D		I102L	L111T	T113N			Q117H				S140R	N145S				N166D	R174L					S227G							Y279F
Bacillus velezensis strain 157		0.9319	SG6.1	pgdS		A36V	M38I	D55E	K58E			Q68H			V88I	A90T			E96D		I102L	L111T	T113N			Q117H				S140R	N145S				N166D	R174L					S227G							Y279F
Bacillus velezensis strain AD-3		0.9319	SG6.1	pgdS		A36V	M38I	D55E	K58E			Q68H			V88I	A90T			E96D		I102L	L111T	T113N			Q117H				S140R	N145S				N166D	R174L					S227G							Y279F
Bacillus velezensis NAU-B3		0.9319	SG6.6	pgdS		A36V	M38I	D55E	K58E			Q68H			V88I	A90T			E96D		I102L	L111T	T113N			Q117H				S140R	N145S				N166D	R174L					S227G							Y279F
Bacillus velezensis strain JK19		0.9319	SG6.6	pgdS		A36V	M38I	D55E	K58E			Q68H			V88I	A90T			E96D		I102L	L111T	T113N			Q117H				S140R	N145S				N166D	R174L					S227G							Y279F
Bacillus amyloliquefaciens strain JP3144		0.9319	SG6.8	pgdS		A36V	M38I	D55E	K58E			Q68H			V88I	A90T			E96D		I102L	L111T	T113N			Q117H				S140R	N145S				N166D	R174L					S227G							Y279F
Bacillus velezensis strain 10075		0.9319	SG6.10	pgdS		A36V	M38I	D55E	K58E			Q68H			V88I	A90T			E96D		I102L	L111T	T113N			Q117H				S140R	N145S				N166D	R174L					S227G							Y279F
Bacillus velezensis strain JS25R		0.9319	SG6.1	pgdS		A36V	M38I	D55E	K58E			Q68H			V88I	A90T			E96D		I102L	L111T	T113N			Q117H				S140R	N145S				N166D	R174L					S227G							Y279F
Bacillus velezensis strain SCGB 574		0.9319	SG6.2	pgdS		A36V	M38I	D55E	K58E			Q68H			V88I	A90T			E96D		I102L	L111T	T113N			Q117H				S140R	N145S				N166D	R174L					S227G							Y279F
Bacillus velezensis strain CN026			SG6.1	pgdS		A36V	M38I	D55E	K58E			Q68H			V88I	A90T			E96D		I102L	L111T	T113N			Q117H				S140R	N145S				N166D	R174L				I207V	S227G							Y279F
Bacillus velezensis strain SRCM100072		0.9294	SG6.1	pgdS		A36V	M38I	D55E	K58E			Q68H			V88I	A90T			E96D		I102L	L111T	T113N			Q117H				S140R	N145S				N166D	R174L					S227N		D238N		A263E	S271A		Y279F
Bacillus velezensis strain JSRB 08		0.9294	SG6.1	pgdS		A36V	M38I	D55E	K58E			Q68H			V88I	A90T			E96D		I102L	L111T	T113N			Q117H				S140R	N145S				N166D	R174L					S227N		D238N		A263E	S271A		Y279F
Bacillus velezensis strain DH8043		0.9367	SG6.1	pgdS		A36V	M38I	D55E	K58E			Q68H							E96D	L98S	I102L	L111T	T113N			Q117H				S140R	N145S				N166D						S227G							Y279F
Bacillus velezensis strain JSRB 166		0.9392	SG6.1	pgdS		A36V	M38I	D55E	K58E			Q68H							E96D	L98S	I102L	L111T	T113N			Q117H				S140R	N145S				N166D						S227D							Y279F
Bacillus amyloliquefaciens strain R8-25		0.9367	SG6.1	pgdS		A36V	M38I	D55E	K58E			Q68H							E96D	L98S	I102L	L111T	T113N			Q117H				S140R	N145S				N166D						S227G							Y279F
Bacillus velezensis strain PEBA20		0.9294	SG6.1	pgdS		A36V	M38I	D55E	K58E			Q68H		K87E					E96D	L98S	I102L	L111T	T113N			Q117H				S140R	N145S				N166D	R174L				I207V	S227G							Y279F
Bacillus velezensis strain Lzh-a42		0.9294	SG6.1	pgdS		A36V	M38I	D55E	K58E			Q68H		K87E					E96D	L98S	I102L	L111T	T113N			Q117H				S140R	N145S				N166D	R174L				I207V	S227G							Y279F
Bacillus amyloliquefaciens strain ZJU1		0.9294	SG6.1	pgdS		A36V	M38I	D55E	K58E			Q68H		K87E					E96D	L98S	I102L	L111T	T113N			Q117H				S140R	N145S				N166D	R174L				I207V	S227G							Y279F
Bacillus velezensis strain NZ4		0.9319	SG6.1	pgdS		A36V	M38I	D55E	K58E			Q68H		K87E					E96D	L98S	I102L	L111T	T113N			Q117H				S140R	N145S				N166D	R174L					S227G							Y279F
Bacillus amyloliquefaciens strain ALB65		0.9319	SG6.1	pgdS		A36V	M38I	D55E	K58E			Q68H		K87E					E96D	L98S	I102L	L111T	T113N			Q117H				S140R	N145S				N166D	R174L					S227G							Y279F
Bacillus velezensis strain SGAir0473		0.9319	SG6.5	pgdS		A36V	M38I	D55E	K58E			Q68H		K87E					E96D	L98S	I102L	L111T	T113N			Q117H				S140R	N145S				N166D	R174L					S227G							Y279F
Bacillus amyloliquefaciens strain MOH1-5b		0.9294	SG6.1	pgdS		A36V	M38I	D55E	K58E			Q68H		K87E					E96D	L98S	I102L	L111T	T113N			Q117H				S140R	N145S				N166D						S227G							Y279F	T280S
Bacillus velezensis strain NST6		0.9319	SG6.4	pgdS		A36V		D55E	K58E		I67M	Q68H			V88I	A90T			E96D		I102L	L111T	T113N			Q117H				S140R	N145S				N166D	R174L					S227G							Y279F
Bacillus velezensis strain K26		0.9319	SG6.1	pgdS		A36V		D55E	K58E		I67M	Q68H			V88I	A90T			E96D		I102L	L111T	T113N			Q117H				S140R	N145S				N166D	R174L					S227G							Y279F
Bacillus velezensis strain DKU_NT_04		0.927	SG6.9	pgdS		A36V		D55E	K58E		I67M	Q68H			V88I	A90T			E96D		I102L	L111T	T113N			Q117H				S140R	N145S		I157M		N166D			E189A			S227N		D238N		A263E	S271A		Y279F
Bacillus amyloliquefaciens strain ARP23		0.9343	G7	pgdS		A36V		D55E	K58E		I67M	Q68H			V88I	A90T			E96D		I102L	L111T	T113N			Q117H				S140R	N145S				N166D			E189A			S227G							Y279F
Bacillus amyloliquefaciens strain FS1092		0.9343	SG6.5	pgdS		A36V		D55E	K58E		I67M	Q68H			V88I	A90T			E96D		I102L	L111T	T113N			Q117H				S140R	N145S				N166D						S227G							Y279F
Bacillus velezensis strain QST713		0.9343	SG6.1	pgdS		A36V		D55E	K58E		I67M	Q68H			V88I	A90T			E96D		I102L	L111T	T113N			Q117H				S140R	N145S				N166D						S227G							Y279F
Bacillus amyloliquefaciens strain INH2-4b		0.9343	SG6.1	pgdS		A36V		D55E	K58E		I67M	Q68H			V88I	A90T			E96D		I102L	L111T	T113N			Q117H				S140R	N145S				N166D						S227G							Y279F
Bacillus amyloliquefaciens strain ALB79		0.9343	SG6.1	pgdS		A36V		D55E	K58E		I67M	Q68H			V88I	A90T			E96D		I102L	L111T	T113N			Q117H				S140R	N145S				N166D						S227G							Y279F
Bacillus velezensis strain AK-0		0.9319	SG6.2	pgdS		A36V		D55E	K58E		I67M	Q68H			V88I	A90T			E96D		I102L	L111T	T113N			Q117H				S140R	N145S				N166D						S227G				A263E			Y279F
Bacillus velezensis strain GMEKP1		0.9319	SG6.3	pgdS		A36V		D55E	K58E		I67M	Q68H			V88I	A90T			E96D		I102L	L111T	T113N			Q117H				S140R	N145S				N166D						S227G				A263E			Y279F
Bacillus velezensis strain S141		0.9319	SG6.1	pgdS		A36V		D55E	K58E		I67M	Q68H			V88I	A90T			E96D		I102L	L111T	T113N			Q117H				S140R	N145S				N166D						S227G				A263E			Y279F
Bacillus velezensis strain LABIM40		0.9319	SG6.1	pgdS		A36V		D55E	K58E		I67M	Q68H			V88I	A90T			E96D		I102L	L111T	T113N			Q117H				S140R	N145S				N166D						S227G				A263E			Y279F
Bacillus velezensis strain P34		0.9319	SG6.1	pgdS		A36V		D55E	K58E		I67M	Q68H			V88I	A90T			E96D		I102L	L111T	T113N			Q117H				S140R	N145S				N166D						S227G				A263E			Y279F
Bacillus velezensis strain L-1		0.9294	SG6.3	pgdS		A36V		D55E	K58E		I67M	Q68H				A90T		K93N	E96D		I102L	L111T	T113N			Q117H			T139K	S140R	N145S				N166D						S227G				A263E			Y279F
Bacillus velezensis strain TB1501		0.9294	SG6.3	pgdS		A36V		D55E	K58E		I67M	Q68H				A90T		K93N	E96D		I102L	L111T	T113N			Q117H			T139K	S140R	N145S				N166D						S227G				A263E			Y279F
Bacillus amyloliquefaciens strain GKT04		0.9294	SG6.2	pgdS		A36V		D55E	K58E		I67M	Q68H				A90T		K93N	E96D		I102L	L111T	T113N			Q117H			T139K	S140R	N145S				N166D						S227G				A263E			Y279F
Bacillus velezensis strain TJ02		0.9294	SG6.1	pgdS		A36V		D55E	K58E		I67M	Q68H				A90T		K93N	E96D		I102L	L111T	T113N			Q117H			T139K	S140R	N145S				N166D						S227G				A263E			Y279F
Bacillus velezensis strain TB918		0.9294	SG6.1	pgdS		A36V		D55E	K58E		I67M	Q68H				A90T		K93N	E96D		I102L	L111T	T113N			Q117H			T139K	S140R	N145S				N166D						S227G				A263E			Y279F
Bacillus velezensis strain LBY-1		0.9294	SG6.1	pgdS		A36V		D55E	K58E		I67M	Q68H				A90T			E96D		I102L	L111T	T113N			Q117H			T139K	S140R	N145S				N166D						S227G				A263E			Y279F
Bacillus velezensis strain 1B-23		0.9294	SG6.1	pgdS		A36V		D55E	K58E		I67M	Q68H				A90T			E96D		I102L	L111T	T113N			Q117H			T139K	S140R	N145S				N166D						S227G				A263E			Y279F
Bacillus velezensis strain S4		0.927	SG6.1	pgdS		A36V		D55E	K58E		I67M	Q68H				A90T			E96D		I102L	L111T	T113N			Q117H			T139K	S140R	N145S				N166D						S227G				A263E			Y279F
Bacillus velezensis isolate UFLA258		0.9319	SG6.1	pgdS		A36V		D55E	K58E		I67M	Q68H				A90T			E96D		I102L	L111T	T113N			Q117H				S140R	N145S				N166D						S227G				A263E			Y279F
Bacillus amyloliquefaciens strain HM618		0.9319	SG6.1	pgdS		A36V		D55E	K58E		I67M	Q68H				A90T			E96D		I102L	L111T	T113N			Q117H				S140R	N145S				N166D						S227G				A263E			Y279F
Bacillus velezensis strain SRCM102744		0.9343	SG6.2	pgdS		A36V		D55E	K58E		I67M	Q68H				A90T			E96D		I102L	L111T	T113N			Q117H				S140R	N145S				N166D						S227G				A263E			Y279F
Bacillus velezensis strain SRCM102741		0.9343	SG6.4	pgdS		A36V		D55E	K58E		I67M	Q68H				A90T			E96D		I102L	L111T	T113N			Q117H				S140R	N145S				N166D						S227G				A263E			Y279F
Bacillus velezensis strain SRCM102742		0.9343	SG6.1	pgdS		A36V		D55E	K58E		I67M	Q68H				A90T			E96D		I102L	L111T	T113N			Q117H				S140R	N145S				N166D						S227G				A263E			Y279F
Bacillus velezensis strain FJAT-46737		0.9343	SG6.1	pgdS		A36V		D55E	K58E		I67M	Q68H				A90T			E96D		I102L	L111T	T113N			Q117H				S140R	N145S				N166D						S227G				A263E			Y279F
Bacillus velezensis AS43.3		0.9343	SG6.1	pgdS		A36V		D55E	K58E		I67M	Q68H				A90T			E96D		I102L	L111T	T113N			Q117H				S140R	N145S				N166D						S227G				A263E			Y279F
Bacillus velezensis strain SRCM102746		0.9343	SG6.1	pgdS		A36V		D55E	K58E		I67M	Q68H				A90T			E96D		I102L	L111T	T113N			Q117H				S140R	N145S				N166D						S227G				A263E			Y279F
Bacillus velezensis strain SRCM102747		0.9343	SG6.1	pgdS		A36V		D55E	K58E		I67M	Q68H				A90T			E96D		I102L	L111T	T113N			Q117H				S140R	N145S				N166D						S227G				A263E			Y279F
Bacillus velezensis strain SRCM102743		0.9343	SG6.1	pgdS		A36V		D55E	K58E		I67M	Q68H				A90T			E96D		I102L	L111T	T113N			Q117H				S140R	N145S				N166D						S227G				A263E			Y279F
Bacillus amyloliquefaciens strain JP3042		0.9343	SG6.1	pgdS		A36V		D55E	K58E		I67M	Q68H				A90T			E96D		I102L	L111T	T113N			Q117H				S140R	N145S				N166D						S227G				A263E			Y279F
Bacillus amyloliquefaciens UMAF6639		0.9416	SG6.4	pgdS		A36V		D55E	K58E		I67M	Q68H							E96D		I102L	L111T	T113N			Q117H				S140R	N145S				N166D						S227G							Y279F
Bacillus velezensis TrigoCor1448		0.9343	G7	pgdS		A36V		D55E	K58E		I67M	Q68H							E96D		I102L	L111T	T113N			Q117H				S140R	N145S				N166D						S227G				A263E			Y279F
Bacillus amyloliquefaciens UMAF6614		0.927	SG6.3	pgdS		A36V		D55E	K58E		I67M	Q68H	S72T		V88I	A90T			E96D		I102L	L111T	T113N			Q117H				S140R	N145S		I157M		N166D						S227G							Y279F
Bacillus amyloliquefaciens strain ALB69		0.927	SG6.1	pgdS		A36V		D55E	K58E		I67M	Q68H	S72T		V88I	A90T			E96D		I102L	L111T	T113N			Q117H				S140R	N145S		I157M		N166D						S227G							Y279F
Bacillus velezensis strain 9D-6		0.9319	SG6.3	pgdS		A36V		D55E	K58E		I67M	Q68H	S72T		V88I	A90T			E96D		I102L	L111T	T113N			Q117H				S140R	N145S		I157M		N166D			E189A			S227G							Y279F
Bacillus velezensis strain MH25		0.9319	SG6.1	pgdS		A36V		D55E	K58E		I67M	Q68H	S72T		V88I	A90T			E96D		I102L	L111T	T113N			Q117H				S140R	N145S		I157M		N166D			E189A			S227G							Y279F
Bacillus velezensis strain G341		0.9319	SG6.1	pgdS		A36V		D55E	K58E		I67M	Q68H	S72T		V88I	A90T			E96D		I102L	L111T	T113N			Q117H				S140R	N145S		I157M		N166D			E189A			S227G							Y279F
Bacillus velezensis strain BIM B-439D		0.9319	SG6.1	pgdS		A36V		D55E	K58E		I67M	Q68H	S72T		V88I	A90T			E96D		I102L	L111T	T113N			Q117H				S140R	N145S		I157M		N166D						S227G							Y279F
Bacillus amyloliquefaciens strain SH-B74		0.9319	SG6.1	pgdS		A36V		D55E	K58E		I67M	Q68H	S72T		V88I	A90T			E96D		I102L	L111T	T113N			Q117H				S140R	N145S		I157M		N166D						S227G							Y279F
Bacillus velezensis UCMB5033		0.9294	SG6.1	pgdS		A36V		D55E	K58E		I67M	Q68H	S72T		V88I	A90T			E96D		I102L	L111T	T113N			Q117H				S140R	N145S		I157M		N166D						S227G							Y279F
Bacillus velezensis strain BCSo1		0.9294	SG6.1	pgdS		A36V		D55E	K58E		I67M	Q68H	S72T		V88I	A90T			E96D		I102L	L111T	T113N			Q117H				S140R	N145S		I157M		N166D						S227G							Y279F
Bacillus velezensis strain SB1216		0.9294	G7	pgdS		A36V		D55E	K58E		I67M	Q68H	S72T		V88I	A90T			E96D		I102L	L111T	T113N			Q117H				S140R	N145S		I157M		N166D						S227G							Y279F
Bacillus velezensis strain NY12-2		0.9367	SG6.2	pgdS		A36V		D55E	K58E		I67M	Q68H							E96D	L98S	I102L	L111T	T113N			Q117H				S140R	N145S				N166D	R174F					S227G							Y279F
Bacillus velezensis strain ONU 553		0.9367	SG6.1	pgdS		A36V		D55E	K58E		I67M	Q68H							E96D		I102L	L111T	T113N			Q117H				S140R	N145S		I157M		N166D						S227G							Y279F
Bacillus amyloliquefaciens KHG19		0.9367	SG6.1	pgdS		A36V		D55E	K58E		I67M	Q68H							E96D		I102L	L111T	T113N			Q117H				S140R	N145S		I157M		N166D						S227G							Y279F
Bacillus velezensis strain CC09		0.9392	SG6.5	pgdS		A36V		D55E	K58E		I67M	Q68H							E96D		I102L	L111T	T113N			Q117H				S140R	N145S				N166D						S227G							Y279F
Bacillus amyloliquefaciens strain XJ5		0.9392	SG6.1	pgdS		A36V		D55E	K58E		I67M	Q68H							E96D		I102L	L111T	T113N			Q117H				S140R	N145S				N166D						S227G							Y279F
Bacillus velezensis strain CSUSB3		0.9392	SG6.1	pgdS		A36V		D55E	K58E		I67M	Q68H							E96D		I102L	L111T	T113N			Q117H				S140R	N145S				N166D						S227G							Y279F
Bacillus velezensis UCMB5036		0.9392	SG6.1	pgdS		A36V		D55E	K58E		I67M	Q68H							E96D		I102L	L111T	T113N			Q117H				S140R	N145S				N166D						S227G							Y279F
Bacillus velezensis strain UCMB5140		0.9392	SG6.1	pgdS		A36V		D55E	K58E		I67M	Q68H							E96D		I102L	L111T	T113N			Q117H				S140R	N145S				N166D						S227G							Y279F
Bacillus velezensis strain CGMCC 11640		0.9392	SG6.1	pgdS		A36V		D55E	K58E		I67M	Q68H							E96D		I102L	L111T	T113N			Q117H				S140R	N145S				N166D						S227G							Y279F
Bacillus velezensis strain DSYZ		0.9392	SG6.1	pgdS		A36V		D55E	K58E		I67M	Q68H							E96D		I102L	L111T	T113N			Q117H				S140R	N145S				N166D						S227G							Y279F
Bacillus velezensis strain LBUM279		0.9392	SG6.1	pgdS		A36V		D55E	K58E		I67M	Q68H							E96D		I102L	L111T	T113N			Q117H				S140R	N145S				N166D						S227G							Y279F
Bacillus velezensis strain CLA178		0.9392	SG6.1	pgdS		A36V		D55E	K58E		I67M	Q68H							E96D		I102L	L111T	T113N			Q117H				S140R	N145S				N166D						S227G							Y279F
Bacillus velezensis strain BA-26		0.9392	SG6.1	pgdS		A36V		D55E	K58E		I67M	Q68H							E96D		I102L	L111T	T113N			Q117H				S140R	N145S				N166D						S227G							Y279F
Bacillus amyloliquefaciens strain B15		0.9367	SG6.1	pgdS		A36V		D55E	K58E		I67M	Q68H							E96D		I102L	L111T	T113N			Q117H				S140R	N145S	K155M			N166D						S227G							Y279F
Bacillus velezensis strain GUAL210		0.9367	SG6.1	pgdS		A36V		D55E	K58E		I67M	Q68H							E96D		I102L	L111T	T113N			Q117H				S140R	N145S	K155M			N166D						S227G							Y279F
Bacillus velezensis strain AP183		0.9367	SG6.1	pgdS		A36V		D55E	K58E		I67M	Q68H							E96D		I102L	L111T	T113N			Q117H				S140R	N145S				N166D						S227G				A263E			Y279F
Bacillus velezensis strain LABIM44		0.9367	SG6.1	pgdS		A36V		D55E	K58E		I67M	Q68H							E96D		I102L	L111T	T113N			Q117H				S140R	N145S				N166D						S227G				A263E			Y279F
Bacillus velezensis strain NKG-1		0.9319	SG6.1	pgdS		A36V		D55E	K58E		I67M	Q68H							E96D		I102L	L111T	T113N			Q117H				S140R	N145S				N166D						S227G				A263E			Y279F
Bacillus velezensis strain SRCM102752		0.9343	SG6.1	pgdS		A36V		D55E	K58E		I67M	Q68H							E96D		I102L	L111T	T113N			Q117H				S140R	N145S				N166D						S227G				A263E			Y279F
Bacillus velezensis strain AL7		0.9367	SG6.1	pgdS		A36V		D55E	K58E		I67M	Q68H							E96D		I102L	L111T	T113N			Q117H				S140R	N145S				N166D						S227D	K229R					H278N	Y279F
Bacillus velezensis strain HAB-2		0.9367	SG6.1	pgdS		A36V		D55E	K58E		I67M	Q68H							E96D		I102L	L111T	T113N			Q117H				S140R	N145S				N166D						S227D	K229R					H278N	Y279F
Bacillus velezensis strain UCMB5007		0.9392	SG6.1	pgdS		A36V		D55E	K58E		I67M	Q68H							E96D		I102L	L111T	T113N			Q117H				S140R	N145S				N166D						S227D							Y279F
Bacillus velezensis strain UCMB5044		0.9392	SG6.1	pgdS		A36V		D55E	K58E		I67M	Q68H							E96D		I102L	L111T	T113N			Q117H				S140R	N145S				N166D						S227D							Y279F
Bacillus velezensis strain VCC-2003		0.9392	SG6.1	pgdS		A36V		D55E	K58E		I67M	Q68H							E96D		I102L	L111T	T113N			Q117H				S140R	N145S				N166D						S227D							Y279F
Bacillus velezensis strain A2		0.9416	SG6.2	pgdS		A36V		D55E	K58E		I67M	Q68H							E96D		I102L	L111T	T113N			Q117H				S140R	N145S				N166D						S227D							Y279F
Bacillus velezensis strain GYL4		0.9416	SG6.2	pgdS		A36V		D55E	K58E		I67M	Q68H							E96D		I102L	L111T	T113N			Q117H				S140R	N145S				N166D						S227D							Y279F
Bacillus velezensis strain ANSB01E		0.9416	SG6.2	pgdS		A36V		D55E	K58E		I67M	Q68H							E96D		I102L	L111T	T113N			Q117H				S140R	N145S				N166D						S227D							Y279F
Bacillus amyloliquefaciens strain WS-8		0.9416	SG6.2	pgdS		A36V		D55E	K58E		I67M	Q68H							E96D		I102L	L111T	T113N			Q117H				S140R	N145S				N166D						S227D							Y279F
Bacillus velezensis strain K01		0.9416	SG6.3	pgdS		A36V		D55E	K58E		I67M	Q68H							E96D		I102L	L111T	T113N			Q117H				S140R	N145S				N166D						S227D							Y279F
Bacillus velezensis strain LDO2		0.9416	SG6.3	pgdS		A36V		D55E	K58E		I67M	Q68H							E96D		I102L	L111T	T113N			Q117H				S140R	N145S				N166D						S227D							Y279F
Bacillus velezensis strain WLYS23		0.9416	SG6.4	pgdS		A36V		D55E	K58E		I67M	Q68H							E96D		I102L	L111T	T113N			Q117H				S140R	N145S				N166D						S227D							Y279F
Bacillus velezensis strain ZeaDK315Endobac16		0.9416	SG6.1	pgdS		A36V		D55E	K58E		I67M	Q68H							E96D		I102L	L111T	T113N			Q117H				S140R	N145S				N166D						S227D							Y279F
Bacillus velezensis SQR9		0.9416	SG6.1	pgdS		A36V		D55E	K58E		I67M	Q68H							E96D		I102L	L111T	T113N			Q117H				S140R	N145S				N166D						S227D							Y279F
Bacillus velezensis strain ZF145		0.9416	SG6.1	pgdS		A36V		D55E	K58E		I67M	Q68H							E96D		I102L	L111T	T113N			Q117H				S140R	N145S				N166D						S227D							Y279F
Bacillus velezensis strain JT3-1		0.9416	SG6.1	pgdS		A36V		D55E	K58E		I67M	Q68H							E96D		I102L	L111T	T113N			Q117H				S140R	N145S				N166D						S227D							Y279F
Bacillus velezensis strain DR-08		0.9416	SG6.1	pgdS		A36V		D55E	K58E		I67M	Q68H							E96D		I102L	L111T	T113N			Q117H				S140R	N145S				N166D						S227D							Y279F
Bacillus velezensis strain FJAT-52631		0.9416	SG6.1	pgdS		A36V		D55E	K58E		I67M	Q68H							E96D		I102L	L111T	T113N			Q117H				S140R	N145S				N166D						S227D							Y279F
Bacillus velezensis strain BS-G1		0.9416	SG6.1	pgdS		A36V		D55E	K58E		I67M	Q68H							E96D		I102L	L111T	T113N			Q117H				S140R	N145S				N166D						S227D							Y279F
Bacillus velezensis strain JTYP2		0.9416	SG6.1	pgdS		A36V		D55E	K58E		I67M	Q68H							E96D		I102L	L111T	T113N			Q117H				S140R	N145S				N166D						S227D							Y279F
Bacillus velezensis strain LC1		0.9416	SG6.1	pgdS		A36V		D55E	K58E		I67M	Q68H							E96D		I102L	L111T	T113N			Q117H				S140R	N145S				N166D						S227D							Y279F
Bacillus velezensis strain ZF2		0.9416	SG6.1	pgdS		A36V		D55E	K58E		I67M	Q68H							E96D		I102L	L111T	T113N			Q117H				S140R	N145S				N166D						S227D							Y279F
Bacillus velezensis strain S3-1		0.9416	SG6.1	pgdS		A36V		D55E	K58E		I67M	Q68H							E96D		I102L	L111T	T113N			Q117H				S140R	N145S				N166D						S227D							Y279F
Bacillus velezensis strain J17-4		0.9416	SG6.1	pgdS		A36V		D55E	K58E		I67M	Q68H							E96D		I102L	L111T	T113N			Q117H				S140R	N145S				N166D						S227D							Y279F
Bacillus velezensis strain GQJK49		0.9416	SG6.1	pgdS		A36V		D55E	K58E		I67M	Q68H							E96D		I102L	L111T	T113N			Q117H				S140R	N145S				N166D						S227D							Y279F
Bacillus velezensis strain BIM B-1312D		0.9416	SG6.1	pgdS		A36V		D55E	K58E		I67M	Q68H							E96D		I102L	L111T	T113N			Q117H				S140R	N145S				N166D						S227D							Y279F
Bacillus velezensis strain WSM-1		0.9416	SG6.1	pgdS		A36V		D55E	K58E		I67M	Q68H							E96D		I102L	L111T	T113N			Q117H				S140R	N145S				N166D						S227D							Y279F
Bacillus velezensis strain UB2017		0.9416	SG6.1	pgdS		A36V		D55E	K58E		I67M	Q68H							E96D		I102L	L111T	T113N			Q117H				S140R	N145S				N166D						S227D							Y279F
Bacillus velezensis strain BSC16a		0.9416	SG6.1	pgdS		A36V		D55E	K58E		I67M	Q68H							E96D		I102L	L111T	T113N			Q117H				S140R	N145S				N166D						S227D							Y279F
Bacillus velezensis strain B4-7		0.9416	SG6.1	pgdS		A36V		D55E	K58E		I67M	Q68H							E96D		I102L	L111T	T113N			Q117H				S140R	N145S				N166D						S227D							Y279F
Bacillus velezensis strain LS69		0.9416	SG6.1	pgdS		A36V		D55E	K58E		I67M	Q68H							E96D		I102L	L111T	T113N			Q117H				S140R	N145S				N166D						S227D							Y279F
Bacillus velezensis strain KOF112		0.9416	SG6.1	pgdS		A36V		D55E	K58E		I67M	Q68H							E96D		I102L	L111T	T113N			Q117H				S140R	N145S				N166D						S227D							Y279F
Bacillus velezensis strain CBMB205		0.9416	SG6.1	pgdS		A36V		D55E	K58E		I67M	Q68H							E96D		I102L	L111T	T113N			Q117H				S140R	N145S				N166D						S227D							Y279F
Bacillus velezensis strain CBMB205		0.9416	SG6.1	pgdS		A36V		D55E	K58E		I67M	Q68H							E96D		I102L	L111T	T113N			Q117H				S140R	N145S				N166D						S227D							Y279F
Bacillus velezensis strain sx01604		0.9416	SG6.1	pgdS		A36V		D55E	K58E		I67M	Q68H							E96D		I102L	L111T	T113N			Q117H				S140R	N145S				N166D						S227D							Y279F
Bacillus velezensis strain LG37		0.9416	SG6.1	pgdS		A36V		D55E	K58E		I67M	Q68H							E96D		I102L	L111T	T113N			Q117H				S140R	N145S				N166D						S227D							Y279F
Bacillus velezensis strain GY65		0.9416	SG6.1	pgdS		A36V		D55E	K58E		I67M	Q68H							E96D		I102L	L111T	T113N			Q117H				S140R	N145S				N166D						S227D							Y279F
Bacillus amyloliquefaciens strain G10		0.9416	SG6.1	pgdS		A36V		D55E	K58E		I67M	Q68H							E96D		I102L	L111T	T113N			Q117H				S140R	N145S				N166D						S227D							Y279F
Bacillus velezensis strain SWUJ1		0.9367	SG6.1	pgdS		A36V		D55E	K58E		I67M	Q68H							E96D		I102L	L111A	T113N			Q117H				S140R	N145S				N166D						S227D							Y279F
Bacillus velezensis strain HN-Q-8		0.9367	SG6.1	pgdS		A36V		D55E	K58E		I67M	Q68H							E96D		I102L	L111T	T113N			Q117H				S140R	N145S				N166D						S227G							Y279F
Bacillus velezensis UCMB5113		0.927	SG6.1	pgdS		A36V		D55E	K58E		I67M	Q68H	S72T		V88I	A90T			E96D		I102L	L111T	T113N			Q117H				S140R	N145S		I157M		N166D						S227G							Y279F
Bacillus velezensis strain At1		0.927	SG6.1	pgdS		A36V		D55E	K58E		I67M	Q68H	S72T		V88I	A90T			E96D		I102L	L111T	T113N			Q117H				S140R	N145S		I157M		N166D						S227G							Y279F
Bacillus velezensis strain BS-37		0.9343	SG6.3	pgdS		A36V		D55E	K58E			Q68H				A90T			E96D		I102L	L111T	T113N			Q117H				S140R	N145S				N166D						S227G				A263E			Y279F
Bacillus amyloliquefaciens strain V417		0.9416	SG6.4	pgdS		A36V		D55E	K58E			Q68H				A90T			E96D		I102L	L111T	T113N			Q117H				S140R	N145S				N166D						S227G							Y279F
Bacillus velezensis FZB42		0.9416	SG6.1	pgdS		A36V		D55E	K58E			Q68H				A90T			E96D		I102L	L111T	T113N			Q117H				S140R	N145S				N166D						S227G							Y279F
Bacillus velezensis strain KKLW		0.9416	SG6.1	pgdS		A36V		D55E	K58E			Q68H				A90T			E96D		I102L	L111T	T113N			Q117H				S140R	N145S				N166D						S227G							Y279F
Bacillus velezensis strain US1		0.9416	SG6.1	pgdS		A36V		D55E	K58E			Q68H				A90T			E96D		I102L	L111T	T113N			Q117H				S140R	N145S				N166D						S227G							Y279F
Bacillus velezensis strain SYP-B637		0.9416	SG6.1	pgdS		A36V		D55E	K58E			Q68H				A90T			E96D		I102L	L111T	T113N			Q117H				S140R	N145S				N166D						S227G							Y279F
Bacillus amyloliquefaciens strain DGL1		0.9416	SG6.1	pgdS		A36V		D55E	K58E			Q68H				A90T			E96D		I102L	L111T	T113N			Q117H				S140R	N145S				N166D						S227G							Y279F
Bacillus amyloliquefaciens strain V167		0.9416	SG6.1	pgdS		A36V		D55E	K58E			Q68H				A90T			E96D		I102L	L111T	T113N			Q117H				S140R	N145S				N166D						S227G							Y279F
Bacillus amyloliquefaciens CC178		0.9416	SG6.1	pgdS		A36V		D55E	K58E			Q68H				A90T			E96D		I102L	L111T	T113N			Q117H				S140R	N145S				N166D						S227G							Y279F
Bacillus velezensis strain GUMT319		0.9319	SG6.1	pgdS		A36V		D55E	K58E			Q68H			V88I	A90T			E96D		I102L	L111T	T113N			Q117H				S140R	N145S				N166D			E189A			S227G				A263E	S271A		Y279F
Bacillus velezensis strain BIOMA BV10		0.9367	SG6.1	pgdS		A36V		D55E	K58E			Q68H			V88I	A90T			E96D		I102L	L111T	T113N			Q117H			T139K	S140R	N145S				N166D						S227G							Y279F
Bacillus amyloliquefaciens strain 35M		0.9805	SG6.1	pgdS				D55E		D59E	I67M																	E134A									S185G											Y279F
Bacillus amyloliquefaciens strain Ba13		0.9805	SG6.1	pgdS				D55E		D59E	I67M																	E134A									S185G											Y279F
Bacillus amyloliquefaciens strain RD7-7		0.983	SG6.1	pgdS				D55E		D59E	I67M																	E134A																				Y279F
Bacillus amyloliquefaciens TA208		0.9878	SG6.7	pgdS							I67M						V92I											E134A
Bacillus amyloliquefaciens XH7		0.9878	SG6.7	pgdS							I67M						V92I											E134A
Bacillus amyloliquefaciens strain Bam1		0.9878	SG6.1	pgdS							I67M						V92I											E134A
Bacillus amyloliquefaciens strain H		0.9878	SG6.1	pgdS							I67M						V92I											E134A
Bacillus amyloliquefaciens strain YP6		0.9903	SG6.1	pgdS							I67M																	E134A
Bacillus amyloliquefaciens strain MT45		0.9903	SG6.1	pgdS							I67M																	E134A
Mutation site	S36P	N45K	N45I	E60A	Q69H	N112T	S114T	M128I	K144Q	S149N	T151A	A159V	A159S	E215K	A219T	I224V	K230T	A254E	T267N	G336V	K344T	K354E	D357A	K359M	I375T	L387I	N397K	A407V
Number of amino acid diversity sites in PgdS	10	16	7	6	2	146	147	5	20	6	1	1	2	1	1	146	6	6	1	1	1	153	1	1	2	1	1	1
Mutation site	A36V	M38I	D55E	K58E	I67M	Q68H	E96D	I102L	L111T	T113N	Q117H	S140R	N145S	N166D	S227D	A263E	Y279H	D293E	Y303H	A313V	V328I	E342D	A349V	S352D	L385V	S407G	I410L
The number of amino acid diversity sites in PgdS	215	99	218	215	191	215	216	216	215	216	216	216	216	215	106	106	219	143	216	147	206	216	216	216	216	143	224
[truncated: 26 more columns]

## Sheet: pghB
Strains	Genebank编号	homology	genotype	Gene	amino acid site
					2	4	30	35	46	63	65	66	67	85	89	103	105	112	114	126	135	146	154	165	169	172	177	196	200	201
					K	M	L	P	E	V	Q	R	N	E	A	N	P	A	R	E	N	S	R	A	A	R	R	L	T
Bacillus subtilis strain SRCM103637		0.995	SG2.1	pghB					E46D
Bacillus subtilis subsp. subtilis strain SRCM100757		0.995	SG2.1	pghB					E46D
Bacillus subtilis subsp. subtilis strain SRCM100761		0.995	SG2.1	pghB					E46D
Bacillus subtilis strain SRCM103517		0.99	SG2.1	pghB	K2T																	S146N
Bacillus subtilis strain SRCM102749		0.99	SG2.1	pghB	K2T																	S146N
Bacillus subtilis strain HD15		0.98	SG2.6	pghB	K2T	M4R	L30F															S146N
Bacillus subtilis subsp. subtilis strain ONU 559		0.98	SG2.1	pghB						V63L	Q65P				A89D							S146N
Bacillus subtilis strain HMNig-2		0.975	SG2.1	pghB	K2T	M4R	L30F								A89D							S146N
Bacillus subtilis strain MENO2		0.975	SG2.1	pghB	K2E											N103K						S146N				C172R			T200K
Bacillus subtilis strain ATCC 11774		0.975	SG2.2	pghB	K2E					V63L					A89D	N103K										C172R
Bacillus subtilis HJ5		0.97	SG2.1	pghB	K2E					V63L						N103K						S146N				C172R			T200K
Bacillus subtilis strain SRCM103689		0.97	SG2.1	pghB	K2E					V63L						N103K						S146N				C172R			T200K
Bacillus subtilis subsp. subtilis str. BAB-1		0.97	SG2.1	pghB	K2E					V63L						N103K						S146N				C172R			T200K
Bacillus subtilis strain SX01705		0.97	SG2.1	pghB	K2E					V63L						N103K						S146N				C172R			T200K
Bacillus subtilis strain BYS2		0.97	SG2.1	pghB	K2E					V63L						N103K						S146N				C172R			T200K
Bacillus subtilis subsp. subtilis strain BSD-2		0.97	SG2.1	pghB	K2E					V63L						N103K						S146N				C172R			T200K
Bacillus subtilis XF-1		0.97	SG2.1	pghB	K2E					V63L						N103K						S146N				C172R			T200K
Bacillus subtilis strain CV16		0.97	SG2.1	pghB	K2E					V63L					A89D	N103K										C172R			T200K
Bacillus subtilis strain 73		0.97	SG2.1	pghB	K2E					V63L					A89D	N103K										C172R			T200K
Bacillus subtilis strain JCL16		0.97	SG2.1	pghB	K2E					V63L					A89D	N103K										C172R			T200K
Bacillus subtilis strain TLO3		0.97	SG2.1	pghB	K2E					V63L					A89D	N103K										C172R			T200K
Bacillus subtilis strain SRCM104005		0.97	SG2.1	pghB	K2E					V63L					A89D	N103K										C172R			T200K
Bacillus subtilis strain SRCM103571		0.97	SG2.1	pghB	K2E					V63L					A89D	N103K						S146N							T200K
Bacillus subtilis strain SRCM102754		0.97	SG1.3	pghB	K2E										A89D	N103K						S146N	R154T			C172R
Bacillus subtilis strain HJ0-6		0.97	SG2.1	pghB	K2E					V63L					A89D	N103K						S146N				C172R
Bacillus subtilis strain SRCM103612		0.97	SG2.1	pghB	K2E					V63L					A89D	N103K						S146N				C172R
Bacillus subtilis strain ms-2		0.97	SG2.1	pghB	K2E					V63L					A89D	N103K						S146N				C172R
Bacillus subtilis subsp. subtilis str. 168(2)		0.97	SG2.1	pghB	K2E					V63L					A89D	N103K						S146N				C172R
Bacillus subtilis subsp. subtilis str. OH 131.1 strain OH131.1		0.97	SG2.1	pghB	K2E					V63L					A89D	N103K						S146N				C172R
Bacillus subtilis strain MBI 600		0.97	SG2.1	pghB	K2E					V63L					A89D	N103K						S146N				C172R
Bacillus subtilis subsp. subtilis strain CU1050		0.97	SG2.1	pghB	K2E					V63L					A89D	N103K						S146N				C172R
Bacillus subtilis BEST7003		0.97	SG2.1	pghB	K2E					V63L					A89D	N103K						S146N				C172R
Bacillus subtilis PY79		0.97	SG2.1	pghB	K2E					V63L					A89D	N103K						S146N				C172R
Bacillus subtilis strain MB9_B6		0.97	SG2.1	pghB	K2E					V63L					A89D	N103K						S146N				C172R
Bacillus subtilis strain SG6		0.97	SG2.1	pghB	K2E					V63L					A89D	N103K						S146N				C172R
Bacillus subtilis strain QB61		0.97	SG2.1	pghB	K2E					V63L					A89D	N103K						S146N				C172R
Bacillus subtilis strain MB9_B4		0.97	SG2.1	pghB	K2E					V63L					A89D	N103K						S146N				C172R
Bacillus subtilis strain P9_B1		0.97	SG2.1	pghB	K2E					V63L					A89D	N103K						S146N				C172R
Bacillus subtilis strain FJAT-4		0.97	SG1.1	pghB	K2E					V63L					A89D	N103K						S146N				C172R
Bacillus subtilis strain NCIB 3610		0.97	SG1.1	pghB	K2E					V63L					A89D	N103K						S146N				C172R
Bacillus subtilis strain MB9_B1		0.97	SG1.1	pghB	K2E					V63L					A89D	N103K						S146N				C172R
Bacillus subtilis strain BS49		0.97	SG1.1	pghB	K2E					V63L					A89D	N103K						S146N				C172R
Bacillus subtilis strain BS34A		0.97	SG1.1	pghB	K2E					V63L					A89D	N103K						S146N				C172R
Bacillus subtilis strain MB8_B1		0.97	SG1.1	pghB	K2E					V63L					A89D	N103K						S146N				C172R
Bacillus subtilis strain LBUM979		0.97	SG1.1	pghB	K2E					V63L					A89D	N103K						S146N				C172R
Bacillus subtilis strain SP1		0.97	SG1.1	pghB	K2E					V63L					A89D	N103K						S146N				C172R
Bacillus subtilis strain P8_B1		0.97	SG1.1	pghB	K2E					V63L					A89D	N103K						S146N				C172R
Bacillus subtilis strain P8_B3		0.97	SG1.1	pghB	K2E					V63L					A89D	N103K						S146N				C172R
Bacillus subtilis strain PS832		0.97	SG1.1	pghB	K2E					V63L					A89D	N103K						S146N				C172R
Bacillus subtilis strain WB800N		0.97	SG1.1	pghB	K2E					V63L					A89D	N103K						S146N				C172R
Bacillus subtilis subsp. subtilis str. 168		0.97	SG1.1	pghB	K2E					V63L					A89D	N103K						S146N				C172R
Bacillus subtilis subsp. subtilis str. 168(1)		0.97	SG1.1	pghB	K2E					V63L					A89D	N103K						S146N				C172R
Bacillus subtilis subsp. subtilis str. 168(3)		0.97	SG1.1	pghB	K2E					V63L					A89D	N103K						S146N				C172R
Bacillus subtilis subsp. subtilis str. 168(4)		0.97	SG1.1	pghB	K2E					V63L					A89D	N103K						S146N				C172R
Bacillus subtilis subsp. subtilis str. 168(5)		0.97	SG1.1	pghB	K2E					V63L					A89D	N103K						S146N				C172R
Bacillus subtilis subsp. subtilis str. 168(6)		0.97	SG1.1	pghB	K2E					V63L					A89D	N103K						S146N				C172R
Bacillus subtilis subsp. subtilis str. JH642		0.97	SG1.1	pghB	K2E					V63L					A89D	N103K						S146N				C172R
Bacillus subtilis strain SZMC 6179J isolate B23		0.97	SG1.1	pghB	K2E					V63L					A89D	N103K						S146N				C172R
Bacillus subtilis strain MB8_B7		0.97	SG1.1	pghB	K2E					V63L					A89D	N103K						S146N				C172R
Bacillus subtilis subsp. subtilis str. JH642 substr. AG174 strain JH642		0.97	SG1.1	pghB	K2E					V63L					A89D	N103K						S146N				C172R
Bacillus subtilis subsp. subtilis str. AG1839		0.97	SG1.1	pghB	K2E					V63L					A89D	N103K						S146N				C172R
Bacillus subtilis subsp. subtilis 6051-HGW		0.97	SG1.1	pghB	K2E					V63L					A89D	N103K						S146N				C172R
Bacillus subtilis subsp. subtilis strain KCTC 3135		0.97	SG1.1	pghB	K2E					V63L					A89D	N103K						S146N				C172R
Bacillus subtilis subsp. subtilis str. SMY	NZ_CM000490.1	0.97	SG1.1	pghB	K2E					V63L					A89D	N103K						S146N				C172R
Bacillus subtilis subsp. subtilis str. SMY		0.97	SG1.1	pghB	K2E					V63L					A89D	N103K						S146N				C172R
Bacillus subtilis subsp. subtilis strain 3NA isolate 1970 (Michel and Millet)		0.97	SG1.1	pghB	K2E					V63L					A89D	N103K						S146N				C172R
Bacillus subtilis subsp. subtilis strain QB5412		0.97	SG1.1	pghB	K2E					V63L					A89D	N103K						S146N				C172R
Bacillus subtilis subsp. subtilis strain QB5413		0.97	G5	pghB	K2E					V63L					A89D	N103K						S146N				C172R
Bacillus subtilis subsp. subtilis strain NBRC 13719		0.97	SG1.1	pghB	K2E					V63L					A89D	N103K						S146N				C172R
Bacillus subtilis subsp. subtilis strain 168G		0.97	SG1.1	pghB	K2E					V63L					A89D	N103K						S146N				C172R
Bacillus subtilis subsp. subtilis strain SSJ-1		0.97	SG1.2	pghB	K2E					V63L					A89D	N103K						S146N				C172R
Bacillus subtilis QB928		0.97	SG1.1	pghB	K2E					V63L					A89D	N103K						S146N				C172R
Bacillus subtilis subsp. subtilis NCIB 3610		0.97	SG1.1	pghB	K2E					V63L					A89D	N103K						S146N				C172R
Bacillus subtilis strain BEST3106		0.97	SG1.1	pghB	K2E					V63L					A89D	N103K						S146N				C172R
Bacillus subtilis strain BEST3096		0.97	SG1.1	pghB	K2E					V63L					A89D	N103K						S146N				C172R
Bacillus subtilis strain BEST3145		0.97	SG1.1	pghB	K2E					V63L					A89D	N103K						S146N				C172R
Bacillus subtilis strain BEST3102		0.97	SG1.1	pghB	K2E					V63L					A89D	N103K						S146N				C172R
Bacillus subtilis strain BEST3095		0.97	SG1.1	pghB	K2E					V63L					A89D	N103K						S146N				C172R
Bacillus subtilis strain BEST3136		0.97	SG1.1	pghB	K2E					V63L					A89D	N103K						S146N				C172R
Bacillus subtilis strain BEST3109		0.97	SG1.1	pghB	K2E					V63L					A89D	N103K						S146N				C172R
Bacillus subtilis strain BEST3125		0.97	SG1.1	pghB	K2E					V63L					A89D	N103K						S146N				C172R
Bacillus subtilis KCTC 1028		0.97	SG1.1	pghB	K2E					V63L					A89D	N103K						S146N				C172R
Bacillus subtilis strain Bsi		0.97	SG1.1	pghB	K2E					V63L					A89D	N103K						S146N				C172R
Bacillus subtilis strain_R10		0.97	SG1.6	pghB	K2E					V63L					A89D	N103K						S146N				C172R
Bacillus subtilis strain_R18		0.97	SG1.7	pghB	K2E					V63L					A89D	N103K						S146N				C172R
Bacillus subtilis strain_R19		0.97	SG1.8	pghB	K2E					V63L					A89D	N103K						S146N				C172R
Bacillus subtilis strain_R20		0.97	SG1.9	pghB	K2E					V63L					A89D	N103K						S146N				C172R
Bacillus subtilis strain SC3.7		0.97	SG2.1	pghB						V63L					A89D	N103K						S146N				C172R			T200K
Bacillus subtilis strain GOT9		0.965	SG2.6	pghB	K2E					V63L					A89D	N103K						S146N				C172R			T200K
Bacillus subtilis strain R31		0.965	SG2.6	pghB	K2E					V63L					A89D	N103K						S146N				C172R			T200K
Bacillus subtilis strain 75		0.965	SG2.1	pghB	K2E					V63L					A89D	N103K						S146N				C172R			T200K
Bacillus subtilis strain SRCM103629		0.965	SG2.1	pghB	K2E					V63L					A89D	N103K						S146N				C172R			T200K
Bacillus subtilis strain BJQ0005		0.965	SG2.1	pghB	K2E					V63L					A89D	N103K						S146N				C172R			T200K
Bacillus subtilis strain SRCM103971		0.965	SG2.1	pghB	K2E					V63L					A89D	N103K						S146N				C172R			T200K
Bacillus subtilis strain TR21		0.965	SG2.1	pghB	K2E					V63L					A89D	N103K						S146N				C172R			T200K
Bacillus subtilis strain BIM B-569G		0.965	SG2.1	pghB	K2E					V63L					A89D	N103K						S146N				C172R			T200K
Bacillus subtilis strain So1b		0.965	SG2.1	pghB	K2E					V63L					A89D	N103K						S146N				C172R			T200K
Bacillus subtilis strain SRCM103551		0.965	SG2.1	pghB	K2E					V63L					A89D	N103K						S146N				C172R			T200K
Bacillus subtilis strain SRCM103696		0.965	SG2.1	pghB	K2E					V63L					A89D	N103K						S146N				C172R			T200K
Bacillus subtilis strain UD1022		0.965	SG2.1	pghB	K2E					V63L					A89D	N103K						S146N				C172R			T200K
Bacillus subtilis strain GS 188		0.965	SG2.1	pghB	K2E					V63L					A89D	N103K						S146N				C172R			T200K
Bacillus subtilis TO-A		0.965	SG2.1	pghB	K2E					V63L					A89D	N103K						S146N				C172R			T200K
Bacillus subtilis subsp. subtilis strain G7		0.965	SG2.1	pghB	K2E					V63L					A89D	N103K						S146N				C172R			T200K
Bacillus subtilis subsp. subtilis strain SRCM101392		0.965	SG2.1	pghB	K2E					V63L					A89D	N103K						S146N				C172R			T200K
Bacillus subtilis subsp. subtilis strain UCMB5021		0.965	SG2.1	pghB	K2E					V63L					A89D	N103K						S146N				C172R			T200K
Bacillus subtilis subsp. subtilis strain UCMB5121		0.965	SG2.1	pghB	K2E					V63L					A89D	N103K						S146N				C172R			T200K
Bacillus subtilis strain SRCM102753		0.965	SG2.1	pghB	K2E					V63L					A89D	N103K						S146N				C172R			T200K
Bacillus subtilis strain SEM-9		0.965	SG2.1	pghB	K2E					V63L					A89D	N103K						S146N				C172R			T200K
Bacillus subtilis strain SRCM102745		0.965	SG2.1	pghB	K2E					V63L					A89D	N103K						S146N				C172R			T200K
Bacillus subtilis strain SRCM102751		0.965	SG2.1	pghB	K2E					V63L					A89D	N103K						S146N				C172R			T200K
Bacillus subtilis subsp. subtilis str. BSP1		0.965	SG2.1	pghB	K2E					V63L					A89D	N103K						S146N				C172R			T200K
Bacillus subtilis strain s-16		0.965	SG1.1	pghB	K2E					V63L					A89D	N103K						S146N				C172R			T200K
Bacillus subtilis strain FB6-3		0.965	SG1.1	pghB	K2E					V63L					A89D	N103K						S146N				C172R			T200K
Bacillus subtilis strain SRCM102748		0.965	SG1.4	pghB	K2E					V63L					A89D	N103K						S146N				C172R			T200K
Bacillus subtilis strain TO-A JPC		0.965	SG2.2	pghB	K2E					V63L					A89D	N103K						S146N				C172R			T200K
Bacillus subtilis strain SRCM101393		0.965	SG2.2	pghB	K2E					V63L					A89D	N103K						S146N				C172R			T200K
Bacillus subtilis BSn5		0.965	SG2.4	pghB	K2E					V63L					A89D	N103K						S146N				C172R			T200K
Bacillus subtilis strain 50-1		0.965	SG2.7	pghB	K2E					V63L					A89D	N103K						S146N				C172R			T200K
Bacillus subtilis strain SRCM102750		0.965	SG2.7	pghB	K2E					V63L					A89D	N103K						S146N				C172R			T200K
Bacillus subtilis strain AMR1		0.965	SG1.5	pghB	K2E					V63L					A89D	N103K						S146N				C172R			T200K
Bacillus subtilis strain YPS-32		0.965	SG2.1	pghB	K2E					V63L					A89D	N103K						S146N				C172R			T200K
Bacillus subtilis strain SRCM103837		0.965	SG2.1	pghB						V63L	Q65P				A89D	N103K						S146N				C172R			T200K
Bacillus subtilis strain SRCM103835		0.965	SG2.1	pghB						V63L	Q65P				A89D	N103K						S146N				C172R			T200K
Bacillus subtilis strain H19		0.965	SG2.1	pghB						V63L					A89D	N103K						S146N				C172R	R177H		T200K
Bacillus subtilis strain MB8_B10		0.965	SG1.1	pghB	K2T	M4R				V63L	Q65P					N103K	P105Q					S146N
Bacillus subtilis strain SRCM103862		0.965	SG2.1	pghB	K2T	M4R				V63L	Q65P					N103K	P105Q					S146N
Bacillus subtilis subsp. subtilis strain IITK SM1		0.965	SG2.1	pghB	K2T	M4R				V63L	Q65P					N103K	P105Q					S146N
Bacillus subtilis strain RS10		0.965	SG2.8	pghB	K2T	M4R				V63L	Q65P		N67S		A89D							S146N
Bacillus subtilis strain VV2		0.96	SG2.6	pghB	K2T	M4R	L30F			V63L	Q65P				A89D	N103K						S146N
Bacillus subtilis strain 7PJ-16		0.96	SG1.1	pghB	K2T	M4R	L30F			V63L	Q65P				A89D	N103K						S146N
Bacillus subtilis strain NIB353		0.96	SG2.1	pghB	K2T	M4R	L30F			V63L	Q65P				A89D	N103K						S146N
Bacillus subtilis strain YB-04		0.96	SG2.1	pghB	K2T	M4R	L30F			V63L	Q65P				A89D	N103K						S146N
Bacillus subtilis strain SRCM103881		0.96	SG2.1	pghB	K2T	M4R	L30F			V63L	Q65P				A89D	N103K						S146N
Bacillus subtilis strain SRCM103622		0.96	SG2.1	pghB	K2T	M4R	L30F			V63L	Q65P				A89D	N103K						S146N
Bacillus subtilis strain SRCM103923		0.96	SG2.1	pghB	K2T	M4R	L30F			V63L	Q65P				A89D	N103K						S146N
Bacillus subtilis strain P5_B1		0.96	SG2.1	pghB	K2T	M4R	L30F			V63L	Q65P				A89D	N103K						S146N
Bacillus subtilis strain ge28		0.96	SG2.1	pghB	K2T	M4R	L30F			V63L	Q65P				A89D	N103K						S146N
Bacillus subtilis strain SRCM104008		0.96	SG2.1	pghB	K2T	M4R	L30F			V63L	Q65P				A89D	N103K						S146N
Bacillus subtilis strain SRCM104011		0.96	SG2.1	pghB	K2T	M4R	L30F			V63L	Q65P				A89D	N103K						S146N
Bacillus subtilis strain PMB102		0.96	SG2.1	pghB	K2T	M4R	L30F			V63L	Q65P				A89D	N103K						S146N
Bacillus subtilis strain MSP5		0.96	SG2.1	pghB	K2T	M4R	L30F			V63L	Q65P				A89D	N103K						S146N
Bacillus subtilis strain MSP1		0.96	SG2.1	pghB	K2T	M4R	L30F			V63L	Q65P				A89D	N103K						S146N
Bacillus subtilis strain MZK05		0.96	SG1.5	pghB	K2T	M4R	L30F			V63L	Q65P				A89D	N103K						S146N
Bacillus subtilis strain PR10		0.965	SG2.1	pghB	K2E					V63L	Q65P				A89D	N103K										C172R			T200K
Bacillus subtilis strain GQJK2		0.965	SG2.1	pghB	K2E					V63L	Q65P				A89D	N103K										C172R			T200K
Bacillus subtilis strain JAAA		0.96	SG2.1	pghB	K2E			P35S		V63L					A89D	N103K						S146N				C172R			T200K
Bacillus subtilis subsp. subtilis str. RO-NN-1		0.965	SG2.1	pghB		M4R	L30F												R114H		N135S	S146N					R177C		T200E
Bacillus subtilis strain SRCM103641		0.955	SG2.1	pghB	K2E					V63L		R66Q		E85K	A89D	N103K						S146N				C172R			T200K
Bacillus subtilis strain SRCM103581		0.95	SG2.1	pghB	K2E					V63L				E85K		N103K				E126Q		S146N	R154T			C172R		L196R	T200K
Bacillus subtilis strain RI4914		0.95	SG2.1	pghB	K2E					V63L				E85K		N103K				E126Q		S146N	R154T			C172R		L196R	T200K
Bacillus subtilis subsp. subtilis strain PJ-7		0.94	SG2.6	pghB	K2E					V63L				E85K		N103K		A112S				S146N		A165V	A169T	C172R	R177H	L196R	T200K
,kmn m		1	SG2.1	pghB
Bacillus subtilis strain DKU_NT_03		1	SG3.3	pghB
Bacillus subtilis strain SRCM102756		1	SG2.3	pghB
Bacillus subtilis strain Bs-115		1	SG2.3	pghB
Bacillus subtilis strain ATCC 21228		1	SG2.4	pghB
Bacillus subtilis subsp. subtilis strain A1 - Midalam		1	SG1.1	pghB
Bacillus subtilis subsp. subtilis strain GFR-12		1	SG3.2	pghB
Bacillus subtilis subsp. subtilis strain 2KL1		1	SG3.2	pghB
Bacillus subtilis subsp. subtilis strain SRCM101441		1	SG3.4	pghB
Bacillus subtilis subsp. subtilis strain MH-1		1	SG2.5	pghB
Bacillus subtilis subsp. subtilis strain CMIN-4		1	SG2.2	pghB
Bacillus subtilis subsp. subtilis strain N2-2		1	SG2.4	pghB
Bacillus subtilis subsp. subtilis strain N3-1		1	SG2.4	pghB
Bacillus subtilis strain SRCM103886		1	SG3.1	pghB
Bacillus subtilis strain HRBS-10TDI13		1	SG3.1	pghB
Bacillus subtilis subsp. subtilis strain 2RL2-3		1	SG3.1	pghB
Bacillus subtilis strain P5_B2		1	SG2.1	pghB
Bacillus subtilis strain SRCM103697		1	SG2.1	pghB
Bacillus subtilis strain SRCM103773		1	SG2.1	pghB
Bacillus subtilis strain SRCM103576		1	SG2.1	pghB
Bacillus subtilis strain BS38		1	SG2.1	pghB
Bacillus subtilis subsp. natto strain CGMCC 2108		1	SG2.1	pghB
Bacillus subtilis subsp. natto BEST195		1	SG2.1	pghB
Bacillus subtilis subsp. natto strain SCP010-1		1	SG2.1	pghB
Bacillus subtilis subsp. subtilis strain Miz-8		1	SG2.1	pghB
Bacillus subtilis subsp. subtilis strain SRCM100333		1	SG2.1	pghB
Bacillus subtilis subsp. subtilis strain N4-2		1	SG2.6	pghB
Bacillus subtilis subsp. subtilis strain N1-1		1	SG2.6	pghB
Bacillus subtilis strain 29R7-12		1	SG2.6	pghB
		homology	genotype	Gene	amino acid site
Strains					2	4	6	7	14	19	21	26	29	30	40	49	50	54	59	63	65	67	70	77	84	88	92	93	100	104	105	106	115	119	125	126	130	135	136	137	143	146	156	165	168	169	177	178	180
reference strain:Bacillus amyloliquefaciens LL3					K	R	D	S	A	R	I	K	E	C	I	R	A	Q	L	T	Q	N	F	R	V	T	Y	A	H	T	A	N	E	R	R	E	C	D	M	N	V	G	M	A	S	A	R	R	T
Bacillus amyloliquefaciens TA208		1	SG6.7	pghB
Bacillus amyloliquefaciens XH7		1	SG6.7	pghB
Bacillus amyloliquefaciens strain 205		1	SG6.8	pghB
Bacillus amyloliquefaciens strain HK1		1	SG6.8	pghB
Bacillus amyloliquefaciens strain H		1	SG6.1	pghB
Bacillus amyloliquefaciens strain Bam1		1	SG6.1	pghB
Bacillus amyloliquefaciens DSM 7 = ATCC 23350		1	SG6.1	pghB
Bacillus amyloliquefaciens strain SRCM101267		1	SG6.1	pghB
Bacillus amyloliquefaciens strain KC41		0.9055	SG6.2	pghB	K2R			S7N				K26E	E29K								Q65R		F70S		V84L			A93G		T104K				R119L			C130D	D135E	M136K						S168H			R178G	T180K
Bacillus velezensis strain L-1		0.9005	SG6.3	pghB		R4K		S7N				K26E	E29K								Q65R	N67D	F70S		V84L			A93G		T104K				R119L			C130D	D135E	M136K						S168H			R178G	T180K
Bacillus velezensis strain TB1501		0.9005	SG6.3	pghB		R4K		S7N				K26E	E29K								Q65R	N67D	F70S		V84L			A93G		T104K				R119L			C130D	D135E	M136K						S168H			R178G	T180K
Bacillus velezensis strain TB918		0.9005	SG6.1	pghB		R4K		S7N				K26E	E29K								Q65R	N67D	F70S		V84L			A93G		T104K				R119L			C130D	D135E	M136K						S168H			R178G	T180K
Bacillus amyloliquefaciens strain FS1092		0.9005	SG6.5	pghB		R4K		S7N				K26E	E29K								Q65R	N67D	F70S		V84L			A93G		T104K				R119L			C130D	D135E	M136K					A165V	S168H			R178G	T180K
Bacillus velezensis strain QST713		0.9005	SG6.1	pghB		R4K		S7N				K26E	E29K								Q65R	N67D	F70S		V84L			A93G		T104K				R119L			C130D	D135E	M136K					A165V	S168H			R178G	T180K
Bacillus amyloliquefaciens strain INH2-4b		0.9005	SG6.1	pghB		R4K		S7N				K26E	E29K								Q65R	N67D	F70S		V84L			A93G		T104K				R119L			C130D	D135E	M136K					A165V	S168H			R178G	T180K
Bacillus amyloliquefaciens strain ALB79		0.9005	SG6.1	pghB		R4K		S7N				K26E	E29K								Q65R	N67D	F70S		V84L			A93G		T104K				R119L			C130D	D135E	M136K					A165V	S168H			R178G	T180K
Bacillus velezensis strain AL7		0.9005	SG6.1	pghB			D6H	S7N				K26E	E29K	C30F							Q65R	N67D	F70S		V84L					T104K				R119L			C130D	D135E	M136K						S168H			R178G	T180K
Bacillus velezensis strain HAB-2		0.9005	SG6.1	pghB			D6H	S7N				K26E	E29K	C30F							Q65R	N67D	F70S		V84L					T104K				R119L			C130D	D135E	M136K						S168H			R178G	T180K
Bacillus velezensis strain 9D-6		0.8955	SG6.3	pghB				S7N	A14T			K26E	E29K								Q65R	N67D	F70S		V84L			A93G		T104K				R119L			C130D	D135E	M136K			G146R			S168H			R178G	T180K
Bacillus velezensis strain GYL4		0.9055	SG6.2	pghB				S7N		R19S		K26E	E29K								Q65R	N67D	F70S		V84L					T104K				R119L			C130D	D135E	M136K						S168H			R178G	T180K
Bacillus velezensis SQR9		0.9055	SG6.1	pghB				S7N		R19S		K26E	E29K								Q65R	N67D	F70S		V84L					T104K				R119L			C130D	D135E	M136K						S168H			R178G	T180K
Bacillus amyloliquefaciens strain MT45		0.9701	SG6.1	pghB							I21V																						E115K				C130G										R177W	R178G
Bacillus velezensis strain BvL03		0.8806	SG6.1	pghB				S7N				K26E	E29K			R49Q		Q54S	L59I	T63M	Q65R	N67D	F70S		V84L					T104K				R119L			C130D	D135E	M136K				M156V		S168H			R178G	T180K
Bacillus amyloliquefaciens strain X030		0.8806	SG6.3	pghB				S7N				K26E	E29K			R49Q		Q54S	L59I	T63M	Q65R	N67D	F70S		V84L					T104K				R119L			C130D	D135E	M136K				M156V		S168H			R178G	T180K
Bacillus velezensis strain Y4_39		0.8856	SG6.1	pghB				S7N				K26E	E29K			R49Q		Q54S	L59I	T63M	Q65R	N67D	F70S		V84L					T104K				R119L			C130D	D135E	M136K						S168H			R178G	T180K
Bacillus velezensis strain WB		0.8856	SG6.1	pghB				S7N				K26E	E29K			R49Q		Q54S	L59I	T63M	Q65R	N67D	F70S		V84L					T104K				R119L			C130D	D135E	M136K						S168H			R178G	T180K
Bacillus velezensis strain SCGB 1		0.8856	SG6.2	pghB				S7N				K26E	E29K			R49Q		Q54S	L59I	T63M	Q65R	N67D	F70S		V84L					T104K				R119L			C130D	D135E	M136K						S168H			R178G	T180K
Bacillus velezensis strain SCDB 291		0.8856	SG6.2	pghB				S7N				K26E	E29K			R49Q		Q54S	L59I	T63M	Q65R	N67D	F70S		V84L					T104K				R119L			C130D	D135E	M136K						S168H			R178G	T180K
Bacillus velezensis strain GFP-2		0.9005	SG6.2	pghB				S7N				K26E	E29K			R49Q					Q65R	N67D	F70S		V84L					T104K				R119L			C130D	D135E	M136K						S168H			R178G	T180K
Bacillus velezensis strain Mr12		0.9005	SG6.4	pghB				S7N				K26E	E29K			R49Q					Q65R	N67D	F70S		V84L					T104K				R119L			C130D	D135E	M136K						S168H			R178G	T180K
Bacillus velezensis strain GUMT319		0.9005	SG6.1	pghB				S7N				K26E	E29K			R49Q					Q65R	N67D	F70S		V84L					T104K				R119L			C130D	D135E	M136K						S168H			R178G	T180K
Bacillus velezensis strain SYBC H47		0.9005	SG6.6	pghB				S7N				K26E	E29K			R49Q					Q65R	N67D	F70S		V84L					T104K				R119L			C130D	D135E	M136K						S168H			R178G	T180K
Bacillus amyloliquefaciens strain GXU-1		0.9005	SG6.2	pghB				S7N				K26E	E29K			R49Q					Q65R	N67D	F70S		V84L					T104K				R119L			C130D	D135E	M136K						S168H			R178G	T180K
Bacillus amyloliquefaciens strain EA19		0.9005	SG6.3	pghB				S7N				K26E	E29K			R49Q					Q65R	N67D	F70S		V84L					T104K				R119L			C130D	D135E	M136K						S168H			R178G	T180K
Bacillus amyloliquefaciens strain LM2303		0.9005	SG6.4	pghB				S7N				K26E	E29K			R49Q					Q65R	N67D	F70S		V84L					T104K				R119L			C130D	D135E	M136K						S168H			R178G	T180K
Bacillus velezensis strain Hx05		0.9005	SG6.5	pghB				S7N				K26E	E29K			R49Q					Q65R	N67D	F70S		V84L					T104K				R119L			C130D	D135E	M136K						S168H			R178G	T180K
Bacillus velezensis strain JJ-D34		0.9005	SG6.1	pghB				S7N				K26E	E29K			R49Q					Q65R	N67D	F70S		V84L					T104K				R119L			C130D	D135E	M136K						S168H			R178G	T180K
Bacillus velezensis strain GS-1		0.9005	SG6.1	pghB				S7N				K26E	E29K			R49Q					Q65R	N67D	F70S		V84L					T104K				R119L			C130D	D135E	M136K						S168H			R178G	T180K
Bacillus velezensis strain Sam8H1		0.9005	SG6.1	pghB				S7N				K26E	E29K			R49Q					Q65R	N67D	F70S		V84L					T104K				R119L			C130D	D135E	M136K						S168H			R178G	T180K
Bacillus velezensis strain Q12		0.9005	SG6.1	pghB				S7N				K26E	E29K			R49Q					Q65R	N67D	F70S		V84L					T104K				R119L			C130D	D135E	M136K						S168H			R178G	T180K
Bacillus velezensis strain FIO1408		0.9005	SG6.1	pghB				S7N				K26E	E29K			R49Q					Q65R	N67D	F70S		V84L					T104K				R119L			C130D	D135E	M136K						S168H			R178G	T180K
Bacillus velezensis strain P34		0.9005	SG6.1	pghB				S7N				K26E	E29K			R49Q					Q65R	N67D	F70S		V84L					T104K				R119L			C130D	D135E	M136K						S168H			R178G	T180K
Bacillus velezensis strain UTB96		0.9005	SG6.1	pghB				S7N				K26E	E29K			R49Q					Q65R	N67D	F70S		V84L					T104K				R119L			C130D	D135E	M136K						S168H			R178G	T180K
Bacillus amyloliquefaciens strain MBE1283		0.9005	SG6.1	pghB				S7N				K26E	E29K			R49Q					Q65R	N67D	F70S		V84L					T104K				R119L			C130D	D135E	M136K						S168H			R178G	T180K
Bacillus amyloliquefaciens strain Y14		0.9005	SG6.1	pghB				S7N				K26E	E29K			R49Q					Q65R	N67D	F70S		V84L					T104K				R119L			C130D	D135E	M136K						S168H			R178G	T180K
Bacillus velezensis strain VTX20		0.9005	SG6.1	pghB				S7N				K26E	E29K			R49Q					Q65R	N67D	F70S		V84L					T104K				R119L			C130D	D135E	M136K						S168H			R178G	T180K
Bacillus velezensis strain Htq6		0.8955	SG6.1	pghB				S7N				K26E	E29K			R49Q					Q65R	N67D	F70S		V84L				H100Y	T104K				R119L			C130D	D135E	M136K						S168H			R178G	T180K
Bacillus velezensis strain JSRB 08		0.8905	SG6.1	pghB				S7N				K26E	E29K			R49Q					Q65R	N67D	F70S		V84L	T88A			H100Y	T104K				R119L			C130D	D135E	M136K						S168H			R178G	T180K
Bacillus velezensis strain SRCM100072		0.8905	SG6.1	pghB				S7N				K26E	E29K			R49Q					Q65R	N67D	F70S		V84L	T88A			H100Y	T104K				R119L			C130D	D135E	M136K						S168H			R178G	T180K
Bacillus velezensis strain GH1-13		0.8955	SG6.1	pghB				S7N				K26E	E29K			R49Q					Q65R	N67D	F70S		V84L	T88A				T104K				R119L			C130D	D135E	M136K						S168H			R178V	T180K
Bacillus velezensis strain Y816		0.8955	SG6.1	pghB				S7N				K26E	E29K			R49Q					Q65R	N67D	F70S		V84L	T88A				T104K				R119L			C130D	D135E	M136K						S168H			R178V	T180K
Bacillus velezensis strain B268		0.8955	SG6.1	pghB				S7N				K26E	E29K			R49Q					Q65R	N67D	F70S		V84L	T88A				T104K				R119L			C130D	D135E	M136K						S168H			R178V	T180K
Bacillus velezensis strain KMU01		0.8955	SG6.1	pghB				S7N				K26E	E29K			R49Q					Q65R	N67D	F70S		V84L	T88A				T104K				R119L			C130D	D135E	M136K						S168H			R178V	T180K
Bacillus velezensis strain VTX9		0.9005	SG6.1	pghB				S7N				K26E	E29K			R49H					Q65R	N67D	F70S		V84L					T104K				R119L			C130D	D135E	M136K						S168H			R178G	T180K
Bacillus velezensis strain Pm9		0.9005	SG6.4	pghB				S7N				K26E	E29K			R49H					Q65R	N67D	F70S		V84L					T104K				R119L			C130D	D135E	M136K						S168H			R178G	T180K
Bacillus velezensis strain WRN014		0.8955	SG6.1	pghB				S7N				K26E	E29K			R49H					Q65R	N67D	F70S		V84L					T104K				R119L			C130D	D135E	M136K		V143L				S168H			R178G	T180K
Bacillus velezensis strain CMT-6		0.8955	SG6.1	pghB				S7N				K26E	E29K			R49H					Q65R	N67D	F70S		V84L					T104K				R119L			C130D	D135E	M136K		V143L				S168H			R178G	T180K
Bacillus velezensis strain J01		0.8955	SG6.1	pghB				S7N				K26E	E29K			R49H					Q65R	N67D	F70S		V84L					T104K				R119L			C130D	D135E	M136K		V143L				S168H			R178G	T180K
Bacillus velezensis strain CL-4		0.8955	SG6.1	pghB				S7N				K26E	E29K			R49H					Q65R	N67D	F70S		V84L					T104K				R119L			C130D	D135E	M136K		V143L				S168H			R178G	T180K
Bacillus amyloliquefaciens isolate ELA1901024		0.8955	SG6.1	pghB				S7N				K26E	E29K			R49H					Q65R	N67D	F70S		V84L					T104K				R119L			C130D	D135E	M136K		V143L				S168H			R178G	T180K
Bacillus velezensis strain SWUJ1		0.9055	SG6.1	pghB				S7N				K26E	E29K				A50V				Q65R	N67D	F70S		V84L					T104K				R119L			C130D	D135E	M136K						S168H			R178G	T180K
Bacillus velezensis strain AP183		0.9055	SG6.1	pghB				S7N				K26E	E29K		I40V						Q65R	N67D	F70S		V84L					T104K				R119L			C130D	D135E	M136K						S168H			R178G	T180K
Bacillus velezensis strain 1B-23		0.9055	SG6.1	pghB				S7N				K26E	E29K		I40V						Q65R	N67D	F70S		V84L					T104K				R119L			C130D	D135E	M136K						S168H			R178G	T180K
Bacillus velezensis strain LABIM44		0.9104	SG6.1	pghB				S7N				K26E	E29K		I40V						Q65R		F70S		V84L					T104K				R119L			C130D	D135E	M136K						S168H			R178G	T180K
Bacillus velezensis isolate UFLA258		0.9104	SG6.1	pghB				S7N				K26E	E29K		I40V						Q65R		F70S		V84L					T104K				R119L			C130D	D135E	M136K						S168H			R178G	T180K
Bacillus amyloliquefaciens strain V417		0.9005	SG6.4	pghB				S7N				K26E	E29K		I40V						Q65R	N67D	F70S		V84L					T104K				R119L			C130D	D135E	M136K			G146R			S168H			R178G	T180K
Bacillus velezensis strain BIOMA BV10		0.9005	SG6.1	pghB				S7N				K26E	E29K		I40V						Q65R	N67D	F70S		V84L					T104K				R119L			C130D	D135E	M136K			G146R			S168H			R178G	T180K
Bacillus velezensis strain US1		0.9005	SG6.1	pghB				S7N				K26E	E29K		I40V						Q65R	N67D	F70S		V84L					T104K				R119L			C130D	D135E	M136K			G146R			S168H			R178G	T180K
Bacillus velezensis strain SYP-B637		0.9005	SG6.1	pghB				S7N				K26E	E29K		I40V						Q65R	N67D	F70S		V84L					T104K				R119L			C130D	D135E	M136K			G146R			S168H			R178G	T180K
Bacillus velezensis strain KKLW		0.9005	SG6.1	pghB				S7N				K26E	E29K		I40V						Q65R	N67D	F70S		V84L					T104K				R119L			C130D	D135E	M136K			G146R			S168H			R178G	T180K
Bacillus velezensis FZB42		0.9005	SG6.1	pghB				S7N				K26E	E29K		I40V						Q65R	N67D	F70S		V84L					T104K				R119L			C130D	D135E	M136K			G146R			S168H			R178G	T180K
Bacillus amyloliquefaciens strain DGL1		0.9005	SG6.1	pghB				S7N				K26E	E29K		I40V						Q65R	N67D	F70S		V84L					T104K				R119L			C130D	D135E	M136K			G146R			S168H			R178G	T180K
Bacillus amyloliquefaciens strain V167		0.9005	SG6.1	pghB				S7N				K26E	E29K		I40V						Q65R	N67D	F70S		V84L					T104K				R119L			C130D	D135E	M136K			G146R			S168H			R178G	T180K
Bacillus amyloliquefaciens CC178		0.9005	SG6.1	pghB				S7N				K26E	E29K		I40V						Q65R	N67D	F70S		V84L					T104K				R119L			C130D	D135E	M136K			G146R			S168H			R178G	T180K
Bacillus velezensis strain BCSo1		0.8955	SG6.1	pghB				S7N				K26E	E29K								Q65R	N67D	F70S		V84L			A93G	H100Y	T104K				R119L			C130D	D135E	M136K			G146R			S168H			R178G	T180K
Bacillus velezensis UCMB5033		0.8955	SG6.1	pghB				S7N				K26E	E29K								Q65R	N67D	F70S		V84L			A93G	H100Y	T104K				R119L			C130D	D135E	M136K			G146R			S168H			R178G	T180K
Bacillus velezensis strain LBUM279		0.9055	SG6.1	pghB				S7N				K26E	E29K								Q65R	N67D	F70S		V84L			A93G		T104K	A105P			R119L			C130D	D135E	M136K						S168H			R178G	T180K
Bacillus velezensis strain BA-26		0.9005	SG6.1	pghB				S7N				K26E	E29K								Q65R	N67D	F70S		V84L			A93G		T104K				R119L	R125C		C130D	D135E	M136K						S168H			R178G	T180K
Bacillus velezensis strain FJAT-46737		0.9005	SG6.1	pghB				S7N				K26E	E29K								Q65R	N67D	F70S		V84L			A93G		T104K				R119L			C130D	D135E	M136K	N137S					S168H			R178G	T180K
Bacillus velezensis strain AK-0		0.9005	SG6.2	pghB				S7N				K26E	E29K								Q65R	N67D	F70S		V84L			A93G		T104K				R119L			C130D	D135E	M136K			G146R			S168H			R178G	T180K
Bacillus velezensis strain SRCM102744		0.9005	SG6.2	pghB				S7N				K26E	E29K								Q65R	N67D	F70S		V84L			A93G		T104K				R119L			C130D	D135E	M136K			G146R			S168H			R178G	T180K
Bacillus amyloliquefaciens strain GKT04		0.9005	SG6.2	pghB				S7N				K26E	E29K								Q65R	N67D	F70S		V84L			A93G		T104K				R119L			C130D	D135E	M136K			G146R			S168H			R178G	T180K
Bacillus velezensis strain GMEKP1		0.9005	SG6.3	pghB				S7N				K26E	E29K								Q65R	N67D	F70S		V84L			A93G		T104K				R119L			C130D	D135E	M136K			G146R			S168H			R178G	T180K
Bacillus velezensis strain BS-37		0.9005	SG6.3	pghB				S7N				K26E	E29K								Q65R	N67D	F70S		V84L			A93G		T104K				R119L			C130D	D135E	M136K			G146R			S168H			R178G	T180K
Bacillus velezensis strain SRCM102741		0.9005	SG6.4	pghB				S7N				K26E	E29K								Q65R	N67D	F70S		V84L			A93G		T104K				R119L			C130D	D135E	M136K			G146R			S168H			R178G	T180K
Bacillus velezensis strain SB1216		0.9005	G7	pghB				S7N				K26E	E29K								Q65R	N67D	F70S		V84L			A93G		T104K				R119L			C130D	D135E	M136K			G146R			S168H			R178G	T180K
Bacillus amyloliquefaciens strain ARP23		0.9005	G7	pghB				S7N				K26E	E29K								Q65R	N67D	F70S		V84L			A93G		T104K				R119L			C130D	D135E	M136K			G146R			S168H			R178G	T180K
Bacillus velezensis strain NKG-1		0.9005	SG6.1	pghB				S7N				K26E	E29K								Q65R	N67D	F70S		V84L			A93G		T104K				R119L			C130D	D135E	M136K			G146R			S168H			R178G	T180K
Bacillus velezensis strain MH25		0.9005	SG6.1	pghB				S7N				K26E	E29K								Q65R	N67D	F70S		V84L			A93G		T104K				R119L			C130D	D135E	M136K			G146R			S168H			R178G	T180K
Bacillus velezensis strain TJ02		0.9005	SG6.1	pghB				S7N				K26E	E29K								Q65R	N67D	F70S		V84L			A93G		T104K				R119L			C130D	D135E	M136K			G146R			S168H			R178G	T180K
Bacillus velezensis strain SRCM102742		0.9005	SG6.1	pghB				S7N				K26E	E29K								Q65R	N67D	F70S		V84L			A93G		T104K				R119L			C130D	D135E	M136K			G146R			S168H			R178G	T180K
Bacillus velezensis strain G341		0.9005	SG6.1	pghB				S7N				K26E	E29K								Q65R	N67D	F70S		V84L			A93G		T104K				R119L			C130D	D135E	M136K			G146R			S168H			R178G	T180K
Bacillus velezensis strain S141		0.9005	SG6.1	pghB				S7N				K26E	E29K								Q65R	N67D	F70S		V84L			A93G		T104K				R119L			C130D	D135E	M136K			G146R			S168H			R178G	T180K
Bacillus velezensis strain SRCM102746		0.9005	SG6.1	pghB				S7N				K26E	E29K								Q65R	N67D	F70S		V84L			A93G		T104K				R119L			C130D	D135E	M136K			G146R			S168H			R178G	T180K
Bacillus velezensis strain SRCM102747		0.9005	SG6.1	pghB				S7N				K26E	E29K								Q65R	N67D	F70S		V84L			A93G		T104K				R119L			C130D	D135E	M136K			G146R			S168H			R178G	T180K
Bacillus velezensis strain SRCM102743		0.9005	SG6.1	pghB				S7N				K26E	E29K								Q65R	N67D	F70S		V84L			A93G		T104K				R119L			C130D	D135E	M136K			G146R			S168H			R178G	T180K
Bacillus velezensis strain LABIM40		0.9005	SG6.1	pghB				S7N				K26E	E29K								Q65R	N67D	F70S		V84L			A93G		T104K				R119L			C130D	D135E	M136K			G146R			S168Y			R178G	T180K
Bacillus velezensis strain BIM B-439D		0.8955	SG6.1	pghB				S7N				K26E	E29K								Q65R	N67D	F70S		V84L			A93G		T104K				R119L			C130D	D135E	M136K			G146R			S168H	A169V		R178G	T180K
Bacillus velezensis strain ONU 553		0.8955	SG6.1	pghB				S7N				K26E	E29K								Q65R	N67D	F70S		V84L			A93G		T104K				R119L			C130D	D135E	M136K			G146R			S168H	A169V		R178G	T180K
Bacillus velezensis strain At1		0.8955	SG6.1	pghB				S7N				K26E	E29K								Q65R	N67D	F70S		V84L			A93G		T104K				R119L			C130D	D135E	M136K			G146R			S168H	A169V		R178G	T180K
Bacillus velezensis UCMB5113		0.8955	SG6.1	pghB				S7N				K26E	E29K								Q65R	N67D	F70S		V84L			A93G		T104K				R119L			C130D	D135E	M136K			G146R			S168H	A169V		R178G	T180K
Bacillus amyloliquefaciens strain SH-B74		0.8955	SG6.1	pghB				S7N				K26E	E29K								Q65R	N67D	F70S		V84L			A93G		T104K				R119L			C130D	D135E	M136K			G146R			S168H	A169V		R178G	T180K
Bacillus amyloliquefaciens KHG19		0.8955	SG6.1	pghB				S7N				K26E	E29K								Q65R	N67D	F70S		V84L			A93G		T104K				R119L			C130D	D135E	M136K			G146R			S168H	A169V		R178G	T180K
Bacillus velezensis strain ZeaDK315Endobac16		0.9104	SG6.1	pghB				S7N				K26E	E29K								Q65R	N67D	F70S		V84L					T104K				R119L			C130D	D135E	M136K						S168H			R178G	T180K
Bacillus amyloliquefaciens strain JP3042		0.9055	SG6.1	pghB				S7N				K26E	E29K								Q65R	N67D	F70S		V84L					T104K				R119L			C130D	D135E	M136K						S168H			R178G	T180K
Bacillus velezensis strain DKU_NT_04		0.9055	SG6.9	pghB				S7N				K26E	E29K								Q65R	N67D	F70S		V84L			A93G		T104K				R119L			C130D	D135E	M136K						S168H			R178G	T180K
Bacillus velezensis TrigoCor1448		0.9055	G7	pghB				S7N				K26E	E29K								Q65R	N67D	F70S		V84L			A93G		T104K				R119L			C130D	D135E	M136K						S168H			R178G	T180K
Bacillus velezensis strain SRCM103616		0.9055	SG6.1	pghB				S7N				K26E	E29K								Q65R	N67D	F70S		V84L			A93G		T104K				R119L			C130D	D135E	M136K						S168H			R178G	T180K
Bacillus velezensis strain LBY-1		0.9055	SG6.1	pghB				S7N				K26E	E29K								Q65R	N67D	F70S		V84L			A93G		T104K				R119L			C130D	D135E	M136K						S168H			R178G	T180K
Bacillus velezensis strain SRCM103788		0.9055	SG6.1	pghB				S7N				K26E	E29K								Q65R	N67D	F70S		V84L			A93G		T104K				R119L			C130D	D135E	M136K						S168H			R178G	T180K
Bacillus velezensis strain SRCM103691		0.9055	SG6.1	pghB				S7N				K26E	E29K								Q65R	N67D	F70S		V84L			A93G		T104K				R119L			C130D	D135E	M136K						S168H			R178G	T180K
Bacillus velezensis strain S4		0.9055	SG6.1	pghB				S7N				K26E	E29K								Q65R	N67D	F70S		V84L			A93G		T104K				R119L			C130D	D135E	M136K						S168H			R178G	T180K
Bacillus velezensis strain UCMB5007		0.9055	SG6.1	pghB				S7N				K26E	E29K								Q65R	N67D	F70S		V84L			A93G		T104K				R119L			C130D	D135E	M136K						S168H			R178G	T180K
Bacillus velezensis strain UCMB5044		0.9055	SG6.1	pghB				S7N				K26E	E29K								Q65R	N67D	F70S		V84L			A93G		T104K				R119L			C130D	D135E	M136K						S168H			R178G	T180K
Bacillus velezensis strain SRCM102752		0.9055	SG6.1	pghB				S7N				K26E	E29K								Q65R	N67D	F70S		V84L			A93G		T104K				R119L			C130D	D135E	M136K						S168H			R178G	T180K
Bacillus velezensis AS43.3		0.9055	SG6.1	pghB				S7N				K26E	E29K								Q65R	N67D	F70S		V84L			A93G		T104K				R119L			C130D	D135E	M136K						S168H			R178G	T180K
Bacillus amyloliquefaciens strain HM618		0.9055	SG6.1	pghB				S7N				K26E	E29K								Q65R	N67D	F70S		V84L			A93G		T104K				R119L			C130D	D135E	M136K						S168H			R178G	T180K
Bacillus velezensis strain SRCM101413		0.9055	SG6.1	pghB				S7N				K26E	E29K								Q65R	N67D	F70S		V84L			A93G		T104K				R119L			C130D	D135E	M136K						S168H			R178G	T180K
Bacillus velezensis strain CSUSB3		0.9104	SG6.1	pghB				S7N				K26E	E29N								Q65R	N67D	F70S		V84L			A93G		T104K				R119L			C130D	D135E	M136K						S168H			R178G	T180K
Bacillus amyloliquefaciens UMAF6639		0.9104	SG6.4	pghB				S7N				K26E	E29N								Q65R	N67D	F70S		V84L			A93G		T104K				R119L			C130D	D135E	M136K						S168H			R178G	T180K
Bacillus velezensis strain CLA178		0.9104	SG6.1	pghB				S7N				K26E	E29N								Q65R	N67D	F70S		V84L			A93G		T104K				R119L			C130D	D135E	M136K						S168H			R178G	T180K
Bacillus velezensis strain CC09		0.9104	SG6.5	pghB				S7N				K26E	E29K								Q65R	N67D	F70S		V84L			A93G		T104K				R119L			C130D	D135E	M136K						S168H			R178G	T180K
Bacillus velezensis strain VCC-2003		0.9104	SG6.1	pghB				S7N				K26E	E29K								Q65R	N67D	F70S		V84L			A93G		T104K				R119L			C130D	D135E	M136K						S168H			R178G	T180K
Bacillus amyloliquefaciens strain B15		0.9104	SG6.1	pghB				S7N				K26E	E29K								Q65R	N67D	F70S		V84L			A93G		T104K				R119L			C130D	D135E	M136K						S168H			R178G	T180K
Bacillus velezensis strain CGMCC 11640		0.9104	SG6.1	pghB				S7N				K26E	E29K								Q65R	N67D	F70S		V84L			A93G		T104K				R119L			C130D	D135E	M136K						S168H			R178G	T180K
Bacillus velezensis strain DSYZ		0.9104	SG6.1	pghB				S7N				K26E	E29K								Q65R	N67D	F70S		V84L			A93G		T104K				R119L			C130D	D135E	M136K						S168H			R178G	T180K
Bacillus velezensis strain GUAL210		0.9104	SG6.1	pghB				S7N				K26E	E29K								Q65R	N67D	F70S		V84L			A93G		T104K				R119L			C130D	D135E	M136K						S168H			R178G	T180K
Bacillus velezensis strain HN-Q-8		0.9104	SG6.1	pghB				S7N				K26E	E29K								Q65R	N67D	F70S		V84L			A93G		T104K				R119L			C130D	D135E	M136K						S168H			R178G	T180K
Bacillus velezensis strain UCMB5140		0.9104	SG6.1	pghB				S7N				K26E	E29K								Q65R	N67D	F70S		V84L			A93G		T104K				R119L			C130D	D135E	M136K						S168H			R178G	T180K
Bacillus velezensis UCMB5036		0.9104	SG6.1	pghB				S7N				K26E	E29K								Q65R	N67D	F70S		V84L			A93G		T104K				R119L			C130D	D135E	M136K						S168H			R178G	T180K
Bacillus velezensis strain SRCM102755		0.9104	SG6.2	pghB				S7N				K26E	E29K								Q65R		F70S		V84L	T88N		A93G		T104K				R119L			C130D	D135E	M136K						S168H			R178G	T180K
Bacillus velezensis strain 10075		0.9104	SG6.10	pghB				S7N				K26E	E29K								Q65R		F70S		V84L	T88N		A93G		T104K				R119L			C130D	D135E	M136K						S168H			R178G	T180K
Bacillus velezensis strain NZ4		0.9104	SG6.1	pghB				S7N				K26E	E29K								Q65R		F70S		V84L	T88N		A93G		T104K				R119L			C130D	D135E	M136K						S168H			R178G	T180K
Bacillus velezensis strain Bac57		0.9104	SG6.1	pghB				S7N				K26E	E29K								Q65R		F70S		V84L	T88N		A93G		T104K				R119L			C130D	D135E	M136K						S168H			R178G	T180K
Bacillus velezensis strain LABIM22		0.9104	SG6.1	pghB				S7N				K26E	E29K								Q65R		F70S		V84L	T88N		A93G		T104K				R119L			C130D	D135E	M136K						S168H			R178G	T180K
Bacillus velezensis strain ATR2		0.9104	SG6.1	pghB				S7N				K26E	E29K								Q65R		F70S		V84L	T88N		A93G		T104K				R119L			C130D	D135E	M136K						S168H			R178G	T180K
Bacillus velezensis strain AD-3		0.9104	SG6.1	pghB				S7N				K26E	E29K								Q65R		F70S		V84L	T88N		A93G		T104K				R119L			C130D	D135E	M136K						S168H			R178G	T180K
Bacillus amyloliquefaciens strain R8-25		0.9104	SG6.1	pghB				S7N				K26E	E29K								Q65R		F70S		V84L	T88N		A93G		T104K				R119L			C130D	D135E	M136K						S168H			R178G	T180K
Bacillus velezensis strain MV2		0.9104	SG6.2	pghB				S7N				K26E	E29K								Q65R		F70S		V84L			A93G		T104K				R119L			C130D	D135E	M136K						S168H			R178G	T180K
Bacillus amyloliquefaciens UMAF6614		0.9104	SG6.3	pghB				S7N				K26E	E29K								Q65R		F70S		V84L			A93G		T104K				R119L			C130D	D135E	M136K						S168H			R178G	T180K
Bacillus velezensis strain NST6		0.9104	SG6.4	pghB				S7N				K26E	E29K								Q65R		F70S		V84L			A93G		T104K				R119L			C130D	D135E	M136K						S168H			R178G	T180K
Bacillus amyloliquefaciens strain ALB69		0.9104	SG6.1	pghB				S7N				K26E	E29K								Q65R		F70S		V84L			A93G		T104K				R119L			C130D	D135E	M136K						S168H			R178G	T180K
Bacillus velezensis strain DH8043		0.9104	SG6.1	pghB				S7N				K26E	E29K								Q65R		F70S		V84L			A93G		T104K				R119L			C130D	D135E	M136K						S168H			R178G	T180K
Bacillus velezensis strain 83		0.9104	SG6.1	pghB				S7N				K26E	E29K								Q65R		F70S		V84L			A93G		T104K				R119L			C130D	D135E	M136K						S168H			R178G	T180K
Bacillus velezensis strain K26		0.9104	SG6.1	pghB				S7N				K26E	E29K								Q65R		F70S		V84L			A93G		T104K				R119L			C130D	D135E	M136K						S168H			R178G	T180K
Bacillus velezensis strain 9912D		0.9104	SG6.1	pghB				S7N				K26E	E29K								Q65R		F70S		V84L			A93G		T104K				R119L			C130D	D135E	M136K						S168H			R178G	T180K
Bacillus velezensis strain PEBA20		0.9104	SG6.1	pghB				S7N				K26V	E29K								Q65R		F70S		V84L			A93G		T104K				R119L			C130D	D135E	M136K						S168H			R178G	T180K
Bacillus velezensis strain Lzh-a42		0.9104	SG6.1	pghB				S7N				K26V	E29K								Q65R		F70S		V84L			A93G		T104K				R119L			C130D	D135E	M136K						S168H			R178G	T180K
Bacillus amyloliquefaciens strain ZJU1		0.9104	SG6.1	pghB				S7N				K26V	E29K								Q65R		F70S		V84L			A93G		T104K				R119L			C130D	D135E	M136K						S168H			R178G	T180K
Bacillus velezensis strain JSRB 166		0.9104	SG6.1	pghB				S7N				K26E	E29N								Q65R		F70S		V84L			A93G		T104K				R119L			C130D	D135E	M136K						S168H			R178G	T180K
Bacillus velezensis strain 157		0.9104	SG6.1	pghB				S7N				K26E	E29N								Q65R		F70S		V84L			A93G		T104K				R119L			C130D	D135E	M136K						S168H			R178G	T180K
Bacillus velezensis strain SCGB 574		0.9104	SG6.2	pghB				S7N				K26E	E29N								Q65R		F70S		V84L			A93G		T104K				R119L			C130D	D135E	M136K						S168H			R178G	T180K
Bacillus velezensis strain NY12-2		0.9104	SG6.2	pghB				S7N				K26E	E29N								Q65R		F70S		V84L			A93G		T104K				R119L			C130D	D135E	M136K						S168H			R178G	T180K
Bacillus velezensis strain JK19		0.9104	SG6.6	pghB				S7N				K26E	E29N								Q65R		F70S		V84L			A93G		T104K				R119L			C130D	D135E	M136K						S168H			R178G	T180K
Bacillus velezensis NAU-B3		0.9104	SG6.6	pghB				S7N				K26E	E29N								Q65R		F70S		V84L			A93G		T104K				R119L			C130D	D135E	M136K						S168H			R178G	T180K
Bacillus velezensis strain JS25R		0.9104	SG6.1	pghB				S7N				K26E	E29N								Q65R		F70S		V84L			A93G		T104K				R119L			C130D	D135E	M136K						S168H			R178G	T180K
Bacillus velezensis strain CN026		0.9154	SG6.1	pghB				S7N				K26V	E29K								Q65R		F70S		V84L			A93G		T104K				R119L			C130D	D135E	M136K						S168H			R178G	T180K
Bacillus amyloliquefaciens strain JP3144		0.9154	SG6.8	pghB				S7N				K26E	E29K								Q65R		F70S		V84L			A93G		T104K				R119L			C130D	D135E	M136K						S168H			R178G	T180K
Bacillus velezensis strain SGAir0473		0.9154	SG6.5	pghB				S7N				K26E	E29K								Q65R		F70S		V84L			A93G		T104K				R119L			C130D	D135E	M136K						S168H			R178G	T180K
Bacillus velezensis strain CACC 316		0.9154	SG6.2	pghB				S7N				K26E	E29K								Q65R		F70S		V84L			A93G		T104K				R119L			C130D	D135E	M136K						S168H			R178G	T180K
Bacillus amyloliquefaciens strain MOH1-5b		0.9154	SG6.1	pghB				S7N				K26E	E29K								Q65R		F70S		V84L			A93G		T104K				R119L			C130D	D135E	M136K						S168H			R178G	T180K
Bacillus amyloliquefaciens strain ALB65		0.9154	SG6.1	pghB				S7N				K26E	E29K								Q65R		F70S		V84L			A93G		T104K				R119L			C130D	D135E	M136K						S168H			R178G	T180K
Bacillus velezensis strain A2		0.9154	SG6.2	pghB				S7N				K26E									Q65R	N67D	F70S		V84L					T104K				R119L			C130D	D135E	M136K						S168H			R178G	T180K
Bacillus velezensis strain ANSB01E		0.9154	SG6.2	pghB				S7N				K26E									Q65R	N67D	F70S		V84L					T104K				R119L			C130D	D135E	M136K						S168H			R178G	T180K
Bacillus amyloliquefaciens strain WS-8		0.9154	SG6.2	pghB				S7N				K26E									Q65R	N67D	F70S		V84L					T104K				R119L			C130D	D135E	M136K						S168H			R178G	T180K
Bacillus velezensis strain LDO2		0.9154	SG6.3	pghB				S7N				K26E									Q65R	N67D	F70S		V84L					T104K				R119L			C130D	D135E	M136K						S168H			R178G	T180K
Bacillus velezensis strain K01		0.9154	SG6.3	pghB				S7N				K26E									Q65R	N67D	F70S		V84L					T104K				R119L			C130D	D135E	M136K						S168H			R178G	T180K
Bacillus velezensis strain WLYS23		0.9154	SG6.4	pghB				S7N				K26E									Q65R	N67D	F70S		V84L					T104K				R119L			C130D	D135E	M136K						S168H			R178G	T180K
Bacillus velezensis strain GY65		0.9154	SG6.1	pghB				S7N				K26E									Q65R	N67D	F70S		V84L					T104K				R119L			C130D	D135E	M136K						S168H			R178G	T180K
Bacillus velezensis strain LG37		0.9154	SG6.1	pghB				S7N				K26E									Q65R	N67D	F70S		V84L					T104K				R119L			C130D	D135E	M136K						S168H			R178G	T180K
Bacillus velezensis strain sx01604		0.9154	SG6.1	pghB				S7N				K26E									Q65R	N67D	F70S		V84L					T104K				R119L			C130D	D135E	M136K						S168H			R178G	T180K
Bacillus velezensis strain CBMB205		0.9154	SG6.1	pghB				S7N				K26E									Q65R	N67D	F70S		V84L					T104K				R119L			C130D	D135E	M136K						S168H			R178G	T180K
Bacillus velezensis strain CBMB205		0.9154	SG6.1	pghB				S7N				K26E									Q65R	N67D	F70S		V84L					T104K				R119L			C130D	D135E	M136K						S168H			R178G	T180K
Bacillus velezensis strain KOF112		0.9154	SG6.1	pghB				S7N				K26E									Q65R	N67D	F70S		V84L					T104K				R119L			C130D	D135E	M136K						S168H			R178G	T180K
Bacillus velezensis strain B4-7		0.9154	SG6.1	pghB				S7N				K26E									Q65R	N67D	F70S		V84L					T104K				R119L			C130D	D135E	M136K						S168H			R178G	T180K
Bacillus velezensis strain LS69		0.9154	SG6.1	pghB				S7N				K26E									Q65R	N67D	F70S		V84L					T104K				R119L			C130D	D135E	M136K						S168H			R178G	T180K
Bacillus velezensis strain BIM B-1312D		0.9154	SG6.1	pghB				S7N				K26E									Q65R	N67D	F70S		V84L					T104K				R119L			C130D	D135E	M136K						S168H			R178G	T180K
Bacillus velezensis strain WSM-1		0.9154	SG6.1	pghB				S7N				K26E									Q65R	N67D	F70S		V84L					T104K				R119L			C130D	D135E	M136K						S168H			R178G	T180K
Bacillus velezensis strain UB2017		0.9154	SG6.1	pghB				S7N				K26E									Q65R	N67D	F70S		V84L					T104K				R119L			C130D	D135E	M136K						S168H			R178G	T180K
Bacillus velezensis strain BSC16a		0.9154	SG6.1	pghB				S7N				K26E									Q65R	N67D	F70S		V84L					T104K				R119L			C130D	D135E	M136K						S168H			R178G	T180K
Bacillus velezensis strain ZF2		0.9154	SG6.1	pghB				S7N				K26E									Q65R	N67D	F70S		V84L					T104K				R119L			C130D	D135E	M136K						S168H			R178G	T180K
Bacillus velezensis strain S3-1		0.9154	SG6.1	pghB				S7N				K26E									Q65R	N67D	F70S		V84L					T104K				R119L			C130D	D135E	M136K						S168H			R178G	T180K
Bacillus velezensis strain J17-4		0.9154	SG6.1	pghB				S7N				K26E									Q65R	N67D	F70S		V84L					T104K				R119L			C130D	D135E	M136K						S168H			R178G	T180K
Bacillus velezensis strain GQJK49		0.9154	SG6.1	pghB				S7N				K26E									Q65R	N67D	F70S		V84L					T104K				R119L			C130D	D135E	M136K						S168H			R178G	T180K
Bacillus velezensis strain FJAT-52631		0.9154	SG6.1	pghB				S7N				K26E									Q65R	N67D	F70S		V84L					T104K				R119L			C130D	D135E	M136K						S168H			R178G	T180K
Bacillus velezensis strain BS-G1		0.9154	SG6.1	pghB				S7N				K26E									Q65R	N67D	F70S		V84L					T104K				R119L			C130D	D135E	M136K						S168H			R178G	T180K
Bacillus velezensis strain JTYP2		0.9154	SG6.1	pghB				S7N				K26E									Q65R	N67D	F70S		V84L					T104K				R119L			C130D	D135E	M136K						S168H			R178G	T180K
Bacillus velezensis strain LC1		0.9154	SG6.1	pghB				S7N				K26E									Q65R	N67D	F70S		V84L					T104K				R119L			C130D	D135E	M136K						S168H			R178G	T180K
Bacillus velezensis strain ZF145		0.9154	SG6.1	pghB				S7N				K26E									Q65R	N67D	F70S		V84L					T104K				R119L			C130D	D135E	M136K						S168H			R178G	T180K
Bacillus velezensis strain JT3-1		0.9154	SG6.1	pghB				S7N				K26E									Q65R	N67D	F70S		V84L					T104K				R119L			C130D	D135E	M136K						S168H			R178G	T180K
Bacillus velezensis strain DR-08		0.9154	SG6.1	pghB				S7N				K26E									Q65R	N67D	F70S		V84L					T104K				R119L			C130D	D135E	M136K						S168H			R178G	T180K
Bacillus amyloliquefaciens strain G10		0.9154	SG6.1	pghB				S7N				K26E									Q65R	N67D	F70S		V84L					T104K				R119L			C130D	D135E	M136K						S168H			R178G	T180K
Bacillus velezensis strain AD8		0.9055	SG6.4	pghB								K26E	E29K			R49Q					Q65R	N67D	F70S		V84L					T104K				R119L			C130D	D135E	M136K						S168H			R178G	T180K
Bacillus amyloliquefaciens LFB112		0.9055	SG6.1	pghB								K26E	E29K			R49Q					Q65R	N67D	F70S		V84L					T104K				R119L			C130D	D135E	M136K						S168H			R178G	T180K
Bacillus velezensis strain J7-1		0.9055	SG6.2	pghB								K26E	E29K			R49Q					Q65R	N67D	F70S		V84L					T104K				R119L			C130D	D135E	M136K						S168H			R178G	T180K
Bacillus velezensis strain NJAU-Z9		0.9055	SG6.3	pghB								K26E	E29K			R49Q					Q65R	N67D	F70S		V84L					T104K				R119L			C130D	D135E	M136K						S168H			R178G	T180K
Bacillus velezensis strain LF01		0.9055	SG6.5	pghB								K26E	E29K			R49Q					Q65R	N67D	F70S		V84L					T104K				R119L			C130D	D135E	M136K						S168H			R178G	T180K
Bacillus amyloliquefaciens strain S499		0.9055	SG6.6	pghB								K26E	E29K			R49Q					Q65R	N67D	F70S		V84L					T104K				R119L			C130D	D135E	M136K						S168H			R178G	T180K
Bacillus amyloliquefaciens strain DH8030		0.9055	SG6.1	pghB								K26E	E29K			R49Q					Q65R	N67D	F70S		V84L					T104K				R119L			C130D	D135E	M136K						S168H			R178G	T180K
Bacillus amyloliquefaciens strain SN16-1		0.9055	SG6.1	pghB								K26E	E29K			R49Q					Q65R	N67D	F70S		V84L					T104K				R119L			C130D	D135E	M136K						S168H			R178G	T180K
Bacillus amyloliquefaciens strain T-5		0.9055	SG6.1	pghB								K26E	E29K			R49Q					Q65R	N67D	F70S		V84L					T104K				R119L			C130D	D135E	M136K						S168H			R178G	T180K
Bacillus amyloliquefaciens strain WF02		0.9055	SG6.1	pghB								K26E	E29K			R49Q					Q65R	N67D	F70S		V84L					T104K				R119L			C130D	D135E	M136K						S168H			R178G	T180K
Bacillus velezensis NJN-6		0.9055	SG6.1	pghB								K26E	E29K			R49Q					Q65R	N67D	F70S		V84L					T104K				R119L			C130D	D135E	M136K						S168H			R178G	T180K
Bacillus velezensis strain OSY-GA1		0.9055	SG6.1	pghB								K26E	E29K			R49Q					Q65R	N67D	F70S		V84L					T104K				R119L			C130D	D135E	M136K						S168H			R178G	T180K
Bacillus velezensis strain T20E-257		0.9055	SG6.1	pghB								K26E	E29K			R49Q					Q65R	N67D	F70S		V84L					T104K				R119L			C130D	D135E	M136K						S168H			R178G	T180K
Bacillus velezensis strain LPL061		0.9055	SG6.1	pghB								K26E	E29K			R49Q					Q65R	N67D	F70S		V84L					T104K				R119L			C130D	D135E	M136K						S168H			R178G	T180K
Bacillus velezensis strain L-H15		0.9055	SG6.1	pghB								K26E	E29K			R49Q					Q65R	N67D	F70S		V84L					T104K				R119L			C130D	D135E	M136K						S168H			R178G	T180K
Bacillus velezensis strain L-S60		0.9055	SG6.1	pghB								K26E	E29K			R49Q					Q65R	N67D	F70S		V84L					T104K				R119L			C130D	D135E	M136K						S168H			R178G	T180K
Bacillus velezensis strain BY6		0.9055	SG6.1	pghB								K26E	E29K			R49Q					Q65R	N67D	F70S		V84L					T104K				R119L			C130D	D135E	M136K						S168H			R178G	T180K
Bacillus velezensis strain KD1		0.9055	SG6.1	pghB								K26E	E29K			R49Q					Q65R	N67D	F70S		V84L					T104K				R119L			C130D	D135E	M136K						S168H			R178G	T180K
Bacillus velezensis strain B-4		0.9055	SG6.1	pghB								K26E	E29K			R49Q					Q65R	N67D	F70S		V84L					T104K				R119L			C130D	D135E	M136K						S168H			R178G	T180K
Bacillus velezensis strain LBUM1082		0.9055	SG6.1	pghB								K26E	E29K			R49Q					Q65R	N67D	F70S		V84L					T104K				R119L			C130D	D135E	M136K						S168H			R178G	T180K
Bacillus velezensis strain VY03		0.9055	SG6.1	pghB								K26E	E29K			R49Q					Q65R	N67D	F70S		V84L					T104K				R119L			C130D	D135E	M136K						S168H			R178G	T180K
Bacillus velezensis strain M75		0.9055	SG6.1	pghB								K26E	E29K			R49Q					Q65R	N67D	F70S		V84L					T104K				R119L			C130D	D135E	M136K						S168H			R178G	T180K
Bacillus velezensis strain EN01		0.9055	SG6.1	pghB								K26E	E29K			R49Q					Q65R	N67D	F70S		V84L					T104K				R119L			C130D	D135E	M136K						S168H			R178G	T180K
Bacillus velezensis strain LB002		0.9055	SG6.1	pghB								K26E	E29K			R49Q					Q65R	N67D	F70S		V84L					T104K				R119L			C130D	D135E	M136K						S168H			R178G	T180K
Bacillus velezensis strain 8-2		0.9055	SG6.1	pghB								K26E	E29K			R49Q					Q65R	N67D	F70S		V84L					T104K				R119L			C130D	D135E	M136K						S168H			R178G	T180K
Bacillus velezensis strain SRCM101368		0.9055	SG6.1	pghB								K26E	E29K			R49Q					Q65R	N67D	F70S		V84L					T104K				R119L			C130D	D135E	M136K						S168H			R178G	T180K
Bacillus velezensis strain 19573-3		0.9055	SG6.1	pghB								K26E	E29K			R49Q					Q65R	N67D	F70S		V84L					T104K				R119L			C130D	D135E	M136K						S168H			R178G	T180K
Bacillus amyloliquefaciens IT-45		0.9055	SG6.1	pghB								K26E	E29K			R49Q					Q65R	N67D	F70S		V84L					T104K				R119L			C130D	D135E	M136K						S168H			R178G	T180K
Bacillus velezensis strain B25		0.9005	SG6.1	pghB								K26E	E29K			R49Q					Q65R	N67D	F70S		V84L					T104K				R119L			C130D	D135E	M136K		V143L				S168H			R178G	T180K
Bacillus velezensis CAU B946		0.9005	SG6.1	pghB								K26E	E29K			R49Q					Q65R	N67D	F70S		V84L					T104K				R119L			C130D	D135E	M136K		V143L				S168H			R178G	T180K
Bacillus velezensis strain GA1		0.9005	SG6.3	pghB								K26E	E29K			R49Q					Q65R	N67D	F70S		V84L					T104K				R119L			C130D	D135E	M136K		V143L				S168H			R178G	T180K
Bacillus amyloliquefaciens strain PP19		0.9801	SG6.1	pghB																					V84L												C130G											R178G
Bacillus amyloliquefaciens strain YP6		0.9701	SG6.1	pghB									E29K																				E115K				C130G						M156I					R178G
Bacillus amyloliquefaciens strain Ba13		0.9552	SG6.1	pghB										C30Y											V84L		Y92H					N106T				E126K	C130G								S168N			R178G
Bacillus amyloliquefaciens strain 35M		0.9552	SG6.1	pghB										C30Y											V84L		Y92H					N106T				E126K	C130G								S168N			R178G
Bacillus amyloliquefaciens strain RD7-7		0.9652	SG6.1	pghB										C30Y											V84L		Y92H					N106T													S168N			R178G
Mutation site	K2T	K2E	M4R	L30F	P35S	E46D	V63L	Q65P	R66Q	N67S	E85K	A89D	N103K	P105Q	A112S	R114H	E126Q	N135S	S146N	R154T	A165V	A169T	C172R	R177H	R177C	L196R	T200K	T200E
Number of amino acid diversity sites in PghB	23	119	22	18	1	3	141	24	1	1	4	130	141	3	1	1	2	1	140	3	1	1	122	2	1	3	58	1
Mutation site	S7N	K26E	E29K	Q65R	N67D	F70S	V84L	A93G	T104K	R119L	C130D	D135E	M136K	S168H	R178G	T180K	L196A	E200D	201K
The number of amino acid diversity sites in PghB	183	210	175	214	179	214	218	95	214	214	214	214	214	213	216	214	214	179	179
[truncated: 5 more columns]

## Sheet: pghC
Strains		homology	genotype	Gene	amino acid site
					47	63	64	82	103	185	235
					S	V	L	R	T	E	L
Bacillus subtilis strain SRCM102751		0.9915	SG2.1	pghC			L64F				L235S
Bacillus subtilis strain SRCM103571		0.9915	SG2.1	pghC	S47N						L235S
Bacillus subtilis strain SG6		0.9915	SG2.1	pghC		V63I					L235S
Bacillus subtilis strain JCL16		0.9915	SG2.1	pghC				R82C			L235S
Bacillus subtilis strain SRCM103612		0.9915	SG2.1	pghC					T103R		L235S
Bacillus subtilis subsp. subtilis strain PJ-7		0.9915	SG2.6	pghC					T103R		L235S
Bacillus subtilis strain YB-04		0.9915	SG2.1	pghC						E185G	L235S
Bacillus subtilis strain SRCM103881		0.9915	SG2.1	pghC						E185G	L235S
Bacillus subtilis strain SRCM103923		0.9915	SG2.1	pghC						E185G	L235S
Bacillus subtilis strain P5_B1		0.9915	SG2.1	pghC						E185G	L235S
Bacillus subtilis strain ge28		0.9915	SG2.1	pghC						E185G	L235S
Bacillus subtilis strain SRCM104008		0.9915	SG2.1	pghC						E185G	L235S
Bacillus subtilis strain SRCM104011		0.9915	SG2.1	pghC						E185G	L235S
Bacillus subtilis strain MZK05		0.9915	SG1.5	pghC						E185G	L235S
Bacillus subtilis strain YPS-32		0.9957	SG2.1	pghC							L235S
Bacillus subtilis strain SC3.7		0.9957	SG2.1	pghC							L235S
Bacillus subtilis strain MSP5		0.9957	SG2.1	pghC							L235S
Bacillus subtilis strain MSP1		0.9957	SG2.1	pghC							L235S
Bacillus subtilis strain AMR1		0.9957	SG1.5	pghC							L235S
Bacillus subtilis strain_R10		0.9957		pghC							L235S
Bacillus subtilis strain_R18		0.9957		pghC							L235S
Bacillus subtilis strain_R19		0.9957		pghC							L235S
Bacillus subtilis strain_R20		0.9957		pghC							L235S
Bacillus subtilis strain RS10		0.9957	SG2.8	pghC							L235S
Bacillus subtilis strain PMB102		0.9957	SG2.1	pghC							L235S
Bacillus subtilis strain 50-1		0.9957	SG2.7	pghC							L235S
Bacillus subtilis strain SRCM102750		0.9957	SG2.7	pghC							L235S
Bacillus subtilis subsp. subtilis str. 168		0.9957	SG1.1	pghC							L235S
Bacillus subtilis subsp. subtilis strain delta6		0.9957	G5	pghC							L235S
Bacillus subtilis strain R31		0.9957	SG2.6	pghC							L235S
Bacillus subtilis strain HD15		0.9957	SG2.6	pghC							L235S
Bacillus subtilis strain GOT9		0.9957	SG2.6	pghC							L235S
Bacillus subtilis strain VV2		0.9957	SG2.6	pghC							L235S
Bacillus subtilis strain MENO2		0.9957	SG2.1	pghC							L235S
Bacillus subtilis strain SRCM102749		0.9957	SG2.1	pghC							L235S
Bacillus subtilis strain SRCM102756		0.9957	SG2.3	pghC							L235S
Bacillus subtilis BSn5		0.9957	SG2.4	pghC							L235S
Bacillus subtilis strain ATCC 11774		0.9957	SG2.2	pghC							L235S
Bacillus subtilis strain TO-A JPC		0.9957	SG2.2	pghC							L235S
Bacillus subtilis strain SRCM101393		0.9957	SG2.2	pghC							L235S
Bacillus subtilis strain SRCM102753		0.9957	SG2.1	pghC							L235S
Bacillus subtilis strain SEM-9		0.9957	SG2.1	pghC							L235S
Bacillus subtilis strain SRCM102745		0.9957	SG2.1	pghC							L235S
Bacillus subtilis subsp. subtilis strain BSD-2		0.9957	SG2.1	pghC							L235S
Bacillus subtilis subsp. subtilis str. BSP1		0.9957	SG2.1	pghC							L235S
Bacillus subtilis subsp. subtilis strain IITK SM1		0.9957	SG2.1	pghC							L235S
Bacillus subtilis subsp. subtilis str. RO-NN-1		0.9957	SG2.1	pghC							L235S
Bacillus subtilis subsp. subtilis str. OH 131.1 strain OH131.1		0.9957	SG2.1	pghC							L235S
Bacillus subtilis subsp. subtilis str. BAB-1		0.9957	SG2.1	pghC							L235S
Bacillus subtilis subsp. subtilis str. 168（2）		0.9957	SG2.1	pghC							L235S
Bacillus subtilis strain SRCM103773		0.9957	SG2.1	pghC							L235S
Bacillus subtilis strain SRCM103551		0.9957	SG2.1	pghC							L235S
Bacillus subtilis strain SRCM103696		0.9957	SG2.1	pghC							L235S
Bacillus subtilis strain BYS2		0.9957	SG2.1	pghC							L235S
Bacillus subtilis strain SRCM103637		0.9957	SG2.1	pghC							L235S
Bacillus subtilis strain UD1022		0.9957	SG2.1	pghC							L235S
Bacillus subtilis strain SRCM103576		0.9957	SG2.1	pghC							L235S
Bacillus subtilis strain GS 188		0.9957	SG2.1	pghC							L235S
Bacillus subtilis strain RI4914		0.9957	SG2.1	pghC							L235S
Bacillus subtilis BEST7003		0.9957	SG2.1	pghC							L235S
Bacillus subtilis HJ5		0.9957	SG2.1	pghC							L235S
Bacillus subtilis PY79		0.9957	SG2.1	pghC							L235S
Bacillus subtilis XF-1		0.9957	SG2.1	pghC							L235S
Bacillus subtilis TO-A		0.9957	SG2.1	pghC							L235S
Bacillus subtilis subsp. subtilis strain G7		0.9957	SG2.1	pghC							L235S
Bacillus subtilis subsp. subtilis strain UCMB5021		0.9957	SG2.1	pghC							L235S
Bacillus subtilis subsp. subtilis strain UCMB5121		0.9957	SG2.1	pghC							L235S
Bacillus subtilis subsp. subtilis strain CU1050		0.9957	SG2.1	pghC							L235S
Bacillus subtilis subsp. subtilis strain ONU 559		0.9957	SG2.1	pghC							L235S
Bacillus subtilis subsp. subtilis strain SRCM100757		0.9957	SG2.1	pghC							L235S
Bacillus subtilis subsp. subtilis strain SRCM100761		0.9957	SG2.1	pghC							L235S
Bacillus subtilis strain P9_B1		0.9957	SG2.1	pghC							L235S
Bacillus subtilis strain H19		0.9957	SG2.1	pghC							L235S
Bacillus subtilis strain MBI 600		0.9957	SG2.1	pghC							L235S
Bacillus subtilis strain PR10		0.9957	SG2.1	pghC							L235S
Bacillus subtilis strain GQJK2		0.9957	SG2.1	pghC							L235S
Bacillus subtilis strain TLO3		0.9957	SG2.1	pghC							L235S
Bacillus subtilis strain SRCM103697		0.9957	SG2.1	pghC							L235S
Bacillus subtilis strain SX01705		0.9957	SG2.1	pghC							L235S
Bacillus subtilis strain So1b		0.9957	SG2.1	pghC							L235S
Bacillus subtilis strain BIM B-569G		0.9957	SG2.1	pghC							L235S
Bacillus subtilis strain SRCM103689		0.9957	SG2.1	pghC							L235S
Bacillus subtilis strain MB9_B6		0.9957	SG2.1	pghC							L235S
Bacillus subtilis strain SRCM103971		0.9957	SG2.1	pghC							L235S
Bacillus subtilis strain SRCM103641		0.9957	SG2.1	pghC							L235S
Bacillus subtilis strain TR21		0.9957	SG2.1	pghC							L235S
Bacillus subtilis strain MB9_B4		0.9957	SG2.1	pghC							L235S
Bacillus subtilis strain SRCM103862		0.9957	SG2.1	pghC							L235S
Bacillus subtilis strain SRCM103629		0.9957	SG2.1	pghC							L235S
Bacillus subtilis strain ms-2		0.9957	SG2.1	pghC							L235S
Bacillus subtilis strain SRCM103581		0.9957	SG2.1	pghC							L235S
Bacillus subtilis strain SRCM103622		0.9957	SG2.1	pghC							L235S
Bacillus subtilis strain QB61		0.9957	SG2.1	pghC							L235S
Bacillus subtilis strain SRCM103837		0.9957	SG2.1	pghC							L235S
Bacillus subtilis strain SRCM103835		0.9957	SG2.1	pghC							L235S
Bacillus subtilis strain SRCM104005		0.9957	SG2.1	pghC							L235S
Bacillus subtilis strain CV16		0.9957	SG2.1	pghC							L235S
Bacillus subtilis strain SRCM103517		0.9957	SG2.1	pghC							L235S
Bacillus subtilis strain HMNig-2		0.9957	SG2.1	pghC							L235S
Bacillus subtilis strain 73		0.9957	SG2.1	pghC							L235S
Bacillus subtilis strain 75		0.9957	SG2.1	pghC							L235S
Bacillus subtilis subsp. subtilis strain SRCM101392		0.9957	SG2.1	pghC							L235S
Bacillus subtilis subsp. subtilis NCIB 3610		0.9957	SG1.1	pghC							L235S
Bacillus subtilis strain BEST3125		0.9957	SG1.1	pghC							L235S
Bacillus subtilis strain BEST3106		0.9957	SG1.1	pghC							L235S
Bacillus subtilis strain BEST3096		0.9957	SG1.1	pghC							L235S
Bacillus subtilis strain BEST3145		0.9957	SG1.1	pghC							L235S
Bacillus subtilis strain BEST3102		0.9957	SG1.1	pghC							L235S
Bacillus subtilis strain BEST3095		0.9957	SG1.1	pghC							L235S
Bacillus subtilis strain BEST3136		0.9957	SG1.1	pghC							L235S
Bacillus subtilis strain BEST3109		0.9957	SG1.1	pghC							L235S
Bacillus subtilis strain FJAT-4		0.9957	SG1.1	pghC							L235S
Bacillus subtilis strain NCIB 3610		0.9957	SG1.1	pghC							L235S
Bacillus subtilis strain MB9_B1		0.9957	SG1.1	pghC							L235S
Bacillus subtilis strain BS49		0.9957	SG1.1	pghC							L235S
Bacillus subtilis strain BS34A		0.9957	SG1.1	pghC							L235S
Bacillus subtilis strain MB8_B10		0.9957	SG1.1	pghC							L235S
Bacillus subtilis strain MB8_B1		0.9957	SG1.1	pghC							L235S
Bacillus subtilis strain LBUM979		0.9957	SG1.1	pghC							L235S
Bacillus subtilis strain SP1		0.9957	SG1.1	pghC							L235S
Bacillus subtilis strain P8_B1		0.9957	SG1.1	pghC							L235S
Bacillus subtilis strain P8_B3		0.9957	SG1.1	pghC							L235S
Bacillus subtilis strain PS832		0.9957	SG1.1	pghC							L235S
Bacillus subtilis strain WB800N		0.9957	SG1.1	pghC							L235S
Bacillus subtilis strain s-16		0.9957	SG1.1	pghC							L235S
Bacillus subtilis strain SZMC 6179J isolate B23		0.9957	SG1.1	pghC							L235S
Bacillus subtilis strain MB8_B7		0.9957	SG1.1	pghC							L235S
Bacillus subtilis strain FB6-3		0.9957	SG1.1	pghC							L235S
Bacillus subtilis KCTC 1028		0.9957	SG1.1	pghC							L235S
Bacillus subtilis QB928		0.9957	SG1.1	pghC							L235S
Bacillus subtilis subsp. subtilis strain NBRC 13719		0.9957	SG1.1	pghC							L235S
Bacillus subtilis subsp. subtilis strain 168G		0.9957	SG1.1	pghC							L235S
Bacillus subtilis subsp. subtilis strain 3NA isolate 1970 (Michel and Millet)		0.9957	SG1.1	pghC							L235S
Bacillus subtilis subsp. subtilis strain QB5412		0.9957	SG1.1	pghC							L235S
Bacillus subtilis subsp. subtilis str. SMY	NZ_CP050532.1	0.9957	SG1.1	pghC							L235S
Bacillus subtilis subsp. subtilis str. SMY	NZ_CM000490.1	0.9957	SG1.1	pghC							L235S
Bacillus subtilis subsp. subtilis str. JH642 substr. AG174 strain JH642		0.9957	SG1.1	pghC							L235S
Bacillus subtilis subsp. subtilis str. AG1839		0.9957	SG1.1	pghC							L235S
Bacillus subtilis subsp. subtilis 6051-HGW		0.9957	SG1.1	pghC							L235S
Bacillus subtilis subsp. subtilis str. 168(1)		0.9957	SG1.1	pghC							L235S
Bacillus subtilis subsp. subtilis str. 168(3)		0.9957	SG1.1	pghC							L235S
Bacillus subtilis subsp. subtilis str. 168(4)		0.9957	SG1.1	pghC							L235S
Bacillus subtilis subsp. subtilis str. 168(5)		0.9957	SG1.1	pghC							L235S
Bacillus subtilis subsp. subtilis str. 168(6)		0.9957	SG1.1	pghC							L235S
Bacillus subtilis subsp. subtilis str. JH642		0.9957	SG1.1	pghC							L235S
Bacillus subtilis strain 7PJ-16		0.9957	SG1.1	pghC							L235S
Bacillus subtilis subsp. subtilis strain KCTC 3135		0.9957	SG1.1	pghC							L235S
Bacillus subtilis subsp. subtilis strain SSJ-1		0.9957	SG1.2	pghC							L235S
Bacillus subtilis strain SRCM102754		0.9957	SG1.3	pghC							L235S
Bacillus subtilis strain SRCM102748		0.9957	SG1.4	pghC							L235S
Bacillus subtilis strain HJ0-6		0.9957	SG2.1	pghC							L235S
Bacillus subtilis strain BJQ0005		0.9975	SG2.1	pghC							L235S
Bacillus subtilis strain P5_B2		0.9957	SG2.1	pghC							L235S
Bacillus subtilis strain NIB353		0.9957	SG2.1	pghC							L235S
Bacillus subtilis strain Bsi		0.9957	SG1.1	pghC							L235S
Bacillus subtilis subsp. subtilis strain 2RL2-3		0.9957	SG3.1	pghC																																	L235S
Bacillus subtilis strain HRBS-10TDI13		0.9957	SG3.1	pghC																																	L235S
Bacillus subtilis strain SRCM103886		0.9957	SG3.1	pghC																																	L235S
Bacillus subtilis subsp. subtilis strain GFR-12		0.9957	SG3.2	pghC																																	L235S
Bacillus subtilis subsp. subtilis strain 2KL1		0.9957	SG3.2	pghC																																	L235S
Bacillus subtilis strain DKU_NT_03		0.9957	SG3.3	pghC																																	L235S
Bacillus subtilis subsp. subtilis strain SRCM101441		0.9957	SG3.4	pghC																																	L235S
Strains		homology	genotype	Gene	amino acid site
					12	21	37	41	58	59	62	85	86	87	88	98	110	115	118	124	134	135	154	157	162	163	166	167	168	169	173	176	177	184	197	202	218	222	228
reference strain:Bacillus amyloliquefaciens LL3					V	V	T	D	Q	E	S	R	D	D	F	T	K	L	K	R	S	D	K	K	S	A	A	T	S	R	S	D	I	T	E	F	E	Y	R
Bacillus amyloliquefaciens strain SRCM101267		1	SG6.1	pghC
Bacillus amyloliquefaciens strain Bam1		1	SG6.1	pghC
Bacillus amyloliquefaciens TA208		1	SG6.1	pghC
Bacillus amyloliquefaciens XH7		1	SG6.1	pghC
Bacillus amyloliquefaciens strain 205		1	SG6.1	pghC
Bacillus amyloliquefaciens strain HK1		1	SG6.1	pghC
Bacillus amyloliquefaciens DSM 7 = ATCC 23350		1	SG6.1	pghC
Bacillus amyloliquefaciens strain YP6		1	SG6.1	pghC
Bacillus amyloliquefaciens strain H		1	SG6.1	pghC
Bacillus amyloliquefaciens strain RD7-7		0.9872	SG6.1	pghC	V12I		T37S																															Y222F
Bacillus amyloliquefaciens strain S499		0.9234	SG6.6	pghC		V21A		D41N	Q58R	E59K	S62P				F88Y	T98A		L115S	K118E	R124H	S134G		K154R		S162P					R169K	S173A		I177T	T184A				Y222F
Bacillus velezensis strain LBUM1082		0.9234	SG6.1	pghC		V21A		D41N	Q58R	E59K	S62P				F88Y	T98A		L115S	K118E	R124H	S134G		K154R		S162P					R169K	S173A		I177T	T184A				Y222F
Bacillus amyloliquefaciens IT-45		0.9234	SG6.1	pghC		V21A		D41N	Q58R	E59K	S62P				F88Y	T98A		L115S	K118E	R124H	S134G		K154R		S162P					R169K	S173A		I177T	T184A				Y222F
Bacillus velezensis strain GYL4		0.9191	SG6.2	pghC		V21A			Q58R	E59K	S62P	R85S				T98P		L115S	K118E	R124H	S134G	D135N	K154R	K157E						R169K	S173A	D176N	I177T	T184A				Y222F
Bacillus velezensis strain HAB-2		0.9234	SG6.1	pghC		V21A			Q58R	E59K	S62P	R85S				T98P		L115S	K118E	R124H	S134G		K154R	K157E						R169K	S173A	D176N	I177T	T184A				Y222F
Bacillus velezensis strain AL7		0.9234	SG6.1	pghC		V21A			Q58R	E59K	S62P	R85S				T98P		L115S	K118E	R124H	S134G		K154R	K157E						R169K	S173A	D176N	I177T	T184A				Y222F
Bacillus velezensis strain UCMB5007		0.9191	SG6.1	pghC		V21A			Q58R	E59K	S62P	R85S			F88Y			L115S	K118E	R124H	S134G		K154R	K157E			A166P			R169K	S173A	D176N	I177T	T184A				Y222F
Bacillus velezensis strain UCMB5044		0.9191	SG6.1	pghC		V21A			Q58R	E59K	S62P	R85S			F88Y			L115S	K118E	R124H	S134G		K154R	K157E			A166P			R169K	S173A	D176N	I177T	T184A				Y222F
Bacillus velezensis strain VCC-2003		0.9191	SG6.1	pghC		V21A			Q58R	E59K	S62P	R85S			F88Y			L115S	K118E	R124H	S134G		K154R	K157E			A166P			R169K	S173A	D176N	I177T	T184A				Y222F
Bacillus amyloliquefaciens strain WS-8		0.9191	SG6.2	pghC		V21A			Q58R	E59K	S62P	R85S			F88Y			L115S	K118E	R124H	S134G		K154R	K157E						R169K	S173A	D176N	I177T	T184A		F202L		Y222F
Bacillus velezensis strain ANSB01E		0.9191	SG6.2	pghC		V21A			Q58R	E59K	S62P	R85S			F88Y			L115S	K118E	R124H	S134G		K154R	K157E						R169K	S173A	D176N	I177T	T184A		F202L		Y222F
Bacillus velezensis strain A2		0.9191	SG6.2	pghC		V21A			Q58R	E59K	S62P	R85S			F88Y			L115S	K118E	R124H	S134G		K154R	K157E						R169K	S173A	D176N	I177T	T184A		F202L		Y222F
Bacillus velezensis strain K01		0.9191	SG6.3	pghC		V21A			Q58R	E59K	S62P	R85S			F88Y			L115S	K118E	R124H	S134G		K154R	K157E						R169K	S173A	D176N	I177T	T184A		F202L		Y222F
Bacillus velezensis strain LDO2		0.9191	SG6.3	pghC		V21A			Q58R	E59K	S62P	R85S			F88Y			L115S	K118E	R124H	S134G		K154R	K157E						R169K	S173A	D176N	I177T	T184A		F202L		Y222F
Bacillus velezensis strain WLYS23		0.9191	SG6.4	pghC		V21A			Q58R	E59K	S62P	R85S			F88Y			L115S	K118E	R124H	S134G		K154R	K157E						R169K	S173A	D176N	I177T	T184A		F202L		Y222F
Bacillus velezensis strain ZF145		0.9191	SG6.1	pghC		V21A			Q58R	E59K	S62P	R85S			F88Y			L115S	K118E	R124H	S134G		K154R	K157E						R169K	S173A	D176N	I177T	T184A		F202L		Y222F
Bacillus velezensis strain JT3-1		0.9191	SG6.1	pghC		V21A			Q58R	E59K	S62P	R85S			F88Y			L115S	K118E	R124H	S134G		K154R	K157E						R169K	S173A	D176N	I177T	T184A		F202L		Y222F
Bacillus velezensis strain DR-08		0.9191	SG6.1	pghC		V21A			Q58R	E59K	S62P	R85S			F88Y			L115S	K118E	R124H	S134G		K154R	K157E						R169K	S173A	D176N	I177T	T184A		F202L		Y222F
Bacillus velezensis strain FJAT-52631		0.9191	SG6.1	pghC		V21A			Q58R	E59K	S62P	R85S			F88Y			L115S	K118E	R124H	S134G		K154R	K157E						R169K	S173A	D176N	I177T	T184A		F202L		Y222F
Bacillus velezensis strain BS-G1		0.9191	SG6.1	pghC		V21A			Q58R	E59K	S62P	R85S			F88Y			L115S	K118E	R124H	S134G		K154R	K157E						R169K	S173A	D176N	I177T	T184A		F202L		Y222F
Bacillus velezensis strain JTYP2		0.9191	SG6.1	pghC		V21A			Q58R	E59K	S62P	R85S			F88Y			L115S	K118E	R124H	S134G		K154R	K157E						R169K	S173A	D176N	I177T	T184A		F202L		Y222F
Bacillus velezensis strain LC1		0.9191	SG6.1	pghC		V21A			Q58R	E59K	S62P	R85S			F88Y			L115S	K118E	R124H	S134G		K154R	K157E						R169K	S173A	D176N	I177T	T184A		F202L		Y222F
Bacillus velezensis strain ZF2		0.9191	SG6.1	pghC		V21A			Q58R	E59K	S62P	R85S			F88Y			L115S	K118E	R124H	S134G		K154R	K157E						R169K	S173A	D176N	I177T	T184A		F202L		Y222F
Bacillus velezensis strain S3-1		0.9191	SG6.1	pghC		V21A			Q58R	E59K	S62P	R85S			F88Y			L115S	K118E	R124H	S134G		K154R	K157E						R169K	S173A	D176N	I177T	T184A		F202L		Y222F
Bacillus velezensis strain J17-4		0.9191	SG6.1	pghC		V21A			Q58R	E59K	S62P	R85S			F88Y			L115S	K118E	R124H	S134G		K154R	K157E						R169K	S173A	D176N	I177T	T184A		F202L		Y222F
Bacillus velezensis strain GQJK49		0.9191	SG6.1	pghC		V21A			Q58R	E59K	S62P	R85S			F88Y			L115S	K118E	R124H	S134G		K154R	K157E						R169K	S173A	D176N	I177T	T184A		F202L		Y222F
Bacillus velezensis strain BIM B-1312D		0.9191	SG6.1	pghC		V21A			Q58R	E59K	S62P	R85S			F88Y			L115S	K118E	R124H	S134G		K154R	K157E						R169K	S173A	D176N	I177T	T184A		F202L		Y222F
Bacillus velezensis strain WSM-1		0.9191	SG6.1	pghC		V21A			Q58R	E59K	S62P	R85S			F88Y			L115S	K118E	R124H	S134G		K154R	K157E						R169K	S173A	D176N	I177T	T184A		F202L		Y222F
Bacillus velezensis strain UB2017		0.9191	SG6.1	pghC		V21A			Q58R	E59K	S62P	R85S			F88Y			L115S	K118E	R124H	S134G		K154R	K157E						R169K	S173A	D176N	I177T	T184A		F202L		Y222F
Bacillus velezensis strain BSC16a		0.9191	SG6.1	pghC		V21A			Q58R	E59K	S62P	R85S			F88Y			L115S	K118E	R124H	S134G		K154R	K157E						R169K	S173A	D176N	I177T	T184A		F202L		Y222F
Bacillus velezensis strain B4-7		0.9191	SG6.1	pghC		V21A			Q58R	E59K	S62P	R85S			F88Y			L115S	K118E	R124H	S134G		K154R	K157E						R169K	S173A	D176N	I177T	T184A		F202L		Y222F
Bacillus velezensis strain LS69		0.9191	SG6.1	pghC		V21A			Q58R	E59K	S62P	R85S			F88Y			L115S	K118E	R124H	S134G		K154R	K157E						R169K	S173A	D176N	I177T	T184A		F202L		Y222F
Bacillus velezensis strain KOF112		0.9191	SG6.1	pghC		V21A			Q58R	E59K	S62P	R85S			F88Y			L115S	K118E	R124H	S134G		K154R	K157E						R169K	S173A	D176N	I177T	T184A		F202L		Y222F
Bacillus velezensis strain CBMB205		0.9191	SG6.1	pghC		V21A			Q58R	E59K	S62P	R85S			F88Y			L115S	K118E	R124H	S134G		K154R	K157E						R169K	S173A	D176N	I177T	T184A		F202L		Y222F
Bacillus velezensis strain CBMB205		0.9191	SG6.1	pghC		V21A			Q58R	E59K	S62P	R85S			F88Y			L115S	K118E	R124H	S134G		K154R	K157E						R169K	S173A	D176N	I177T	T184A		F202L		Y222F
Bacillus velezensis strain sx01604		0.9191	SG6.1	pghC		V21A			Q58R	E59K	S62P	R85S			F88Y			L115S	K118E	R124H	S134G		K154R	K157E						R169K	S173A	D176N	I177T	T184A		F202L		Y222F
Bacillus velezensis strain LG37		0.9191	SG6.1	pghC		V21A			Q58R	E59K	S62P	R85S			F88Y			L115S	K118E	R124H	S134G		K154R	K157E						R169K	S173A	D176N	I177T	T184A		F202L		Y222F
Bacillus velezensis strain GY65		0.9191	SG6.1	pghC		V21A			Q58R	E59K	S62P	R85S			F88Y			L115S	K118E	R124H	S134G		K154R	K157E						R169K	S173A	D176N	I177T	T184A		F202L		Y222F
Bacillus amyloliquefaciens strain G10		0.9191	SG6.1	pghC		V21A			Q58R	E59K	S62P	R85S			F88Y			L115S	K118E	R124H	S134G		K154R	K157E						R169K	S173A	D176N	I177T	T184A		F202L		Y222F
Bacillus velezensis strain ZeaDK315Endobac16		0.9234	SG6.1	pghC		V21A			Q58R	E59K	S62P	R85S			F88Y			L115S	K118E	R124H	S134G		K154R	K157E						R169K	S173A	D176N	I177T	T184A				Y222F
Bacillus velezensis strain SWUJ1		0.9234	SG6.1	pghC		V21A			Q58R	E59K	S62P	R85S			F88Y			L115S	K118E	R124H	S134G		K154R	K157E						R169K	S173A	D176N	I177T	T184A				Y222F
Bacillus velezensis strain JSRB 08		0.9277	SG6.1	pghC		V21A			Q58R	E59K	S62P	R85S			F88Y			L115S	K118E	R124H	S134G		K154R	K157E						R169K	S173A		I177T	T184A				Y222F
Bacillus velezensis strain SRCM100072		0.9277	SG6.1	pghC		V21A			Q58R	E59K	S62P	R85S			F88Y			L115S	K118E	R124H	S134G		K154R	K157E						R169K	S173A		I177T	T184A				Y222F
Bacillus velezensis strain LF01		0.9234	SG6.5	pghC		V21A			Q58R	E59K	S62P			D87V	F88Y	T98A		L115S	K118E	R124H	S134G		K154R		S162P					R169K	S173A		I177T	T184A				Y222F
Bacillus velezensis strain M75		0.9234	SG6.1	pghC		V21A			Q58R	E59K	S62P			D87V	F88Y	T98A		L115S	K118E	R124H	S134G		K154R		S162P					R169K	S173A		I177T	T184A				Y222F
Bacillus velezensis strain BY6		0.9234	SG6.1	pghC		V21A			Q58R	E59K	S62P			D87V	F88Y	T98A		L115S	K118E	R124H	S134G		K154R		S162P					R169K	S173A		I177T	T184A				Y222F
Bacillus velezensis NJN-6		0.9234	SG6.1	pghC		V21A			Q58R	E59K	S62P			D87V	F88Y	T98A		L115S	K118E	R124H	S134G		K154R		S162P					R169K	S173A		I177T	T184A				Y222F
Bacillus amyloliquefaciens strain SN16-1		0.9234	SG6.1	pghC		V21A			Q58R	E59K	S62P			D87V	F88Y	T98A		L115S	K118E	R124H	S134G		K154R		S162P					R169K	S173A		I177T	T184A				Y222F
Bacillus velezensis strain 19573-3		0.9234	SG6.1	pghC		V21A			Q58R	E59K	S62P			D87V	F88Y	T98A		L115S	K118E	R124H	S134G		K154R		S162P					R169K	S173A		I177T	T184A				Y222F
Bacillus velezensis strain LPL061		0.9319	SG6.1	pghC		V21A			Q58R	E59K					F88Y	T98A		L115S	K118E	R124H	S134G		K154R		S162P					R169K	S173A		I177T	T184A				Y222F
Bacillus velezensis strain L-H15		0.9319	SG6.1	pghC		V21A			Q58R	E59K					F88Y	T98A		L115S	K118E	R124H	S134G		K154R		S162P					R169K	S173A		I177T	T184A				Y222F
Bacillus velezensis strain L-S60		0.9319	SG6.1	pghC		V21A			Q58R	E59K					F88Y	T98A		L115S	K118E	R124H	S134G		K154R		S162P					R169K	S173A		I177T	T184A				Y222F
Bacillus velezensis strain SCGB 1		0.9277	SG6.2	pghC		V21A			Q58R	E59K	S62P				F88Y	T98A		L115S	K118E	R124H	S134G		K154R		S162P					R169K	S173A		I177T	T184A				Y222F
Bacillus velezensis strain GFP-2		0.9277	SG6.2	pghC		V21A			Q58R	E59K	S62P				F88Y	T98A		L115S	K118E	R124H	S134G		K154R		S162P					R169K	S173A		I177T	T184A				Y222F
Bacillus amyloliquefaciens strain GXU-1		0.9277	SG6.2	pghC		V21A			Q58R	E59K	S62P				F88Y	T98A		L115S	K118E	R124H	S134G		K154R		S162P					R169K	S173A		I177T	T184A				Y222F
Bacillus velezensis strain J7-1		0.9277	SG6.2	pghC		V21A			Q58R	E59K	S62P				F88Y	T98A		L115S	K118E	R124H	S134G		K154R		S162P					R169K	S173A		I177T	T184A				Y222F
Bacillus velezensis strain SCDB 291		0.9277	SG6.2	pghC		V21A			Q58R	E59K	S62P				F88Y	T98A		L115S	K118E	R124H	S134G		K154R		S162P					R169K	S173A		I177T	T184A				Y222F
Bacillus amyloliquefaciens strain EA19		0.9277	SG6.3	pghC		V21A			Q58R	E59K	S62P				F88Y	T98A		L115S	K118E	R124H	S134G		K154R		S162P					R169K	S173A		I177T	T184A				Y222F
Bacillus amyloliquefaciens strain X030		0.9277	SG6.3	pghC		V21A			Q58R	E59K	S62P				F88Y	T98A		L115S	K118E	R124H	S134G		K154R		S162P					R169K	S173A		I177T	T184A				Y222F
Bacillus velezensis strain GA1		0.9277	SG6.3	pghC		V21A			Q58R	E59K	S62P				F88Y	T98A		L115S	K118E	R124H	S134G		K154R		S162P					R169K	S173A		I177T	T184A				Y222F
Bacillus velezensis strain NJAU-Z9		0.9277	SG6.3	pghC		V21A			Q58R	E59K	S62P				F88Y	T98A		L115S	K118E	R124H	S134G		K154R		S162P					R169K	S173A		I177T	T184A				Y222F
Bacillus velezensis strain Pm9		0.9277	SG6.4	pghC		V21A			Q58R	E59K	S62P				F88Y	T98A		L115S	K118E	R124H	S134G		K154R		S162P					R169K	S173A		I177T	T184A				Y222F
Bacillus amyloliquefaciens strain LM2303		0.9277	SG6.4	pghC		V21A			Q58R	E59K	S62P				F88Y	T98A		L115S	K118E	R124H	S134G		K154R		S162P					R169K	S173A		I177T	T184A				Y222F
Bacillus velezensis strain Mr12		0.9277	SG6.4	pghC		V21A			Q58R	E59K	S62P				F88Y	T98A		L115S	K118E	R124H	S134G		K154R		S162P					R169K	S173A		I177T	T184A				Y222F
Bacillus velezensis strain AD8		0.9277	SG6.4	pghC		V21A			Q58R	E59K	S62P				F88Y	T98A		L115S	K118E	R124H	S134G		K154R		S162P					R169K	S173A		I177T	T184A				Y222F
Bacillus velezensis strain Q12		0.9277	SG6.1	pghC		V21A			Q58R	E59K	S62P				F88Y	T98A		L115S	K118E	R124H	S134G		K154R		S162P					R169K	S173A		I177T	T184A				Y222F
Bacillus velezensis strain FIO1408		0.9277	SG6.1	pghC		V21A			Q58R	E59K	S62P				F88Y	T98A		L115S	K118E	R124H	S134G		K154R		S162P					R169K	S173A		I177T	T184A				Y222F
Bacillus velezensis strain JJ-D34		0.9277	SG6.1	pghC		V21A			Q58R	E59K	S62P				F88Y	T98A		L115S	K118E	R124H	S134G		K154R		S162P					R169K	S173A		I177T	T184A				Y222F
Bacillus velezensis strain GH1-13		0.9277	SG6.1	pghC		V21A			Q58R	E59K	S62P				F88Y	T98A		L115S	K118E	R124H	S134G		K154R		S162P					R169K	S173A		I177T	T184A				Y222F
Bacillus velezensis strain GS-1		0.9277	SG6.1	pghC		V21A			Q58R	E59K	S62P				F88Y	T98A		L115S	K118E	R124H	S134G		K154R		S162P					R169K	S173A		I177T	T184A				Y222F
Bacillus velezensis strain EN01		0.9277	SG6.1	pghC		V21A			Q58R	E59K	S62P				F88Y	T98A		L115S	K118E	R124H	S134G		K154R		S162P					R169K	S173A		I177T	T184A				Y222F
Bacillus velezensis strain LB002		0.9277	SG6.1	pghC		V21A			Q58R	E59K	S62P				F88Y	T98A		L115S	K118E	R124H	S134G		K154R		S162P					R169K	S173A		I177T	T184A				Y222F
Bacillus velezensis strain VTX9		0.9277	SG6.1	pghC		V21A			Q58R	E59K	S62P				F88Y	T98A		L115S	K118E	R124H	S134G		K154R		S162P					R169K	S173A		I177T	T184A				Y222F
Bacillus velezensis strain BvL03		0.9277	SG6.1	pghC		V21A			Q58R	E59K	S62P				F88Y	T98A		L115S	K118E	R124H	S134G		K154R		S162P					R169K	S173A		I177T	T184A				Y222F
Bacillus velezensis strain Sam8H1		0.9277	SG6.1	pghC		V21A			Q58R	E59K	S62P				F88Y	T98A		L115S	K118E	R124H	S134G		K154R		S162P					R169K	S173A		I177T	T184A				Y222F
Bacillus velezensis strain VY03		0.9277	SG6.1	pghC		V21A			Q58R	E59K	S62P				F88Y	T98A		L115S	K118E	R124H	S134G		K154R		S162P					R169K	S173A		I177T	T184A				Y222F
Bacillus velezensis strain GUMT319		0.9277	SG6.1	pghC		V21A			Q58R	E59K	S62P				F88Y	T98A		L115S	K118E	R124H	S134G		K154R		S162P					R169K	S173A		I177T	T184A				Y222F
Bacillus velezensis strain CMT-6		0.9277	SG6.1	pghC		V21A			Q58R	E59K	S62P				F88Y	T98A		L115S	K118E	R124H	S134G		K154R		S162P					R169K	S173A		I177T	T184A				Y222F
Bacillus velezensis strain KD1		0.9277	SG6.1	pghC		V21A			Q58R	E59K	S62P				F88Y	T98A		L115S	K118E	R124H	S134G		K154R		S162P					R169K	S173A		I177T	T184A				Y222F
Bacillus velezensis strain B-4		0.9277	SG6.1	pghC		V21A			Q58R	E59K	S62P				F88Y	T98A		L115S	K118E	R124H	S134G		K154R		S162P					R169K	S173A		I177T	T184A				Y222F
Bacillus velezensis strain Y816		0.9277	SG6.1	pghC		V21A			Q58R	E59K	S62P				F88Y	T98A		L115S	K118E	R124H	S134G		K154R		S162P					R169K	S173A		I177T	T184A				Y222F
Bacillus velezensis strain SYBC H47		0.9277	SG6.6	pghC		V21A			Q58R	E59K	S62P				F88Y	T98A		L115S	K118E	R124H	S134G		K154R		S162P					R169K	S173A		I177T	T184A				Y222F
Bacillus velezensis strain WB		0.9277	SG6.1	pghC		V21A			Q58R	E59K	S62P				F88Y	T98A		L115S	K118E	R124H	S134G		K154R		S162P					R169K	S173A		I177T	T184A				Y222F
Bacillus velezensis strain T20E-257		0.9277	SG6.1	pghC		V21A			Q58R	E59K	S62P				F88Y	T98A		L115S	K118E	R124H	S134G		K154R		S162P					R169K	S173A		I177T	T184A				Y222F
Bacillus velezensis strain Y4_39		0.9277	SG6.1	pghC		V21A			Q58R	E59K	S62P				F88Y	T98A		L115S	K118E	R124H	S134G		K154R		S162P					R169K	S173A		I177T	T184A				Y222F
Bacillus velezensis strain B25		0.9277	SG6.1	pghC		V21A			Q58R	E59K	S62P				F88Y	T98A		L115S	K118E	R124H	S134G		K154R		S162P					R169K	S173A		I177T	T184A				Y222F
Bacillus velezensis strain UTB96		0.9277	SG6.1	pghC		V21A			Q58R	E59K	S62P				F88Y	T98A		L115S	K118E	R124H	S134G		K154R		S162P					R169K	S173A		I177T	T184A				Y222F
Bacillus velezensis CAU B946		0.9277	SG6.1	pghC		V21A			Q58R	E59K	S62P				F88Y	T98A		L115S	K118E	R124H	S134G		K154R		S162P					R169K	S173A		I177T	T184A				Y222F
Bacillus velezensis strain OSY-GA1		0.9277	SG6.1	pghC		V21A			Q58R	E59K	S62P				F88Y	T98A		L115S	K118E	R124H	S134G		K154R		S162P					R169K	S173A		I177T	T184A				Y222F
Bacillus amyloliquefaciens strain WF02		0.9277	SG6.1	pghC		V21A			Q58R	E59K	S62P				F88Y	T98A		L115S	K118E	R124H	S134G		K154R		S162P					R169K	S173A		I177T	T184A				Y222F
Bacillus amyloliquefaciens strain T-5		0.9277	SG6.1	pghC		V21A			Q58R	E59K	S62P				F88Y	T98A		L115S	K118E	R124H	S134G		K154R		S162P					R169K	S173A		I177T	T184A				Y222F
Bacillus amyloliquefaciens strain DH8030		0.9277	SG6.1	pghC		V21A			Q58R	E59K	S62P				F88Y	T98A		L115S	K118E	R124H	S134G		K154R		S162P					R169K	S173A		I177T	T184A				Y222F
Bacillus amyloliquefaciens strain MBE1283		0.9277	SG6.1	pghC		V21A			Q58R	E59K	S62P				F88Y	T98A		L115S	K118E	R124H	S134G		K154R		S162P					R169K	S173A		I177T	T184A				Y222F
Bacillus amyloliquefaciens strain Y14		0.9277	SG6.1	pghC		V21A			Q58R	E59K	S62P				F88Y	T98A		L115S	K118E	R124H	S134G		K154R		S162P					R169K	S173A		I177T	T184A				Y222F
Bacillus amyloliquefaciens LFB112		0.9277	SG6.1	pghC		V21A			Q58R	E59K	S62P				F88Y	T98A		L115S	K118E	R124H	S134G		K154R		S162P					R169K	S173A		I177T	T184A				Y222F
Bacillus velezensis strain VTX20		0.9277	SG6.1	pghC		V21A			Q58R	E59K	S62P				F88Y	T98A		L115S	K118E	R124H	S134G		K154R		S162P					R169K	S173A		I177T	T184A				Y222F
Bacillus velezensis strain 8-2		0.9277	SG6.1	pghC		V21A			Q58R	E59K	S62P				F88Y	T98A		L115S	K118E	R124H	S134G		K154R		S162P					R169K	S173A		I177T	T184A				Y222F
Bacillus velezensis strain KMU01		0.9277	SG6.1	pghC		V21A			Q58R	E59K	S62P				F88Y	T98A		L115S	K118E	R124H	S134G		K154R		S162P					R169K	S173A		I177T	T184A				Y222F
Bacillus velezensis strain SCGB 574		0.9234	SG6.2	pghC		V21A			Q58R	E59K	S62P				F88Y	T98A		L115S	K118E	R124H	S134G		K154R	K157E						R169K	S173A		I177T	T184A	E197K			Y222F
Bacillus velezensis strain SRCM102755		0.9234	SG6.2	pghC		V21A			Q58R	E59K	S62P				F88Y	T98A		L115S	K118E	R124H	S134G		K154R	K157E						R169K	S173A		I177T	T184A	E197K			Y222F
Bacillus velezensis strain CACC 316		0.9234	SG6.2	pghC		V21A			Q58R	E59K	S62P				F88Y	T98A		L115S	K118E	R124H	S134G		K154R	K157E						R169K	S173A		I177T	T184A	E197K			Y222F
Bacillus velezensis strain NY12-2		0.9234	SG6.2	pghC		V21A			Q58R	E59K	S62P				F88Y	T98A		L115S	K118E	R124H	S134G		K154R	K157E						R169K	S173A		I177T	T184A	E197K			Y222F
Bacillus velezensis strain MV2		0.9234	SG6.2	pghC		V21A			Q58R	E59K	S62P				F88Y	T98A		L115S	K118E	R124H	S134G		K154R	K157E						R169K	S173A		I177T	T184A	E197K			Y222F
Bacillus amyloliquefaciens strain KC41		0.9234	SG6.2	pghC		V21A			Q58R	E59K	S62P				F88Y	T98A		L115S	K118E	R124H	S134G		K154R	K157E						R169K	S173A		I177T	T184A	E197K			Y222F
Bacillus amyloliquefaciens UMAF6614		0.9234	SG6.3	pghC		V21A			Q58R	E59K	S62P				F88Y	T98A		L115S	K118E	R124H	S134G		K154R	K157E						R169K	S173A		I177T	T184A	E197K			Y222F
Bacillus velezensis strain NST6		0.9234	SG6.4	pghC		V21A			Q58R	E59K	S62P				F88Y	T98A		L115S	K118E	R124H	S134G		K154R	K157E						R169K	S173A		I177T	T184A	E197K			Y222F
Bacillus velezensis strain SGAir0473		0.9234	SG6.5	pghC		V21A			Q58R	E59K	S62P				F88Y	T98A		L115S	K118E	R124H	S134G		K154R	K157E						R169K	S173A		I177T	T184A	E197K			Y222F
Bacillus velezensis strain JK19		0.9234	SG6.6	pghC		V21A			Q58R	E59K	S62P				F88Y	T98A		L115S	K118E	R124H	S134G		K154R	K157E						R169K	S173A		I177T	T184A	E197K			Y222F
Bacillus velezensis NAU-B3		0.9234	SG6.6	pghC		V21A			Q58R	E59K	S62P				F88Y	T98A		L115S	K118E	R124H	S134G		K154R	K157E						R169K	S173A		I177T	T184A	E197K			Y222F
Bacillus amyloliquefaciens strain JP3144		0.9234	SG6.8	pghC		V21A			Q58R	E59K	S62P				F88Y	T98A		L115S	K118E	R124H	S134G		K154R	K157E						R169K	S173A		I177T	T184A	E197K			Y222F
Bacillus velezensis strain DKU_NT_04		0.9234	SG6.9	pghC		V21A			Q58R	E59K	S62P				F88Y	T98A		L115S	K118E	R124H	S134G		K154R	K157E						R169K	S173A		I177T	T184A	E197K			Y222F
Bacillus velezensis strain 10075		0.9234	SG6.10	pghC		V21A			Q58R	E59K	S62P				F88Y	T98A		L115S	K118E	R124H	S134G		K154R	K157E						R169K	S173A		I177T	T184A	E197K			Y222F
Bacillus velezensis strain SRCM101413		0.9234	SG6.1	pghC		V21A			Q58R	E59K	S62P				F88Y	T98A		L115S	K118E	R124H	S134G		K154R	K157E						R169K	S173A		I177T	T184A	E197K			Y222F
Bacillus velezensis strain PEBA20		0.9234	SG6.1	pghC		V21A			Q58R	E59K	S62P				F88Y	T98A		L115S	K118E	R124H	S134G		K154R	K157E						R169K	S173A		I177T	T184A	E197K			Y222F
Bacillus velezensis strain Lzh-a42		0.9234	SG6.1	pghC		V21A			Q58R	E59K	S62P				F88Y	T98A		L115S	K118E	R124H	S134G		K154R	K157E						R169K	S173A		I177T	T184A	E197K			Y222F
Bacillus velezensis strain SRCM103616		0.9234	SG6.1	pghC		V21A			Q58R	E59K	S62P				F88Y	T98A		L115S	K118E	R124H	S134G		K154R	K157E						R169K	S173A		I177T	T184A	E197K			Y222F
Bacillus velezensis strain Bac57		0.9234	SG6.1	pghC		V21A			Q58R	E59K	S62P				F88Y	T98A		L115S	K118E	R124H	S134G		K154R	K157E						R169K	S173A		I177T	T184A	E197K			Y222F
Bacillus velezensis strain 9912D		0.9234	SG6.1	pghC		V21A			Q58R	E59K	S62P				F88Y	T98A		L115S	K118E	R124H	S134G		K154R	K157E						R169K	S173A		I177T	T184A	E197K			Y222F
Bacillus velezensis strain SRCM103788		0.9234	SG6.1	pghC		V21A			Q58R	E59K	S62P				F88Y	T98A		L115S	K118E	R124H	S134G		K154R	K157E						R169K	S173A		I177T	T184A	E197K			Y222F
Bacillus velezensis strain SRCM103691		0.9234	SG6.1	pghC		V21A			Q58R	E59K	S62P				F88Y	T98A		L115S	K118E	R124H	S134G		K154R	K157E						R169K	S173A		I177T	T184A	E197K			Y222F
Bacillus velezensis strain NZ4		0.9234	SG6.1	pghC		V21A			Q58R	E59K	S62P				F88Y	T98A		L115S	K118E	R124H	S134G		K154R	K157E						R169K	S173A		I177T	T184A	E197K			Y222F
Bacillus velezensis strain JSRB 166		0.9234	SG6.1	pghC		V21A			Q58R	E59K	S62P				F88Y	T98A		L115S	K118E	R124H	S134G		K154R	K157E						R169K	S173A		I177T	T184A	E197K			Y222F
Bacillus velezensis strain AD-3		0.9234	SG6.1	pghC		V21A			Q58R	E59K	S62P				F88Y	T98A		L115S	K118E	R124H	S134G		K154R	K157E						R169K	S173A		I177T	T184A	E197K			Y222F
Bacillus velezensis strain K26		0.9234	SG6.1	pghC		V21A			Q58R	E59K	S62P				F88Y	T98A		L115S	K118E	R124H	S134G		K154R	K157E						R169K	S173A		I177T	T184A	E197K			Y222F
Bacillus velezensis strain 157		0.9234	SG6.1	pghC		V21A			Q58R	E59K	S62P				F88Y	T98A		L115S	K118E	R124H	S134G		K154R	K157E						R169K	S173A		I177T	T184A	E197K			Y222F
Bacillus velezensis strain ATR2		0.9234	SG6.1	pghC		V21A			Q58R	E59K	S62P				F88Y	T98A		L115S	K118E	R124H	S134G		K154R	K157E						R169K	S173A		I177T	T184A	E197K			Y222F
Bacillus velezensis strain JS25R		0.9234	SG6.1	pghC		V21A			Q58R	E59K	S62P				F88Y	T98A		L115S	K118E	R124H	S134G		K154R	K157E						R169K	S173A		I177T	T184A	E197K			Y222F
Bacillus velezensis strain 83		0.9234	SG6.1	pghC		V21A			Q58R	E59K	S62P				F88Y	T98A		L115S	K118E	R124H	S134G		K154R	K157E						R169K	S173A		I177T	T184A	E197K			Y222F
Bacillus velezensis strain LABIM22		0.9234	SG6.1	pghC		V21A			Q58R	E59K	S62P				F88Y	T98A		L115S	K118E	R124H	S134G		K154R	K157E						R169K	S173A		I177T	T184A	E197K			Y222F
Bacillus velezensis strain CN026		0.9234	SG6.1	pghC		V21A			Q58R	E59K	S62P				F88Y	T98A		L115S	K118E	R124H	S134G		K154R	K157E						R169K	S173A		I177T	T184A	E197K			Y222F
Bacillus velezensis strain DH8043		0.9234	SG6.1	pghC		V21A			Q58R	E59K	S62P				F88Y	T98A		L115S	K118E	R124H	S134G		K154R	K157E						R169K	S173A		I177T	T184A	E197K			Y222F
Bacillus amyloliquefaciens strain ZJU1		0.9234	SG6.1	pghC		V21A			Q58R	E59K	S62P				F88Y	T98A		L115S	K118E	R124H	S134G		K154R	K157E						R169K	S173A		I177T	T184A	E197K			Y222F
Bacillus amyloliquefaciens strain ALB69		0.9234	SG6.1	pghC		V21A			Q58R	E59K	S62P				F88Y	T98A		L115S	K118E	R124H	S134G		K154R	K157E						R169K	S173A		I177T	T184A	E197K			Y222F
Bacillus amyloliquefaciens strain ALB65		0.9234	SG6.1	pghC		V21A			Q58R	E59K	S62P				F88Y	T98A		L115S	K118E	R124H	S134G		K154R	K157E						R169K	S173A		I177T	T184A	E197K			Y222F
Bacillus amyloliquefaciens strain MOH1-5b		0.9234	SG6.1	pghC		V21A			Q58R	E59K	S62P				F88Y	T98A		L115S	K118E	R124H	S134G		K154R	K157E						R169K	S173A		I177T	T184A	E197K			Y222F
Bacillus amyloliquefaciens strain R8-25		0.9234	SG6.1	pghC		V21A			Q58R	E59K	S62P				F88Y	T98A		L115S	K118E	R124H	S134G		K154R	K157E						R169K	S173A		I177T	T184A	E197K			Y222F
Bacillus velezensis strain WRN014		0.9234	SG6.1	pghC		V21A			Q58R	E59K	S62P				F88Y	T98A		L115S	K118E	R124H	S134G		K154R		S162P	A163T				R169K	S173A		I177T	T184A				Y222F
Bacillus velezensis strain J01		0.9234	SG6.1	pghC		V21A			Q58R	E59K	S62P				F88Y	T98A		L115S	K118E	R124H	S134G		K154R		S162P	A163T				R169K	S173A		I177T	T184A				Y222F
Bacillus velezensis strain CL-4		0.9234	SG6.1	pghC		V21A			Q58R	E59K	S62P				F88Y	T98A		L115S	K118E	R124H	S134G		K154R		S162P	A163T				R169K	S173A		I177T	T184A				Y222F
Bacillus amyloliquefaciens isolate ELA1901024		0.9234	SG6.1	pghC		V21A			Q58R	E59K	S62P				F88Y	T98A		L115S	K118E	R124H	S134G		K154R		S162P	A163T				R169K	S173A		I177T	T184A				Y222F
Bacillus velezensis strain CC09		0.9234	SG6.5	pghC		V21A			Q58R	E59K	S62P				F88Y		K110R	L115S	K118E	R124H	S134G		K154R	K157E				T167N		R169K	S173A		I177T	T184A				Y222F
Bacillus velezensis strain BA-26		0.9234	SG6.1	pghC		V21A			Q58R	E59K	S62P				F88Y		K110R	L115S	K118E	R124H	S134G		K154R	K157E				T167N		R169K	S173A		I177T	T184A				Y222F
Bacillus velezensis strain CGMCC 11640		0.9234	SG6.1	pghC		V21A			Q58R	E59K	S62P				F88Y		K110R	L115S	K118E	R124H	S134G		K154R	K157E				T167N		R169K	S173A		I177T	T184A				Y222F
Bacillus velezensis strain DSYZ		0.9234	SG6.1	pghC		V21A			Q58R	E59K	S62P				F88Y		K110R	L115S	K118E	R124H	S134G		K154R	K157E				T167N		R169K	S173A		I177T	T184A				Y222F
Bacillus amyloliquefaciens strain XJ5		0.9234	SG6.1	pghC		V21A			Q58R	E59K	S62P				F88Y		K110R	L115S	K118E	R124H	S134G		K154R	K157E				T167N		R169K	S173A		I177T	T184A				Y222F
Bacillus velezensis strain AK-0		0.9234	SG6.2	pghC		V21A			Q58R	E59K	S62P				F88Y		K110R	L115S	K118E	R124H	S134G		K154R	K157E					S168T	R169K	S173A		I177T	T184A				Y222F
Bacillus velezensis strain 9D-6		0.9234	SG6.3	pghC		V21A			Q58R	E59K	S62P				F88Y		K110R	L115S	K118E	R124H	S134G		K154R	K157E					S168T	R169K	S173A		I177T	T184A				Y222F
Bacillus amyloliquefaciens strain V417		0.9234	SG6.4	pghC		V21A			Q58R	E59K	S62P				F88Y		K110R	L115S	K118E	R124H	S134G		K154R	K157E					S168T	R169K	S173A		I177T	T184A				Y222F
Bacillus velezensis strain NKG-1		0.9234	SG6.1	pghC		V21A			Q58R	E59K	S62P				F88Y		K110R	L115S	K118E	R124H	S134G		K154R	K157E					S168T	R169K	S173A		I177T	T184A				Y222F
Bacillus velezensis strain FJAT-46737		0.9234	SG6.1	pghC		V21A			Q58R	E59K	S62P				F88Y		K110R	L115S	K118E	R124H	S134G		K154R	K157E					S168T	R169K	S173A		I177T	T184A				Y222F
Bacillus velezensis strain KKLW		0.9234	SG6.1	pghC		V21A			Q58R	E59K	S62P				F88Y		K110R	L115S	K118E	R124H	S134G		K154R	K157E					S168T	R169K	S173A		I177T	T184A				Y222F
Bacillus velezensis strain US1		0.9234	SG6.1	pghC		V21A			Q58R	E59K	S62P				F88Y		K110R	L115S	K118E	R124H	S134G		K154R	K157E					S168T	R169K	S173A		I177T	T184A				Y222F
Bacillus velezensis strain SYP-B637		0.9234	SG6.1	pghC		V21A			Q58R	E59K	S62P				F88Y		K110R	L115S	K118E	R124H	S134G		K154R	K157E					S168T	R169K	S173A		I177T	T184A				Y222F
Bacillus velezensis FZB42		0.9234	SG6.1	pghC		V21A			Q58R	E59K	S62P				F88Y		K110R	L115S	K118E	R124H	S134G		K154R	K157E					S168T	R169K	S173A		I177T	T184A				Y222F
Bacillus amyloliquefaciens strain DGL1		0.9234	SG6.1	pghC		V21A			Q58R	E59K	S62P				F88Y		K110R	L115S	K118E	R124H	S134G		K154R	K157E					S168T	R169K	S173A		I177T	T184A				Y222F
Bacillus amyloliquefaciens strain V167		0.9234	SG6.1	pghC		V21A			Q58R	E59K	S62P				F88Y		K110R	L115S	K118E	R124H	S134G		K154R	K157E					S168T	R169K	S173A		I177T	T184A				Y222F
Bacillus amyloliquefaciens strain JP3042		0.9234	SG6.1	pghC		V21A			Q58R	E59K	S62P				F88Y		K110R	L115S	K118E	R124H	S134G		K154R	K157E					S168T	R169K	S173A		I177T	T184A				Y222F
Bacillus amyloliquefaciens CC178		0.9234	SG6.1	pghC		V21A			Q58R	E59K	S62P				F88Y		K110R	L115S	K118E	R124H	S134G		K154R	K157E					S168T	R169K	S173A		I177T	T184A				Y222F
Bacillus velezensis strain SRCM102744		0.9277	SG6.2	pghC		V21A			Q58R	E59K	S62P				F88Y		K110R	L115S	K118E	R124H	S134G		K154R	K157E						R169K	S173A		I177T	T184A				Y222F
Bacillus amyloliquefaciens strain GKT04		0.9277	SG6.2	pghC		V21A			Q58R	E59K	S62P				F88Y		K110R	L115S	K118E	R124H	S134G		K154R	K157E						R169K	S173A		I177T	T184A				Y222F
Bacillus velezensis strain L-1		0.9277	SG6.3	pghC		V21A			Q58R	E59K	S62P				F88Y		K110R	L115S	K118E	R124H	S134G		K154R	K157E						R169K	S173A		I177T	T184A				Y222F
Bacillus velezensis strain GMEKP1		0.9277	SG6.3	pghC		V21A			Q58R	E59K	S62P				F88Y		K110R	L115S	K118E	R124H	S134G		K154R	K157E						R169K	S173A		I177T	T184A				Y222F
Bacillus velezensis strain BS-37		0.9277	SG6.3	pghC		V21A			Q58R	E59K	S62P				F88Y		K110R	L115S	K118E	R124H	S134G		K154R	K157E						R169K	S173A		I177T	T184A				Y222F
Bacillus amyloliquefaciens strain FS1092		0.9277	SG6.5	pghC		V21A			Q58R	E59K	S62P				F88Y		K110R	L115S	K118E	R124H	S134G		K154R	K157E						R169K	S173A		I177T	T184A				Y222F
Bacillus amyloliquefaciens UMAF6639		0.9277	SG6.4	pghC		V21A			Q58R	E59K	S62P				F88Y		K110R	L115S	K118E	R124H	S134G		K154R	K157E						R169K	S173A		I177T	T184A				Y222F
Bacillus velezensis strain SRCM102741		0.9277	SG6.4	pghC		V21A			Q58R	E59K	S62P				F88Y		K110R	L115S	K118E	R124H	S134G		K154R	K157E						R169K	S173A		I177T	T184A				Y222F
Bacillus velezensis strain TB1501		0.9277	SG6.3	pghC		V21A			Q58R	E59K	S62P				F88Y		K110R	L115S	K118E	R124H	S134G		K154R	K157E						R169K	S173A		I177T	T184A				Y222F
Bacillus velezensis strain SRCM102742		0.9277	SG6.1	pghC		V21A			Q58R	E59K	S62P				F88Y		K110R	L115S	K118E	R124H	S134G		K154R	K157E						R169K	S173A		I177T	T184A				Y222F
Bacillus velezensis strain GUAL210		0.9277	SG6.1	pghC		V21A			Q58R	E59K	S62P				F88Y		K110R	L115S	K118E	R124H	S134G		K154R	K157E						R169K	S173A		I177T	T184A				Y222F
Bacillus velezensis strain G341		0.9277	SG6.1	pghC		V21A			Q58R	E59K	S62P				F88Y		K110R	L115S	K118E	R124H	S134G		K154R	K157E						R169K	S173A		I177T	T184A				Y222F
Bacillus velezensis strain HN-Q-8		0.9277	SG6.1	pghC		V21A			Q58R	E59K	S62P				F88Y		K110R	L115S	K118E	R124H	S134G		K154R	K157E						R169K	S173A		I177T	T184A				Y222F
Bacillus velezensis strain UCMB5140		0.9277	SG6.1	pghC		V21A			Q58R	E59K	S62P				F88Y		K110R	L115S	K118E	R124H	S134G		K154R	K157E						R169K	S173A		I177T	T184A				Y222F
Bacillus velezensis strain CLA178		0.9277	SG6.1	pghC		V21A			Q58R	E59K	S62P				F88Y		K110R	L115S	K118E	R124H	S134G		K154R	K157E						R169K	S173A		I177T	T184A				Y222F
Bacillus velezensis strain S4		0.9277	SG6.1	pghC		V21A			Q58R	E59K	S62P				F88Y		K110R	L115S	K118E	R124H	S134G		K154R	K157E						R169K	S173A		I177T	T184A				Y222F
Bacillus velezensis strain TJ02		0.9277	SG6.1	pghC		V21A			Q58R	E59K	S62P				F88Y		K110R	L115S	K118E	R124H	S134G		K154R	K157E						R169K	S173A		I177T	T184A				Y222F
Bacillus velezensis strain LBUM279		0.9277	SG6.1	pghC		V21A			Q58R	E59K	S62P				F88Y		K110R	L115S	K118E	R124H	S134G		K154R	K157E						R169K	S173A		I177T	T184A				Y222F
Bacillus velezensis strain LBY-1		0.9277	SG6.1	pghC		V21A			Q58R	E59K	S62P				F88Y		K110R	L115S	K118E	R124H	S134G		K154R	K157E						R169K	S173A		I177T	T184A				Y222F
Bacillus velezensis strain MH25		0.9277	SG6.1	pghC		V21A			Q58R	E59K	S62P				F88Y		K110R	L115S	K118E	R124H	S134G		K154R	K157E						R169K	S173A		I177T	T184A				Y222F
Bacillus velezensis strain TB918		0.9277	SG6.1	pghC		V21A			Q58R	E59K	S62P				F88Y		K110R	L115S	K118E	R124H	S134G		K154R	K157E						R169K	S173A		I177T	T184A				Y222F
Bacillus velezensis strain BIM B-439D		0.9277	SG6.1	pghC		V21A			Q58R	E59K	S62P				F88Y		K110R	L115S	K118E	R124H	S134G		K154R	K157E						R169K	S173A		I177T	T184A				Y222F
Bacillus velezensis strain QST713		0.9277	SG6.1	pghC		V21A			Q58R	E59K	S62P				F88Y		K110R	L115S	K118E	R124H	S134G		K154R	K157E						R169K	S173A		I177T	T184A				Y222F
Bacillus velezensis strain S141		0.9277	SG6.1	pghC		V21A			Q58R	E59K	S62P				F88Y		K110R	L115S	K118E	R124H	S134G		K154R	K157E						R169K	S173A		I177T	T184A				Y222F
Bacillus velezensis strain SRCM102752		0.9277	SG6.1	pghC		V21A			Q58R	E59K	S62P				F88Y		K110R	L115S	K118E	R124H	S134G		K154R	K157E						R169K	S173A		I177T	T184A				Y222F
Bacillus velezensis strain SRCM102746		0.9277	SG6.1	pghC		V21A			Q58R	E59K	S62P				F88Y		K110R	L115S	K118E	R124H	S134G		K154R	K157E						R169K	S173A		I177T	T184A				Y222F
Bacillus velezensis isolate UFLA258		0.9277	SG6.1	pghC		V21A			Q58R	E59K	S62P				F88Y		K110R	L115S	K118E	R124H	S134G		K154R	K157E						R169K	S173A		I177T	T184A				Y222F
Bacillus velezensis strain ONU 553		0.9277	SG6.1	pghC		V21A			Q58R	E59K	S62P				F88Y		K110R	L115S	K118E	R124H	S134G		K154R	K157E						R169K	S173A		I177T	T184A				Y222F
Bacillus velezensis strain BIOMA BV10		0.9277	SG6.1	pghC		V21A			Q58R	E59K	S62P				F88Y		K110R	L115S	K118E	R124H	S134G		K154R	K157E						R169K	S173A		I177T	T184A				Y222F
Bacillus velezensis strain B268		0.9277	SG6.1	pghC		V21A			Q58R	E59K	S62P				F88Y		K110R	L115S	K118E	R124H	S134G		K154R	K157E						R169K	S173A		I177T	T184A				Y222F
Bacillus velezensis strain Htq6		0.9277	SG6.1	pghC		V21A			Q58R	E59K	S62P				F88Y		K110R	L115S	K118E	R124H	S134G		K154R	K157E						R169K	S173A		I177T	T184A				Y222F
Bacillus velezensis strain At1		0.9277	SG6.1	pghC		V21A			Q58R	E59K	S62P				F88Y		K110R	L115S	K118E	R124H	S134G		K154R	K157E						R169K	S173A		I177T	T184A				Y222F
Bacillus velezensis strain BCSo1		0.9277	SG6.1	pghC		V21A			Q58R	E59K	S62P				F88Y		K110R	L115S	K118E	R124H	S134G		K154R	K157E						R169K	S173A		I177T	T184A				Y222F
Bacillus velezensis strain P34		0.9277	SG6.1	pghC		V21A			Q58R	E59K	S62P				F88Y		K110R	L115S	K118E	R124H	S134G		K154R	K157E						R169K	S173A		I177T	T184A				Y222F
Bacillus velezensis strain AP183		0.9277	SG6.1	pghC		V21A			Q58R	E59K	S62P				F88Y		K110R	L115S	K118E	R124H	S134G		K154R	K157E						R169K	S173A		I177T	T184A				Y222F
Bacillus velezensis AS43.3		0.9277	SG6.1	pghC		V21A			Q58R	E59K	S62P				F88Y		K110R	L115S	K118E	R124H	S134G		K154R	K157E						R169K	S173A		I177T	T184A				Y222F
Bacillus velezensis SQR9		0.9277	SG6.1	pghC		V21A			Q58R	E59K	S62P				F88Y		K110R	L115S	K118E	R124H	S134G		K154R	K157E						R169K	S173A		I177T	T184A				Y222F
Bacillus velezensis UCMB5033		0.9277	SG6.1	pghC		V21A			Q58R	E59K	S62P				F88Y		K110R	L115S	K118E	R124H	S134G		K154R	K157E						R169K	S173A		I177T	T184A				Y222F
Bacillus velezensis UCMB5036		0.9277	SG6.1	pghC		V21A			Q58R	E59K	S62P				F88Y		K110R	L115S	K118E	R124H	S134G		K154R	K157E						R169K	S173A		I177T	T184A				Y222F
Bacillus amyloliquefaciens strain SH-B74		0.9277	SG6.1	pghC		V21A			Q58R	E59K	S62P				F88Y		K110R	L115S	K118E	R124H	S134G		K154R	K157E						R169K	S173A		I177T	T184A				Y222F
Bacillus amyloliquefaciens strain INH2-4b		0.9277	SG6.1	pghC		V21A			Q58R	E59K	S62P				F88Y		K110R	L115S	K118E	R124H	S134G		K154R	K157E						R169K	S173A		I177T	T184A				Y222F
Bacillus amyloliquefaciens strain HM618		0.9277	SG6.1	pghC		V21A			Q58R	E59K	S62P				F88Y		K110R	L115S	K118E	R124H	S134G		K154R	K157E						R169K	S173A		I177T	T184A				Y222F
Bacillus amyloliquefaciens strain B15		0.9277	SG6.1	pghC		V21A			Q58R	E59K	S62P				F88Y		K110R	L115S	K118E	R124H	S134G		K154R	K157E						R169K	S173A		I177T	T184A				Y222F
Bacillus amyloliquefaciens strain ALB79		0.9277	SG6.1	pghC		V21A			Q58R	E59K	S62P				F88Y		K110R	L115S	K118E	R124H	S134G		K154R	K157E						R169K	S173A		I177T	T184A				Y222F
Bacillus amyloliquefaciens KHG19		0.9277	SG6.1	pghC		V21A			Q58R	E59K	S62P				F88Y		K110R	L115S	K118E	R124H	S134G		K154R	K157E						R169K	S173A		I177T	T184A				Y222F
Bacillus velezensis strain CSUSB3		0.9277	SG6.1	pghC		V21A			Q58R	E59K	S62P				F88Y		K110R	L115S	K118E	R124H	S134G		K154R	K157E						R169K	S173A		I177T	T184A				Y222F
Bacillus velezensis strain 1B-23		0.9277	SG6.1	pghC		V21A			Q58R	E59K	S62P				F88Y		K110R	L115S	K118E	R124H	S134G		K154R	K157E						R169K	S173A		I177T	T184A				Y222F
Bacillus velezensis strain SRCM102747		0.9277	SG6.1	pghC		V21A			Q58R	E59K	S62P				F88Y		K110R	L115S	K118E	R124H	S134G		K154R	K157E						R169K	S173A		I177T	T184A				Y222F
Bacillus velezensis strain SRCM102743		0.9277	SG6.1	pghC		V21A			Q58R	E59K	S62P				F88Y		K110R	L115S	K118E	R124H	S134G		K154R	K157E						R169K	S173A		I177T	T184A				Y222F
Bacillus velezensis strain SB1216		0.9277	SG6.1	pghC		V21A			Q58R	E59K	S62P				F88Y		K110R	L115S	K118E	R124H	S134G		K154R	K157E						R169K	S173A		I177T	T184A				Y222F
Bacillus velezensis TrigoCor1448		0.9277	SG6.1	pghC		V21A			Q58R	E59K	S62P				F88Y		K110R	L115S	K118E	R124H	S134G		K154R	K157E						R169K	S173A		I177T	T184A				Y222F
Bacillus velezensis UCMB5113		0.9277	SG6.1	pghC		V21A			Q58R	E59K	S62P				F88Y		K110R	L115S	K118E	R124H	S134G		K154R	K157E						R169K	S173A		I177T	T184A				Y222F
Bacillus velezensis strain SRCM101368		0.9234	SG6.1	pghC		V21A			Q58R	E59K	S62P				F88Y	T98A		L115S	K118E	R124H	S134G		K154R		S162P					R169K	S173A		I177T	T184A			E218A	Y222F
Bacillus amyloliquefaciens strain ARP23		0.9319	SG6.1	pghC		V21A			Q58R	E59K	S62P				F88Y			L115S	K118E	R124H	S134G		K154R	K157E						R169K	S173A		I177T	T184A				Y222F
Bacillus velezensis strain LABIM40		0.9234	SG6.1	pghC		V21A			Q58R	E59K	S62P				F88Y		K110R	L115S	K118E	R124H	S134G		K154R	K157E						R169K	S173A		I177T	T184A				Y222F	R228I
Bacillus velezensis strain LABIM44		0.9234	SG6.1	pghC		V21A			Q58R	E59K	S62P		D86N		F88Y	T98A		L115S	K118E	R124H	S134G		K154R		S162P					R169K	S173A		I177T	T184A				Y222F
Bacillus amyloliquefaciens strain MT45		0.9915	SG6.1	pghC					Q58K	E59K
Bacillus amyloliquefaciens strain PP19		0.9915	SG6.1	pghC					Q58K	E59K
Bacillus amyloliquefaciens strain 35M		0.9957	SG6.1	pghC																																		Y222F
Bacillus amyloliquefaciens strain Ba13		0.9957	SG6.1	pghC																																		Y222F
Mutation site	S47N	V63I	L64F	R82C	T103R	E185G	L235S
Number of amino acid diversity sites in PghC	1	1	1	1	2	8	162
Mutation site	V21A	Q58R	E59K	S62P	F88Y	T98A	L115S	K118E	R124H	S134G	K154R	K157E	R169K	S173A	I177T	T184A	Y222F
The number of amino acid diversity sites in PghC	214	214	216	211	211	102	214	214	214	214	214	150	214	214	214	214	217

## Sheet: pghL
Strains		homology	genotype	Gene																																							氨基酸位点
					15	24	31	36	38	39	41	42	44	48	52	54	63	66	69	71	72	73	78	80	81	91	98	103	108	114	117	124	130	133	139	140	144	148	168	175	176	185	186	193	200	210	218	223	227
					S	A	I	L	F	I	M	V	T	S	E	I	N	D	D	G	V	V	G	P	V	I	V	S	M	L	A	I	D	R	G	N	V	H	A	Q	H	N	T	V	N	I	K	I	K
Bacillus subtilis strain SRCM103637		0.996	SG2.1	pghL	S15L
Bacillus subtilis subsp. subtilis strain SRCM100757		0.996	SG2.1	pghL	S15L
Bacillus subtilis subsp. subtilis strain SRCM100761		0.996	SG2.1	pghL	S15L
Bacillus subtilis strain SRCM103641		0.996	SG2.1	pghL	S15L
Bacillus subtilis subsp. subtilis strain Miz-8		0.996	SG2.1	pghL																																									N200Y
Bacillus subtilis subsp. subtilis strain SRCM100333		0.996	SG2.1	pghL			I31V
Bacillus subtilis strain P5_B2		0.9881	SG2.1	pghL																G71D	V72I
Bacillus subtilis subsp. subtilis strain G7		0.9881	SG2.1	pghL												I54V
Bacillus subtilis strain SRCM102745		0.9881	SG2.1	pghL												I54V
Bacillus subtilis strain QB61		0.9881	SG2.1	pghL												I54V
Bacillus subtilis strain RI4914		0.9841	SG2.1	pghL												I54V				G71D											A117T
Bacillus subtilis strain TLO3		0.9841	SG2.1	pghL												I54V				G71D											A117T
Bacillus subtilis strain MENO2		0.9841	SG2.1	pghL					F38L							I54V
Bacillus subtilis subsp. subtilis strain A1 - Midalam		0.9841	SG1.1	pghL					F38M							I54V																													N200Y
Bacillus subtilis strain MSP5		0.9722	SG2.1	pghL												I54V				G71D	V72I	V73F									A117T
Bacillus subtilis strain MSP1		0.9722	SG2.1	pghL												I54V				G71D	V72I	V73F									A117T
Bacillus subtilis strain SRCM103517		0.9722	SG2.1	pghL												I54V				G71D	V72I	V73F								L114I	A117T
Bacillus subtilis strain SRCM102749		0.9722	SG2.1	pghL												I54V				G71D	V72I	V73F								L114I	A117T
Bacillus subtilis strain SRCM103571		0.9722	SG2.1	pghL					F38L			V42I				I54V										I91M					A117T
Bacillus subtilis subsp. subtilis str. RO-NN-1		0.9722	SG2.1	pghL					F38L							I54V				G71D
Bacillus subtilis strain H19		0.9722	SG2.1	pghL					F38L							I54V								P80S							A117T												T186M
Bacillus subtilis strain HD15		0.9722	SG2.6	pghL											E52D	I54V				G71H	V72I	V73F									A117T
Bacillus subtilis strain JAAA		0.9802	SG2.1	pghL										S48L		I54V				G71D											A117T
Bacillus subtilis strain GQJK2		0.9802	SG2.1	pghL												I54V				G71D											A117T
Bacillus subtilis strain PR10		0.9802	SG2.1	pghL												I54V				G71D											A117T
Bacillus subtilis strain SRCM102751		0.9802	SG2.1	pghL		A24V			F38L							I54V
Bacillus subtilis HJ5		0.9802	SG2.1	pghL					F38L							I54V				G71D
Bacillus subtilis strain BYS2		0.9802	SG2.1	pghL					F38L							I54V				G71D
Bacillus subtilis strain SX01705		0.9802	SG2.1	pghL					F38L							I54V				G71D
Bacillus subtilis subsp. subtilis str. BAB-1		0.9802	SG2.1	pghL					F38L							I54V				G71D
Bacillus subtilis XF-1		0.9802	SG2.1	pghL					F38L							I54V				G71D
Bacillus subtilis subsp. subtilis strain BSD-2		0.9802	SG2.1	pghL					F38L							I54V				G71D
Bacillus subtilis strain SC3.7		0.9802	SG2.1	pghL					F38L							I54V															A117T
Bacillus subtilis strain SRCM103689		0.9802	SG2.1	pghL					F38L							I54V															A117T
Bacillus subtilis strain 73		0.9802	SG2.1	pghL					F38L							I54V	N63S
Bacillus subtilis strain CV16		0.9802	SG2.1	pghL					F38L							I54V	N63S
Bacillus subtilis strain HJ0-6		0.9802	SG2.1	pghL					F38L							I54V	N63S
Bacillus subtilis strain MB9_B4		0.9802	SG2.1	pghL					F38L							I54V	N63S
Bacillus subtilis strain MB9_B6		0.9802	SG2.1	pghL					F38L							I54V	N63S
Bacillus subtilis strain ms-2		0.9802	SG2.1	pghL					F38L							I54V	N63S
Bacillus subtilis strain SG6		0.9802	SG2.1	pghL					F38L							I54V	N63S
Bacillus subtilis strain So1b		0.9802	SG2.1	pghL					F38L							I54V	N63S
Bacillus subtilis strain SRCM103629		0.9802	SG2.1	pghL					F38L							I54V	N63S
Bacillus subtilis strain SRCM103862		0.9802	SG2.1	pghL					F38L							I54V	N63S
Bacillus subtilis strain SRCM103923		0.9802	SG2.1	pghL					F38L							I54V	N63S
Bacillus subtilis strain SRCM104005		0.9802	SG2.1	pghL					F38L							I54V	N63S
Bacillus subtilis subsp. subtilis str. OH 131.1 strain OH131.1		0.9802	SG2.1	pghL					F38L							I54V	N63S
Bacillus subtilis subsp. subtilis strain IITK SM1		0.9802	SG2.1	pghL					F38L							I54V	N63S
Bacillus subtilis strain SRCM102753		0.9802	SG2.1	pghL					F38L							I54V	N63S
Bacillus subtilis strain SEM-9		0.9802	SG2.1	pghL					F38L							I54V	N63S
Bacillus subtilis strain MB9_B1		0.9802	SG1.1	pghL					F38L							I54V	N63S
Bacillus subtilis strain MB8_B1		0.9802	SG1.1	pghL					F38L							I54V	N63S
Bacillus subtilis strain FB6-3		0.9802	SG1.1	pghL					F38L							I54V	N63S
Bacillus subtilis subsp. subtilis strain SSJ-1		0.9802	SG1.2	pghL					F38L							I54V	N63S
Bacillus subtilis BSn5		0.9802	SG2.4	pghL					F38L							I54V	N63S
Bacillus subtilis strain SRCM101393		0.9802	SG2.2	pghL					F38L							I54V	N63S
Bacillus subtilis strain ATCC 11774		0.9802	SG2.2	pghL					F38L							I54V	N63S
Bacillus subtilis subsp. subtilis strain PJ-7		0.9802	SG2.6	pghL					F38L							I54V		D66E													A117T
Bacillus subtilis strain R31		0.9802	SG2.6	pghL					F38L							I54V	N63S
Bacillus subtilis strain AMR1		0.9802	SG1.5	pghL					F38L							I54V	N63S
Bacillus subtilis strain GOT9		0.9802	SG2.6	pghL					F38M							I54V																											T186M
Bacillus subtilis strain TO-A JPC		0.9802	SG2.2	pghL					F38M							I54V																											T186M
Bacillus subtilis strain SRCM103696		0.9802	SG2.1	pghL					F38M							I54V																											T186M
Bacillus subtilis strain TR21		0.9802	SG2.1	pghL					F38M							I54V																											T186M
Bacillus subtilis strain YPS-32		0.9802	SG2.1	pghL					F38M							I54V																											T186M
Bacillus subtilis strain SRCM103971		0.9802	SG2.1	pghL					F38M							I54V																											T186M
Bacillus subtilis subsp. subtilis str. 168（2）		0.9802	SG2.1	pghL					F38M							I54V																											T186M
Bacillus subtilis subsp. subtilis strain CU1050		0.9802	SG2.1	pghL					F38M							I54V																											T186M
Bacillus subtilis subsp. subtilis strain UCMB5021		0.9802	SG2.1	pghL					F38M							I54V																											T186M
Bacillus subtilis subsp. subtilis strain UCMB5121		0.9802	SG2.1	pghL					F38M							I54V																											T186M
Bacillus subtilis TO-A		0.9802	SG2.1	pghL					F38M							I54V																											T186M
Bacillus subtilis BEST7003		0.9802	SG2.1	pghL					F38M							I54V																											T186M
Bacillus subtilis PY79		0.9802	SG2.1	pghL					F38M							I54V																											T186M
Bacillus subtilis strain BJQ0005		0.9802	SG2.1	pghL					F38M							I54V																											T186M
Bacillus subtilis strain GS 188		0.9802	SG2.1	pghL					F38M							I54V																											T186M
Bacillus subtilis strain MBI 600		0.9802	SG2.1	pghL					F38M							I54V																											T186M
Bacillus subtilis strain P9_B1		0.9802	SG2.1	pghL					F38M							I54V																											T186M
Bacillus subtilis strain SRCM103551		0.9802	SG2.1	pghL					F38M							I54V																											T186M
Bacillus subtilis strain BEST3106		0.9802	SG1.1	pghL					F38M							I54V																											T186M
Bacillus subtilis strain BEST3096		0.9802	SG1.1	pghL					F38M							I54V																											T186M
Bacillus subtilis strain BEST3145		0.9802	SG1.1	pghL					F38M							I54V																											T186M
Bacillus subtilis strain BEST3102		0.9802	SG1.1	pghL					F38M							I54V																											T186M
Bacillus subtilis strain BEST3095		0.9802	SG1.1	pghL					F38M							I54V																											T186M
Bacillus subtilis strain BEST3136		0.9802	SG1.1	pghL					F38M							I54V																											T186M
Bacillus subtilis strain BEST3109		0.9802	SG1.1	pghL					F38M							I54V																											T186M
Bacillus subtilis strain BEST3125		0.9802	SG1.1	pghL					F38M							I54V																											T186M
Bacillus subtilis strain FJAT-4		0.9802	SG1.1	pghL					F38M							I54V																											T186M
Bacillus subtilis strain NCIB 3610		0.9802	SG1.1	pghL					F38M							I54V																											T186M
Bacillus subtilis strain BS49		0.9802	SG1.1	pghL					F38M							I54V																											T186M
Bacillus subtilis strain BS34A		0.9802	SG1.1	pghL					F38M							I54V																											T186M
Bacillus subtilis strain MB8_B10		0.9802	SG1.1	pghL					F38M							I54V																											T186M
Bacillus subtilis strain LBUM979		0.9802	SG1.1	pghL					F38M							I54V																											T186M
Bacillus subtilis strain SP1		0.9802	SG1.1	pghL					F38M							I54V																											T186M
Bacillus subtilis strain P8_B1		0.9802	SG1.1	pghL					F38M							I54V																											T186M
Bacillus subtilis strain P8_B3		0.9802	SG1.1	pghL					F38M							I54V																											T186M
Bacillus subtilis strain PS832		0.9802	SG1.1	pghL					F38M							I54V																											T186M
Bacillus subtilis strain WB800N		0.9802	SG1.1	pghL					F38M							I54V																											T186M
Bacillus subtilis strain SZMC 6179J isolate B23		0.9802	SG1.1	pghL					F38M							I54V																											T186M
Bacillus subtilis strain MB8_B7		0.9802	SG1.1	pghL					F38M							I54V																											T186M
Bacillus subtilis subsp. subtilis strain QB5412		0.9802	SG1.1	pghL					F38M							I54V																											T186M
Bacillus subtilis subsp. subtilis str. SMY	NZ_CP050532.1	0.9802	SG1.1	pghL					F38M							I54V																											T186M
Bacillus subtilis subsp. subtilis str. SMY	NZ_CM000490.1	0.9802	SG1.1	pghL					F38M							I54V																											T186M
Bacillus subtilis strain Bsi		0.9802	SG1.1	pghL					F38M							I54V																											T186M
Bacillus subtilis subsp. subtilis str. JH642 substr. AG174 strain JH642		0.9802	SG1.1	pghL					F38M							I54V																											T186M
Bacillus subtilis subsp. subtilis strain 168G		0.9802	SG1.1	pghL					F38M							I54V																											T186M
Bacillus subtilis subsp. subtilis strain KCTC 3135		0.9802	SG1.1	pghL					F38M							I54V																											T186M
Bacillus subtilis KCTC 1028		0.9802	SG1.1	pghL					F38M							I54V																											T186M
Bacillus subtilis QB928		0.9802	SG1.1	pghL					F38M							I54V																											T186M
Bacillus subtilis subsp. subtilis strain NBRC 13719		0.9802	SG1.1	pghL					F38M							I54V																											T186M
Bacillus subtilis subsp. subtilis strain 3NA isolate 1970 (Michel and Millet)		0.9802	SG1.1	pghL					F38M							I54V																											T186M
Bacillus subtilis subsp. subtilis str. AG1839		0.9802	SG1.1	pghL					F38M							I54V																											T186M
Bacillus subtilis subsp. subtilis 6051-HGW		0.9802	SG1.1	pghL					F38M							I54V																											T186M
Bacillus subtilis subsp. subtilis str. 168		0.9802	SG1.1	pghL					F38M							I54V																											T186M
Bacillus subtilis subsp. subtilis str. 168（1）		0.9802	SG1.1	pghL					F38M							I54V																											T186M
Bacillus subtilis subsp. subtilis str. 168（3）		0.9802	SG1.1	pghL					F38M							I54V																											T186M
Bacillus subtilis subsp. subtilis str. 168（4）		0.9802	SG1.1	pghL					F38M							I54V																											T186M
Bacillus subtilis subsp. subtilis str. 168（5）		0.9802	SG1.1	pghL					F38M							I54V																											T186M
Bacillus subtilis subsp. subtilis str. 168（6）		0.9802	SG1.1	pghL					F38M							I54V																											T186M
Bacillus subtilis subsp. subtilis str. JH642		0.9802	SG1.1	pghL					F38M							I54V																											T186M
Bacillus subtilis subsp. subtilis NCIB 3610		0.9802	SG1.1	pghL					F38M							I54V																											T186M
Bacillus subtilis strain SRCM102748		0.9802	SG1.4	pghL					F38M							I54V																											T186M
Bacillus subtilis strain SRCM102750		0.9802	SG2.7	pghL					F38M							I54V																											T186M
Bacillus subtilis strain 50-1		0.9802	SG2.7	pghL					F38M							I54V																											T186M
Bacillus subtilis subsp. subtilis strain delta6		0.9802	G4	pghL					F38M							I54V																											T186M
Bacillus subtilis strain ge28		0.9762	SG2.1	pghL									T44A			I54V				G71D	V72I
Bacillus subtilis strain P5_B1		0.9762	SG2.1	pghL									T44A			I54V				G71D	V72I
Bacillus subtilis strain SRCM103622		0.9762	SG2.1	pghL									T44A			I54V				G71D	V72I
Bacillus subtilis strain SRCM103881		0.9762	SG2.1	pghL									T44A			I54V				G71D	V72I
Bacillus subtilis strain SRCM104008		0.9762	SG2.1	pghL									T44A			I54V				G71D	V72I
Bacillus subtilis strain SRCM104011		0.9762	SG2.1	pghL									T44A			I54V				G71D	V72I
Bacillus subtilis strain YB-04		0.9762	SG2.1	pghL									T44A			I54V				G71D	V72I
Bacillus subtilis subsp. subtilis strain ONU 559		0.9762	SG2.1	pghL									T44A			I54V				G71D	V72I
Bacillus subtilis strain RS10		0.9762	SG2.8	pghL												I54V				G71D	V72I										A117T		D130N
Bacillus subtilis strain HMNig-2		0.9762	SG2.1	pghL												I54V				G71D	V72I	V73F									A117T
Bacillus subtilis strain NIB353		0.9762	SG2.1	pghL												I54V				G71D	V72I	V73F									A117T
Bacillus subtilis strain SRCM102756		0.9762	SG2.3	pghL												I54V				G71D	V72I	V73F									A117T
Bacillus subtilis strain 7PJ-16		0.9762	SG1.1	pghL												I54V				G71D	V72I	V73F									A117T
Bacillus subtilis strain VV2		0.9762	SG2.6	pghL												I54V				G71D	V72I	V73F									A117T
Bacillus subtilis strain JCL16		0.9762	SG2.1	pghL					F38L							I54V				G71D											A117T
Bacillus subtilis strain UD1022		0.9762	SG2.1	pghL	S15T				F38L							I54V				G71D
Bacillus subtilis strain s-16		0.9762	SG1.1	pghL	S15T				F38L							I54V				G71D
Bacillus subtilis strain BIM B-569G		0.9762	SG2.1	pghL					F38L	I39V						I54V	N63S
Bacillus subtilis subsp. subtilis strain SRCM101392		0.9762	SG2.1	pghL					F38L	I39V						I54V	N63S
Bacillus subtilis strain 75		0.9762	SG2.1	pghL					F38L							I54V	N63S																										T186M
Bacillus subtilis subsp. subtilis str. BSP1		0.9762	SG2.1	pghL					F38L							I54V	N63S																										T186M
Bacillus subtilis strain MZK05		0.9762	SG1.5	pghL					F38M							I54V																						H148N					T186M
Bacillus subtilis strain SRCM103581		0.9683	SG2.1	pghL												I54V			D69N	G71D	V72I	V73F									A117T
Bacillus subtilis strain SRCM102754		0.9643	SG1.3	pghL												I54V			D69N	G71D	V72I	V73F									A117T			R133L															K227R
Bacillus subtilis strain PMB102		0.9643	SG2.1	pghL									T44A			I54V				G71D	V72I	V73F						S103N			A117T										H176Q
分析总数：167
Bacillus subtilis strain SRCM103886		0.996	SG3.1	pghL
Bacillus subtilis strain HRBS-10TDI13		0.996	SG3.1	pghL
Bacillus subtilis subsp. subtilis strain 2RL2-3		0.996	SG3.1	pghL
Bacillus subtilis subsp. subtilis strain GFR-12		0.996	SG3.2	pghL
Bacillus subtilis subsp. subtilis strain 2KL1		0.996	SG3.2	pghL
Bacillus subtilis strain DKU_NT_03		0.996	SG3.3	pghL
Bacillus subtilis subsp. subtilis strain SRCM101441		0.996	SG3.4	pghL
Bacillus subtilis strain KH2			SG2.1	pghL
Bacillus subtilis strain SRCM103576			SG2.1	pghL
Bacillus subtilis strain SRCM103612			SG2.1	pghL
Bacillus subtilis strain SRCM103697			SG2.1	pghL
Bacillus subtilis strain SRCM103773			SG2.1	pghL
Bacillus subtilis strain SRCM103835			SG2.1	pghL
Bacillus subtilis strain SRCM103837			SG2.1	pghL
Bacillus subtilis subsp. natto BEST195			SG2.1	pghL
Bacillus subtilis subsp. natto strain CGMCC 2108			SG2.1	pghL
Bacillus subtilis subsp. natto strain SCP010-1			SG2.1	pghL
Bacillus subtilis strain BS38			SG2.1	pghL
Bacillus subtilis subsp. subtilis strain CMIN-4			SG2.2	pghL
Bacillus subtilis strain Bs-115			SG2.3	pghL
Bacillus subtilis strain ATCC 21228			SG2.4	pghL
Bacillus subtilis subsp. subtilis strain N2-2			SG2.4	pghL
Bacillus subtilis subsp. subtilis strain N3-1			SG2.4	pghL
Bacillus subtilis subsp. subtilis strain MH-1			SG2.5	pghL
Bacillus subtilis subsp. subtilis strain N4-2			SG2.6	pghL
Bacillus subtilis subsp. subtilis strain N1-1			SG2.6	pghL
Bacillus subtilis strain 29R7-12			SG2.6	pghL
Mutation site	S15L	S15T	A24V	I31V	F38M	F38L	I39V	V42I	T44A	S48L	E52D	I54V	N63S	D66E	D69N	G71D	G71H	V72I	V73F	P80S	I91M	S103N	L114I	A117T	D130N	R133L	H148N	H176Q	T186M	N200Y	K227R	V231A	E235V	K239E	F240Y	F247L	Y250N
Number of amino acid diversity sites in PghL	3	2	1	1	70	46	2	1	9	1	1	146	29	1	2	37	1	23	13	1	1	1	2	25	1	1	1	1	72	2	1	1	1	129	2	7	146
[truncated: 11 more columns]

## Sheet: racE
Strains	homology	genotype	Gene
				89	124	139	172	177	202	230	231	234	235	271	272
				V	S	K	P	S	H	P	I	D	H	K	R
Bacillus subtilis strain SRCM103581	0.9926	SG2.1	racE
Bacillus subtilis strain RI4914	0.9926	SG2.1	racE
Bacillus subtilis strain JAAA	0.9926	SG2.1	racE
Bacillus subtilis subsp. subtilis strain UCMB5021	0.9963	SG2.1	racE		S124C
Bacillus subtilis subsp. subtilis strain UCMB5121	0.9963	SG2.1	racE		S124C
Bacillus subtilis strain MENO2	0.989	SG2.1	racE							P230A		D234N		K271R
Bacillus subtilis BSn5	0.989	SG2.4	racE							P230A	I231N			K271R
Bacillus subtilis strain s-16	0.989	SG1.1	racE							P230A	I231N			K271R
Bacillus subtilis strain 7PJ-16	0.989	SG1.1	racE							P230A	I231N			K271R
Bacillus subtilis strain SRCM101393	0.989	SG2.2	racE							P230A	I231N			K271R
Bacillus subtilis strain SRCM102749	0.989	SG2.1	racE							P230A	I231N			K271R
Bacillus subtilis HJ5	0.989	SG2.1	racE							P230A	I231N			K271R
Bacillus subtilis XF-1	0.989	SG2.1	racE							P230A	I231N			K271R
Bacillus subtilis strain P5_B1	0.989	SG2.1	racE							P230A	I231N			K271R
Bacillus subtilis strain BIM B-569G	0.989	SG2.1	racE							P230A	I231N			K271R
Bacillus subtilis strain SRCM102751	0.989	SG2.1	racE							P230A	I231N			K271R
Bacillus subtilis strain CV16	0.989	SG2.1	racE							P230A	I231N			K271R
Bacillus subtilis strain SRCM103517	0.989	SG2.1	racE							P230A	I231N			K271R
Bacillus subtilis strain TLO3	0.989	SG2.1	racE							P230A	I231N			K271R
Bacillus subtilis strain SX01705	0.989	SG2.1	racE							P230A	I231N			K271R
Bacillus subtilis strain So1b	0.989	SG2.1	racE							P230A	I231N			K271R
Bacillus subtilis strain ge28	0.989	SG2.1	racE							P230A	I231N			K271R
Bacillus subtilis strain H19	0.989	SG2.1	racE							P230A	I231N			K271R
Bacillus subtilis strain SRCM104008	0.989	SG2.1	racE							P230A	I231N			K271R
Bacillus subtilis strain SRCM104011	0.989	SG2.1	racE							P230A	I231N			K271R
Bacillus subtilis strain SRCM103773	0.989	SG2.1	racE							P230A	I231N			K271R
Bacillus subtilis strain SRCM103551	0.989	SG2.1	racE							P230A	I231N			K271R
Bacillus subtilis strain SRCM103622	0.989	SG2.1	racE							P230A	I231N			K271R
Bacillus subtilis strain 75	0.989	SG2.1	racE							P230A	I231N			K271R
Bacillus subtilis strain P5_B2	0.989	SG2.1	racE							P230A	I231N			K271R
Bacillus subtilis strain JCL16	0.989	SG2.1	racE							P230A	I231N			K271R
Bacillus subtilis strain YB-04	0.989	SG2.1	racE							P230A	I231N			K271R
Bacillus subtilis strain SRCM103696	0.989	SG2.1	racE							P230A	I231N			K271R
Bacillus subtilis strain BYS2	0.989	SG2.1	racE							P230A	I231N			K271R
Bacillus subtilis strain SRCM102753	0.989	SG2.1	racE							P230A	I231N			K271R
Bacillus subtilis strain UD1022	0.989	SG2.1	racE							P230A	I231N			K271R
Bacillus subtilis strain BS38	0.989	SG2.1	racE							P230A	I231N			K271R
Bacillus subtilis strain SRCM103571	0.989	SG2.1	racE							P230A	I231N			K271R
Bacillus subtilis strain SRCM103629	0.989	SG2.1	racE							P230A	I231N			K271R
Bacillus subtilis subsp. subtilis strain BSD-2	0.989	SG2.1	racE							P230A	I231N			K271R
Bacillus subtilis subsp. subtilis strain ONU 559	0.989	SG2.1	racE							P230A	I231N			K271R
Bacillus subtilis subsp. subtilis strain IITK SM1	0.989	SG2.1	racE							P230A	I231N			K271R
Bacillus subtilis subsp. subtilis str. RO-NN-1	0.989	SG2.1	racE							P230A	I231N			K271R
Bacillus subtilis subsp. subtilis str. BSP1	0.989	SG2.1	racE							P230A	I231N			K271R
Bacillus subtilis subsp. subtilis str. BAB-1	0.989	SG2.1	racE							P230A	I231N			K271R
Bacillus subtilis strain SRCM103881	0.989	SG2.1	racE							P230A	I231N			K271R
Bacillus subtilis strain SRCM103923	0.989	SG2.1	racE							P230A	I231N			K271R
Bacillus subtilis strain BJQ0005	0.989	SG2.1	racE							P230A	I231N			K271R
Bacillus subtilis strain SRCM103971	0.989	SG2.1	racE							P230A	I231N			K271R
Bacillus subtilis strain SRCM103641	0.989	SG2.1	racE							P230A	I231N			K271R
Bacillus subtilis strain PMB102	0.989	SG2.1	racE							P230A	I231N			K271R
Bacillus subtilis strain MSP5	0.989	SG2.1	racE							P230A	I231N			K271R
Bacillus subtilis strain MSP1	0.989	SG2.1	racE							P230A	I231N			K271R
Bacillus subtilis subsp. subtilis strain SRCM101392	0.989	SG2.1	racE							P230A	I231N			K271R
Bacillus subtilis strain R31	0.989	SG2.6	racE							P230A	I231N			K271R
Bacillus subtilis strain HD15	0.989	SG2.6	racE							P230A	I231N			K271R
Bacillus subtilis strain VV2	0.989	SG2.6	racE							P230A	I231N			K271R
Bacillus subtilis subsp. subtilis strain PJ-7	0.989	SG2.6	racE							P230A	I231N			K271R
Bacillus subtilis strain SRCM102750	0.989	SG2.7	racE							P230A	I231N			K271R
Bacillus subtilis strain 50-1	0.989	SG2.7	racE							P230A	I231N			K271R
Bacillus subtilis strain NIB353	0.989	SG2.1	racE							P230A	I231N			K271R
Bacillus subtilis strain SRCM103837	0.9853	SG2.1	racE							P230A	I231N		H235L	K271R
Bacillus subtilis strain SRCM103835	0.9853	SG2.1	racE							P230A	I231N		H235L	K271R
Bacillus subtilis strain SEM-9	0.9853	SG2.1	racE				P172S			P230A	I231N			K271R
Bacillus subtilis strain HMNig-2	0.9853	SG2.1	racE							P230A	I231N	D234G		K271R
Bacillus subtilis strain RS10	0.9853	SG2.8	racE	V89I						P230A	I231N			K271R
Bacillus subtilis strain SG6	0.9853	SG2.1	racE			K139R				P230A	I231N			K271R
Bacillus subtilis strain PR10	0.9853	SG2.1	racE			K139R				P230A	I231N			K271R
Bacillus subtilis strain GQJK2	0.9853	SG2.1	racE			K139R				P230A	I231N			K271R
Bacillus subtilis strain SRCM103612	0.9853	SG2.1	racE					S177A		P230A	I231N			K271R
Bacillus subtilis strain SRCM102756	0.9853	SG2.3	racE					S177A		P230A	I231N			K271R
Bacillus subtilis strain SRCM102745	0.9816	SG2.1	racE			K139R			H202R	P230A	I231N			K271R
Bacillus subtilis subsp. subtilis strain G7	0.9816	SG2.1	racE			K139R			H202R	P230A	I231N			K271R
Strains	homology	genotype	Gene
reference strain:Bacillus amyloliquefaciens LL3		SG6.1	racE
Bacillus amyloliquefaciens strain SRCM101267	1	SG6.1	racE
Bacillus amyloliquefaciens DSM 7 = ATCC 23350	1	SG6.1	racE
Bacillus amyloliquefaciens strain HK1	1	SG6.8	racE
Bacillus amyloliquefaciens strain 205	1	SG6.8	racE
Bacillus amyloliquefaciens strain H	0.9963	SG6.1	racE																																M143T
Bacillus amyloliquefaciens strain MT45	0.9963	SG6.1	racE																																M143T
Bacillus amyloliquefaciens strain Ba13	0.9963	SG6.1	racE																																M143T
Bacillus amyloliquefaciens strain RD7-7	0.9963	SG6.1	racE																																M143T
Bacillus amyloliquefaciens strain YP6	0.9963	SG6.1	racE																																M143T
Bacillus amyloliquefaciens strain Bam1	0.9963	SG6.1	racE																																M143T
Bacillus amyloliquefaciens strain 35M	0.9963	SG6.1	racE																																M143T
Bacillus amyloliquefaciens TA208	0.9963	SG6.7	racE																																M143T
Bacillus amyloliquefaciens XH7	0.9963	SG6.7	racE																																M143T
Bacillus velezensis strain ONU 553	0.9632	SG6.1	racE						D59A															I119V								D137E		E141K	M143T					A163E							A177S
Bacillus velezensis strain BvL03	0.9669	SG6.1	racE											I85L										I119V								D137E			M143T					A163E							A177S
Bacillus amyloliquefaciens strain X030	0.9669	SG6.3	racE											I85L										I119V								D137E			M143T					A163E							A177S
Bacillus amyloliquefaciens strain PP19	0.9926	SG6.1	racE																			K109E													M143T
Bacillus velezensis strain VTX9	0.9669	SG6.1	racE																					I119V					L132R			D137E			M143T					A163E							A177S
Bacillus velezensis strain CSUSB3	0.9669	SG6.1	racE																					I119V							A136T	D137E			M143T					A163E							A177S
Bacillus velezensis UCMB5033	0.9669	SG6.1	racE																					I119V								D137E		E141K	M143T					A163E							A177S
Bacillus velezensis strain BS-37	0.9669	SG6.3	racE																					I119V								D137E		E141K	M143T					A163E							A177S
Bacillus velezensis strain BIM B-439D	0.9669	SG6.1	racE																					I119V								D137E		E141K	M143T					A163E							A177S
Bacillus velezensis strain BCSo1	0.9669	SG6.1	racE																					I119V								D137E		E141K	M143T					A163E							A177S
Bacillus amyloliquefaciens strain SH-B74	0.9669	SG6.1	racE																					I119V								D137E		E141K	M143T					A163E							A177S
Bacillus amyloliquefaciens KHG19	0.9669	SG6.1	racE																					I119V								D137E		E141K	M143T					A163E							A177S
Bacillus velezensis strain P34	0.9669	SG6.1	racE																					I119V								D137E			M143T					A163E							A177S
Bacillus amyloliquefaciens strain MOH1-5b	0.9669	SG6.1	racE																					I119V								D137E			M143T					A163E			A168T				A177S
Bacillus amyloliquefaciens strain JP3144	0.9669	SG6.8	racE																					I119V								D137E			M143T					A163E			A168T				A177S
Bacillus velezensis strain LBUM279	0.9669	SG6.1	racE																					I119V								D137E			M143T					A163E							A177S
Bacillus velezensis strain LABIM40	0.9669	SG6.1	racE																					I119V								D137E			M143T					A163E							A177S
Bacillus velezensis AS43.3	0.9669	SG6.1	racE																					I119V								D137E			M143T					A163E							A177S
Bacillus velezensis strain KD1	0.9706	SG6.1	racE																					I119V								D137E			M143T					A163K							A177S
Bacillus velezensis strain WB	0.9706	SG6.1	racE																					I119V								D137E			M143T					A163K							A177S
Bacillus velezensis strain Y4_39	0.9706	SG6.1	racE																					I119V								D137E			M143T					A163K							A177S
Bacillus velezensis strain SCDB 291	0.9706	SG6.2	racE																					I119V								D137E			M143T					A163K							A177S
Bacillus velezensis strain SCGB 1	0.9706	SG6.2	racE																					I119V								D137E			M143T					A163K							A177S
Bacillus velezensis strain SWUJ1	0.9706	SG6.1	racE																					I119V								D137E			M143T					A163E							A177S
Bacillus velezensis strain CGMCC 11640	0.9706	SG6.1	racE																					I119V								D137E			M143T					A163E							A177S
Bacillus velezensis strain PEBA20	0.9706	SG6.1	racE																					I119V								D137E			M143T					A163E							A177S
Bacillus velezensis strain DSYZ	0.9706	SG6.1	racE																					I119V								D137E			M143T					A163E							A177S
Bacillus velezensis strain Lzh-a42	0.9706	SG6.1	racE																					I119V								D137E			M143T					A163E							A177S
Bacillus velezensis strain SRCM103616	0.9706	SG6.1	racE																					I119V								D137E			M143T					A163E							A177S
Bacillus velezensis strain QST713	0.9706	SG6.1	racE																					I119V								D137E			M143T					A163E							A177S
Bacillus velezensis strain Bac57	0.9706	SG6.1	racE																					I119V								D137E			M143T					A163E							A177S
Bacillus velezensis strain 9912D	0.9706	SG6.1	racE																					I119V								D137E			M143T					A163E							A177S
Bacillus velezensis strain NKG-1	0.9706	SG6.1	racE																					I119V								D137E			M143T					A163E							A177S
Bacillus velezensis strain Q12	0.9706	SG6.1	racE																					I119V								D137E			M143T					A163E							A177S
Bacillus velezensis strain LBY-1	0.9706	SG6.1	racE																					I119V								D137E			M143T					A163E							A177S
Bacillus velezensis strain SRCM103788	0.9706	SG6.1	racE																					I119V								D137E			M143T					A163E							A177S
Bacillus velezensis strain SRCM103691	0.9706	SG6.1	racE																					I119V								D137E			M143T					A163E							A177S
Bacillus velezensis strain FIO1408	0.9706	SG6.1	racE																					I119V								D137E			M143T					A163E							A177S
Bacillus velezensis strain JSRB 08	0.9706	SG6.1	racE																					I119V								D137E			M143T					A163E							A177S
Bacillus velezensis strain MH25	0.9706	SG6.1	racE																					I119V								D137E			M143T					A163E							A177S
Bacillus velezensis strain JJ-D34	0.9706	SG6.1	racE																					I119V								D137E			M143T					A163E							A177S
Bacillus velezensis strain NZ4	0.9706	SG6.1	racE																					I119V								D137E			M143T					A163E							A177S
Bacillus velezensis strain GH1-13	0.9706	SG6.1	racE																					I119V								D137E			M143T					A163E							A177S
Bacillus velezensis strain CLA178	0.9706	SG6.1	racE																					I119V								D137E			M143T					A163E							A177S
Bacillus velezensis strain S4	0.9706	SG6.1	racE																					I119V								D137E			M143T					A163E							A177S
Bacillus velezensis strain JSRB 166	0.9706	SG6.1	racE																					I119V								D137E			M143T					A163E							A177S
Bacillus velezensis strain WRN014	0.9706	SG6.1	racE																					I119V								D137E			M143T					A163E							A177S
Bacillus velezensis strain TJ02	0.9706	SG6.1	racE																					I119V								D137E			M143T					A163E							A177S
Bacillus velezensis strain LABIM44	0.9706	SG6.1	racE																					I119V								D137E			M143T					A163E							A177S
Bacillus velezensis strain AD-3	0.9706	SG6.1	racE																					I119V								D137E			M143T					A163E							A177S
Bacillus velezensis strain K26	0.9706	SG6.1	racE																					I119V								D137E			M143T					A163E							A177S
Bacillus velezensis strain BA-26	0.9706	SG6.1	racE																					I119V								D137E			M143T					A163E							A177S
Bacillus velezensis strain GS-1	0.9706	SG6.1	racE																					I119V								D137E			M143T					A163E							A177S
Bacillus velezensis strain EN01	0.9706	SG6.1	racE																					I119V								D137E			M143T					A163E							A177S
Bacillus velezensis strain LB002	0.9706	SG6.1	racE																					I119V								D137E			M143T					A163E							A177S
Bacillus velezensis strain SRCM102742	0.9706	SG6.1	racE																					I119V								D137E			M143T					A163E							A177S
Bacillus velezensis strain 157	0.9706	SG6.1	racE																					I119V								D137E			M143T					A163E							A177S
Bacillus velezensis strain GUAL210	0.9706	SG6.1	racE																					I119V								D137E			M143T					A163E							A177S
Bacillus velezensis strain G341	0.9706	SG6.1	racE																					I119V								D137E			M143T					A163E							A177S
Bacillus velezensis strain M75	0.9706	SG6.1	racE																					I119V								D137E			M143T					A163E							A177S
Bacillus velezensis strain ATR2	0.9706	SG6.1	racE																					I119V								D137E			M143T					A163E							A177S
Bacillus velezensis strain JS25R	0.9706	SG6.1	racE																					I119V								D137E			M143T					A163E							A177S
Bacillus velezensis strain HN-Q-8	0.9706	SG6.1	racE																					I119V								D137E			M143T					A163E							A177S
Bacillus velezensis strain 83	0.9706	SG6.1	racE																					I119V								D137E			M143T					A163E							A177S
Bacillus velezensis strain LABIM22	0.9706	SG6.1	racE																					I119V								D137E			M143T					A163E							A177S
Bacillus velezensis strain FJAT-46737	0.9706	SG6.1	racE																					I119V								D137E			M143T					A163E							A177S
Bacillus velezensis strain CN026	0.9706	SG6.1	racE																					I119V								D137E			M143T					A163E							A177S
Bacillus velezensis strain Sam8H1	0.9706	SG6.1	racE																					I119V								D137E			M143T					A163E							A177S
Bacillus velezensis strain UCMB5007	0.9706	SG6.1	racE																					I119V								D137E			M143T					A163E							A177S
Bacillus velezensis strain UCMB5044	0.9706	SG6.1	racE																					I119V								D137E			M143T					A163E							A177S
Bacillus velezensis strain UCMB5140	0.9706	SG6.1	racE																					I119V								D137E			M143T					A163E							A177S
Bacillus velezensis strain TB918	0.9706	SG6.1	racE																					I119V								D137E			M143T					A163E							A177S
Bacillus velezensis strain S141	0.9706	SG6.1	racE																					I119V								D137E			M143T					A163E							A177S
Bacillus velezensis strain SRCM102752	0.9706	SG6.1	racE																					I119V								D137E			M143T					A163E							A177S
Bacillus velezensis strain DH8043	0.9706	SG6.1	racE																					I119V								D137E			M143T					A163E							A177S
Bacillus velezensis strain SRCM102746	0.9706	SG6.1	racE																					I119V								D137E			M143T					A163E							A177S
Bacillus velezensis isolate UFLA258	0.9706	SG6.1	racE																					I119V								D137E			M143T					A163E							A177S
Bacillus velezensis strain VY03	0.9706	SG6.1	racE																					I119V								D137E			M143T					A163E							A177S
Bacillus velezensis strain GUMT319	0.9706	SG6.1	racE																					I119V								D137E			M143T					A163E							A177S
Bacillus velezensis strain LBUM1082	0.9706	SG6.1	racE																					I119V								D137E			M143T					A163E							A177S
Bacillus velezensis strain LPL-K103	0.9706	SG6.1	racE																					I119V								D137E			M143T					A163E							A177S
Bacillus velezensis strain ZF145	0.9706	SG6.1	racE																					I119V								D137E			M143T					A163E							A177S
Bacillus velezensis strain JT3-1	0.9706	SG6.1	racE																					I119V								D137E			M143T					A163E							A177S
Bacillus velezensis strain DR-08	0.9706	SG6.1	racE																					I119V								D137E			M143T					A163E							A177S
Bacillus velezensis strain FJAT-52631	0.9706	SG6.1	racE																					I119V								D137E			M143T					A163E							A177S
Bacillus velezensis strain BS-G1	0.9706	SG6.1	racE																					I119V								D137E			M143T					A163E							A177S
Bacillus velezensis strain JTYP2	0.9706	SG6.1	racE																					I119V								D137E			M143T					A163E							A177S
Bacillus velezensis strain LC1	0.9706	SG6.1	racE																					I119V								D137E			M143T					A163E							A177S
Bacillus velezensis strain ZF2	0.9706	SG6.1	racE																					I119V								D137E			M143T					A163E							A177S
Bacillus velezensis strain S3-1	0.9706	SG6.1	racE																					I119V								D137E			M143T					A163E							A177S
Bacillus velezensis strain J17-4	0.9706	SG6.1	racE																					I119V								D137E			M143T					A163E							A177S
Bacillus velezensis strain GQJK49	0.9706	SG6.1	racE																					I119V								D137E			M143T					A163E							A177S
Bacillus velezensis strain BIM B-1312D	0.9706	SG6.1	racE																					I119V								D137E			M143T					A163E							A177S
Bacillus velezensis strain WSM-1	0.9706	SG6.1	racE																					I119V								D137E			M143T					A163E							A177S
Bacillus velezensis strain UB2017	0.9706	SG6.1	racE																					I119V								D137E			M143T					A163E							A177S
Bacillus velezensis strain BSC16a	0.9706	SG6.1	racE																					I119V								D137E			M143T					A163E							A177S
Bacillus velezensis strain CMT-6	0.9706	SG6.1	racE																					I119V								D137E			M143T					A163E							A177S
Bacillus velezensis strain B4-7	0.9706	SG6.1	racE																					I119V								D137E			M143T					A163E							A177S
Bacillus velezensis strain KKLW	0.9706	SG6.1	racE																					I119V								D137E			M143T					A163E							A177S
Bacillus velezensis strain B-4	0.9706	SG6.1	racE																					I119V								D137E			M143T					A163E							A177S
Bacillus velezensis strain LS69	0.9706	SG6.1	racE																					I119V								D137E			M143T					A163E							A177S
Bacillus velezensis strain BIOMA BV10	0.9706	SG6.1	racE																					I119V								D137E			M143T					A163E							A177S
Bacillus velezensis strain US1	0.9706	SG6.1	racE																					I119V								D137E			M143T					A163E							A177S
Bacillus velezensis strain KOF112	0.9706	SG6.1	racE																					I119V								D137E			M143T					A163E							A177S
Bacillus velezensis strain SYP-B637	0.9706	SG6.1	racE																					I119V								D137E			M143T					A163E							A177S
Bacillus velezensis strain Y816	0.9706	SG6.1	racE																					I119V								D137E			M143T					A163E							A177S
Bacillus velezensis strain B268	0.9706	SG6.1	racE																					I119V								D137E			M143T					A163E							A177S
Bacillus velezensis strain LPL061	0.9706	SG6.1	racE																					I119V								D137E			M143T					A163E							A177S
Bacillus velezensis strain L-H15	0.9706	SG6.1	racE																					I119V								D137E			M143T					A163E							A177S
Bacillus velezensis strain L-S60	0.9706	SG6.1	racE																					I119V								D137E			M143T					A163E							A177S
Bacillus velezensis strain BY6	0.9706	SG6.1	racE																					I119V								D137E			M143T					A163E							A177S
Bacillus velezensis strain AL7	0.9706	SG6.1	racE																					I119V								D137E			M143T					A163E							A177S
Bacillus velezensis strain T20E-257	0.9706	SG6.1	racE																					I119V								D137E			M143T					A163E							A177S
Bacillus velezensis strain Htq6	0.9706	SG6.1	racE																					I119V								D137E			M143T					A163E							A177S
Bacillus velezensis strain At1	0.9706	SG6.1	racE																					I119V								D137E			M143T					A163E							A177S
Bacillus velezensis strain B25	0.9706	SG6.1	racE																					I119V								D137E			M143T					A163E							A177S
Bacillus velezensis strain OSY-GA1	0.9706	SG6.1	racE																					I119V								D137E			M143T					A163E							A177S
Bacillus velezensis strain AP183	0.9706	SG6.1	racE																					I119V								D137E			M143T					A163E							A177S
Bacillus velezensis strain ZeaDK315Endobac16	0.9706	SG6.1	racE																					I119V								D137E			M143T					A163E							A177S
Bacillus velezensis strain UTB96	0.9706	SG6.1	racE																					I119V								D137E			M143T					A163E							A177S
Bacillus velezensis strain J01	0.9706	SG6.1	racE																					I119V								D137E			M143T					A163E							A177S
Bacillus velezensis CAU B946	0.9706	SG6.1	racE																					I119V								D137E			M143T					A163E							A177S
Bacillus velezensis FZB42	0.9706	SG6.1	racE																					I119V								D137E			M143T					A163E							A177S
Bacillus velezensis NJN-6	0.9706	SG6.1	racE																					I119V								D137E			M143T					A163E							A177S
Bacillus velezensis SQR9	0.9706	SG6.1	racE																					I119V								D137E			M143T					A163E							A177S
Bacillus velezensis UCMB5036	0.9706	SG6.1	racE																					I119V								D137E			M143T					A163E							A177S
Bacillus velezensis UCMB5113	0.9706	SG6.1	racE																					I119V								D137E			M143T					A163E							A177S
Bacillus amyloliquefaciens strain WF02	0.9706	SG6.1	racE																					I119V								D137E			M143T					A163E							A177S
Bacillus amyloliquefaciens strain XJ5	0.9706	SG6.1	racE																					I119V								D137E			M143T					A163E							A177S
Bacillus amyloliquefaciens strain ZJU1	0.9706	SG6.1	racE																					I119V								D137E			M143T					A163E							A177S
Bacillus amyloliquefaciens strain ALB69	0.9706	SG6.1	racE																					I119V								D137E			M143T					A163E							A177S
Bacillus amyloliquefaciens strain ALB65	0.9706	SG6.1	racE																					I119V								D137E			M143T					A163E							A177S
Bacillus amyloliquefaciens strain T-5	0.9706	SG6.1	racE																					I119V								D137E			M143T					A163E							A177S
Bacillus amyloliquefaciens strain INH2-4b	0.9706	SG6.1	racE																					I119V								D137E			M143T					A163E							A177S
Bacillus amyloliquefaciens strain HM618	0.9706	SG6.1	racE																					I119V								D137E			M143T					A163E							A177S
Bacillus amyloliquefaciens strain B15	0.9706	SG6.1	racE																					I119V								D137E			M143T					A163E							A177S
Bacillus amyloliquefaciens strain DH8030	0.9706	SG6.1	racE																					I119V								D137E			M143T					A163E							A177S
Bacillus amyloliquefaciens strain ALB79	0.9706	SG6.1	racE																					I119V								D137E			M143T					A163E							A177S
Bacillus amyloliquefaciens strain SN16-1	0.9706	SG6.1	racE																					I119V								D137E			M143T					A163E							A177S
Bacillus amyloliquefaciens strain MBE1283	0.9706	SG6.1	racE																					I119V								D137E			M143T					A163E							A177S
Bacillus amyloliquefaciens strain Y14	0.9706	SG6.1	racE																					I119V								D137E			M143T					A163E							A177S
Bacillus amyloliquefaciens strain DGL1	0.9706	SG6.1	racE																					I119V								D137E			M143T					A163E							A177S
Bacillus amyloliquefaciens strain V167	0.9706	SG6.1	racE																					I119V								D137E			M143T					A163E							A177S
Bacillus amyloliquefaciens strain JP3042	0.9706	SG6.1	racE																					I119V								D137E			M143T					A163E							A177S
Bacillus amyloliquefaciens CC178	0.9706	SG6.1	racE																					I119V								D137E			M143T					A163E							A177S
Bacillus amyloliquefaciens LFB112	0.9706	SG6.1	racE																					I119V								D137E			M143T					A163E							A177S
Bacillus velezensis strain CL-4	0.9706	SG6.1	racE																					I119V								D137E			M143T					A163E							A177S
Bacillus velezensis strain CBMB205	0.9706	SG6.1	racE																					I119V								D137E			M143T					A163E							A177S
Bacillus velezensis strain CBMB205	0.9706	SG6.1	racE																					I119V								D137E			M143T					A163E							A177S
Bacillus velezensis strain VCC-2003	0.9706	SG6.1	racE																					I119V								D137E			M143T					A163E							A177S
Bacillus velezensis strain VTX20	0.9706	SG6.1	racE																					I119V								D137E			M143T					A163E							A177S
Bacillus velezensis strain 8-2	0.9706	SG6.1	racE																					I119V								D137E			M143T					A163E							A177S
Bacillus velezensis strain HAB-2	0.9706	SG6.1	racE																					I119V								D137E			M143T					A163E							A177S
Bacillus velezensis strain sx01604	0.9706	SG6.1	racE																					I119V								D137E			M143T					A163E							A177S
Bacillus velezensis strain LG37	0.9706	SG6.1	racE																					I119V								D137E			M143T					A163E							A177S
Bacillus velezensis strain 1B-23	0.9706	SG6.1	racE																					I119V								D137E			M143T					A163E							A177S
Bacillus velezensis strain SRCM102747	0.9706	SG6.1	racE																					I119V								D137E			M143T					A163E							A177S
Bacillus velezensis strain SRCM101368	0.9706	SG6.1	racE																					I119V								D137E			M143T					A163E							A177S
Bacillus velezensis strain KMU01	0.9706	SG6.1	racE																					I119V								D137E			M143T					A163E							A177S
Bacillus velezensis strain GY65	0.9706	SG6.1	racE																					I119V								D137E			M143T					A163E							A177S
Bacillus velezensis strain SRCM102743	0.9706	SG6.1	racE																					I119V								D137E			M143T					A163E							A177S
Bacillus velezensis strain 9D-6	0.9706	SG6.3	racE																					I119V								D137E			M143T					A163E							A177S
Bacillus velezensis strain GA1	0.9706	SG6.3	racE																					I119V								D137E			M143T					A163E							A177S
Bacillus velezensis strain L-1	0.9706	SG6.3	racE																					I119V								D137E			M143T					A163E							A177S
Bacillus velezensis strain 10075	0.9706	SG6.10	racE																					I119V								D137E			M143T					A163E							A177S
Bacillus velezensis strain MV2	0.9706	SG6.2	racE																					I119V								D137E			M143T					A163E							A177S
Bacillus velezensis strain CC09	0.9706	SG6.5	racE																					I119V								D137E			M143T					A163E							A177S
Bacillus velezensis strain DKU_NT_04	0.9706	SG6.9	racE																					I119V								D137E			M143T					A163E							A177S
Bacillus velezensis strain NST6	0.9706	SG6.4	racE																					I119V								D137E			M143T					A163E							A177S
Bacillus velezensis strain SRCM102744	0.9706	SG6.2	racE																					I119V								D137E			M143T					A163E							A177S
Bacillus velezensis strain NY12-2	0.9706	SG6.2	racE																					I119V								D137E			M143T					A163E							A177S
Bacillus velezensis strain CACC 316	0.9706	SG6.2	racE																					I119V								D137E			M143T					A163E							A177S
Bacillus velezensis strain SRCM102755	0.9706	SG6.2	racE																					I119V								D137E			M143T					A163E							A177S
Bacillus velezensis strain SRCM102741	0.9706	SG6.4	racE																					I119V								D137E			M143T					A163E							A177S
Bacillus velezensis strain GMEKP1	0.9706	SG6.3	racE																					I119V								D137E			M143T					A163E							A177S
Bacillus velezensis strain 19573-3	0.9706	SG6.1	racE																					I119V								D137E			M143T					A163E							A177S
Bacillus velezensis strain SCGB 574	0.9706	SG6.2	racE																					I119V								D137E			M143T					A163E							A177S
Bacillus velezensis strain TB1501	0.9706	SG6.3	racE																					I119V								D137E			M143T					A163E							A177S
Bacillus velezensis strain GFP-2	0.9706	SG6.2	racE																					I119V								D137E			M143T					A163E							A177S
Bacillus velezensis strain GYL4	0.9706	SG6.2	racE																					I119V								D137E			M143T					A163E							A177S
Bacillus velezensis strain LF01	0.9706	SG6.5	racE																					I119V								D137E			M143T					A163E							A177S
Bacillus velezensis strain AK-0	0.9706	SG6.2	racE																					I119V								D137E			M143T					A163E							A177S
Bacillus velezensis strain LDO2	0.9706	SG6.3	racE																					I119V								D137E			M143T					A163E							A177S
Bacillus velezensis strain ANSB01E	0.9706	SG6.2	racE																					I119V								D137E			M143T					A163E							A177S
Bacillus velezensis strain WLYS23	0.9706	SG6.4	racE																					I119V								D137E			M143T					A163E							A177S
Bacillus velezensis strain A2	0.9706	SG6.2	racE																					I119V								D137E			M143T					A163E							A177S
Bacillus velezensis strain K01	0.9706	SG6.3	racE																					I119V								D137E			M143T					A163E							A177S
Bacillus velezensis strain Mr12	0.9706	SG6.4	racE																					I119V								D137E			M143T					A163E							A177S
Bacillus velezensis strain Hx05	0.9706	SG6.5	racE																					I119V								D137E			M143T					A163E							A177S
Bacillus velezensis strain J7-1	0.9706	SG6.2	racE																					I119V								D137E			M143T					A163E							A177S
Bacillus velezensis strain AD8	0.9706	SG6.4	racE																					I119V								D137E			M143T					A163E							A177S
Bacillus velezensis strain Pm9	0.9706	SG6.4	racE																					I119V								D137E			M143T					A163E							A177S
Bacillus velezensis strain SYBC H47	0.9706	SG6.6	racE																					I119V								D137E			M143T					A163E							A177S
Bacillus velezensis strain NJAU-Z9	0.9706	SG6.3	racE																					I119V								D137E			M143T					A163E							A177S
Bacillus velezensis strain SGAir0473	0.9706	SG6.5	racE																					I119V								D137E			M143T					A163E							A177S
Bacillus velezensis strain JK19	0.9706	SG6.6	racE																					I119V								D137E			M143T					A163E							A177S
Bacillus velezensis NAU-B3	0.9706	SG6.6	racE																					I119V								D137E			M143T					A163E							A177S
Bacillus amyloliquefaciens UMAF6614	0.9706	SG6.3	racE																					I119V								D137E			M143T					A163E							A177S
Bacillus amyloliquefaciens strain EA19	0.9706	SG6.3	racE																					I119V								D137E			M143T					A163E							A177S
Bacillus amyloliquefaciens strain KC41	0.9706	SG6.2	racE																					I119V								D137E			M143T					A163E							A177S
Bacillus amyloliquefaciens strain GKT04	0.9706	SG6.2	racE																					I119V								D137E			M143T					A163E							A177S
Bacillus amyloliquefaciens strain GXU-1	0.9706	SG6.2	racE																					I119V								D137E			M143T					A163E							A177S
Bacillus amyloliquefaciens UMAF6639	0.9706	SG6.4	racE																					I119V								D137E			M143T					A163E							A177S
Bacillus amyloliquefaciens strain S499	0.9706	SG6.6	racE																					I119V								D137E			M143T					A163E							A177S
Bacillus amyloliquefaciens IT-45	0.9706	SG6.1	racE																					I119V								D137E			M143T					A163E							A177S
Bacillus amyloliquefaciens strain R8-25	0.9706	SG6.1	racE																					I119V								D137E			M143T					A163E							A177S
Bacillus amyloliquefaciens strain G10	0.9706	SG6.1	racE																					I119V								D137E			M143T					A163E							A177S
Bacillus amyloliquefaciens strain LM2303	0.9706	SG6.4	racE																					I119V								D137E			M143T					A163E							A177S
Bacillus amyloliquefaciens strain FS1092	0.9706	SG6.5	racE																					I119V								D137E			M143T					A163E							A177S
Bacillus amyloliquefaciens strain WS-8	0.9706	SG6.2	racE																					I119V								D137E			M143T					A163E							A177S
Bacillus amyloliquefaciens strain ARP23	0.9706	G7	racE																					I119V								D137E			M143T					A163E							A177S
Bacillus amyloliquefaciens strain V417	0.9632	SG6.4	racE																					I119V								D137E			M143T					A163E							A177S
Bacillus velezensis strain SRCM101413	0.9632	SG6.1	racE																					I119V								D137E			M143T					A163E							A177S
Bacillus velezensis strain SRCM100072	0.9632	SG6.1	racE																					I119V								D137E			M143T					A163E							A177S
Bacillus velezensis TrigoCor1448	0.9632	G7	racE																					I119V								D137E			M143T					A163E							A177S
Bacillus velezensis strain SB1216	0.9632	G7	racE																					I119V								D137E			M143T					A163E							A177S
Bacillus amyloliquefaciens isolate ELA1901024	0.9632	SG6.1	racE																					I119V								D137E			M143T					A163E							A177S
Mutation site	S124C	K139R	P172S	S177A	H202R	P230A	I231N	D234N	D234G	H235L	K271R
The number of amino acid diversity sites in RacE	2	5	1	2	3	69	68	1	1	2	69
Mutation site	D59A	I85L	K109E	I119V	L132R	A136T	D137E	E141K	M143T	A168T	A177S	D197N	K201E	H202Q	H235Y	K248N	I270V	R272N
The number of amino acid diversity sites in RacE	1	2	1	216	1	1	216	7	216	2	216	216	216	1	1	1	216	1

## Sheet: ggt
Strains	homology	genotype	Gene
				3	5	7	10	11	12	14	16	18	21	22	25	34	39	51	54	59	62	65	74	84	87	95	104	105	108	111	121	129	153	156	160	166	167	168	171	175	178	189	193	196	200	203	212	213	219
				R	W	V	T	A	L	S	L	V	S	V	H	S	K	T	A	I	D	K	A	T	M	G	T	K	T	D	T	N	G	E	K	M	K	L	T	K	E	D	D	E	R	A	E	P	T
Bacillus subtilis subsp. subtilis strain IITK SM1	0.9966	SG2.1	ggt																A54P																			L168Q
Bacillus subtilis strain SRCM103571	0.9966	SG2.1	ggt																A54P																			L168Q
Bacillus subtilis strain SRCM103862	0.9966	SG2.1	ggt																A54P																			L168Q
Bacillus subtilis strain SRCM102751	0.9966	SG2.1	ggt																A54P																			L168Q
Bacillus subtilis strain SRCM102754	0.9966	SG1.3	ggt																A54P																			L168Q
Bacillus subtilis strain MZK05	0.9966	SG1.5	ggt																A54P																			L168Q
Bacillus subtilis subsp. subtilis strain PJ-7	0.9966	SG2.6	ggt																							G95												L168Q
Bacillus subtilis strain VV2	0.9949	SG2.6	ggt																A54P																			L168Q
Bacillus subtilis strain PMB102	0.9949	SG2.1	ggt																A54P																			L168Q
Bacillus subtilis strain R31	0.9949	SG2.6	ggt																A54P																			L168Q				D189E
Bacillus subtilis strain SRCM103629	0.9949	SG2.1	ggt																A54P																			L168Q				D189E
Bacillus subtilis subsp. subtilis str. RO-NN-1	0.9949	SG2.1	ggt																A54P																			L168Q				D189E
Bacillus subtilis strain JAAA	0.9949	SG2.1	ggt																A54P																			L168Q				D189E
Bacillus subtilis strain SRCM103612	0.9949	SG2.1	ggt																A54P																			L168Q				D189E
Bacillus subtilis strain SRCM102749	0.9949	SG2.1	ggt																A54P																			L168Q				D189E
Bacillus subtilis strain SRCM103517	0.9949	SG2.1	ggt																A54P																			L168Q				D189E
Bacillus subtilis strain SRCM103581	0.9949	SG2.1	ggt																A54P																			L168Q				D189E
Bacillus subtilis strain SRCM103622	0.9949	SG2.1	ggt																A54P																			L168Q				D189E
Bacillus subtilis strain SEM-9	0.9949	SG2.1	ggt																A54P																			L168Q				D189E
Bacillus subtilis strain YB-04	0.9949	SG2.1	ggt																A54P																			L168Q				D189E
Bacillus subtilis strain SRCM103881	0.9949	SG2.1	ggt																A54P																			L168Q				D189E
Bacillus subtilis strain So1b	0.9949	SG2.1	ggt																A54P																			L168Q				D189E
Bacillus subtilis strain ge28	0.9949	SG2.1	ggt																A54P																			L168Q				D189E
Bacillus subtilis strain SRCM103923	0.9949	SG2.1	ggt																A54P																			L168Q				D189E
Bacillus subtilis strain P5_B1	0.9949	SG2.1	ggt																A54P																			L168Q				D189E
Bacillus subtilis strain SRCM104008	0.9949	SG2.1	ggt																A54P																			L168Q				D189E
Bacillus subtilis strain SRCM104011	0.9949	SG2.1	ggt																A54P																			L168Q				D189E
Bacillus subtilis strain SG6	0.9949	SG2.1	ggt																A54P																			L168Q					D193E
Bacillus subtilis strain HJ0-6	0.9949	SG2.1	ggt																A54P																			L168Q
Bacillus subtilis strain SRCM104005	0.9949	SG2.1	ggt																A54P																			L168Q
Bacillus subtilis strain ms-2	0.9949	SG2.1	ggt																A54P																			L168Q
Bacillus subtilis strain QB61	0.9949	SG2.1	ggt																A54P																			L168Q
Bacillus subtilis subsp. subtilis str. OH 131.1 strain OH131.1	0.9949	SG2.1	ggt																A54P																			L168Q
Bacillus subtilis strain MB9_B4	0.9949	SG2.1	ggt																A54P																			L168Q
Bacillus subtilis strain JCL16	0.9949	SG2.1	ggt																A54P																			L168Q
Bacillus subtilis strain 73	0.9949	SG2.1	ggt																A54P																			L168Q
Bacillus subtilis strain MB9_B6	0.9949	SG2.1	ggt																A54P																			L168Q
Bacillus subtilis subsp. subtilis strain SRCM100757	0.9949	SG2.1	ggt																A54P																			L168Q
Bacillus subtilis subsp. subtilis strain SRCM100761	0.9949	SG2.1	ggt																A54P																			L168Q
Bacillus subtilis strain SRCM103641	0.9949	SG2.1	ggt																A54P																			L168Q
Bacillus subtilis strain SRCM103773	0.9949	SG2.1	ggt																A54P																			L168Q
Bacillus subtilis strain SRCM103637	0.9949	SG2.1	ggt																A54P																			L168Q
Bacillus subtilis strain TR21	0.9949	SG2.1	ggt																A54P																			L168Q
Bacillus subtilis subsp. subtilis strain UCMB5021	0.9949	SG2.1	ggt																A54P																			L168Q
Bacillus subtilis subsp. subtilis strain UCMB5121	0.9949	SG2.1	ggt																A54P																			L168Q
Bacillus subtilis strain GS 188	0.9949	SG2.1	ggt																A54P																			L168Q
Bacillus subtilis strain SRCM102748	0.9949	SG1.4	ggt																A54P																			L168Q
Bacillus subtilis strain YPS-32	0.9949	SG2.1	ggt																A54P																			L168Q
Bacillus subtilis strain NIB353	0.9949	SG2.1	ggt																A54P																			L168Q
Bacillus subtilis strain 7PJ-16	0.9949	SG1.1	ggt																A54P																			L168Q
Bacillus subtilis strain SRCM103689	0.9949	SG2.1	ggt																A54P																			L168Q
Bacillus subtilis strain MENO2	0.9949	SG2.1	ggt																A54P																			L168Q
Bacillus subtilis strain TLO3	0.9949	SG2.1	ggt																A54P																			L168Q
Bacillus subtilis strain MB8_B10	0.9949	SG1.1	ggt																A54P																			L168Q
Bacillus subtilis strain MB8_B1	0.9949	SG1.1	ggt																A54P																			L168Q
Bacillus subtilis strain MB9_B1	0.9949	SG1.1	ggt																A54P																			L168Q
Bacillus subtilis subsp. subtilis strain SSJ-1	0.9949	SG1.2	ggt																A54P																			L168Q
Bacillus subtilis strain FB6-3	0.9949	SG1.1	ggt																A54P																			L168Q				D189E
Bacillus subtilis strain AMR1	0.9949	SG1.5	ggt																A54P																			L168Q				D189E
Bacillus subtilis strain RS10	0.9949	SG2.8	ggt																A54P																			L168Q				D189E
Bacillus subtilis BSn5	0.9949	SG2.4	ggt																A54P																			L168Q				D189E
Bacillus subtilis strain SRCM102756	0.9949	SG2.3	ggt																A54P																			L168Q				D189E
Bacillus subtilis strain HD15	0.9932	SG2.6	ggt																A54P										T108K									L168Q				D189E
Bacillus subtilis strain SC3.7	0.9932	SG2.1	ggt																A54P																			L168Q
Bacillus subtilis strain HMNig-2	0.9932	SG2.1	ggt																A54P																			L168Q				D189E
Bacillus subtilis strain RI4914	0.9932	SG2.1	ggt																A54P																			L168Q				D189E
Bacillus subtilis strain ATCC 11774	0.9932	SG2.2	ggt																A54P																			L168Q				D189E
Bacillus subtilis strain SRCM103837	0.9932	SG2.1	ggt																A54P																			L168Q					D193E
Bacillus subtilis strain SRCM103835	0.9932	SG2.1	ggt																A54P																			L168Q					D193E
Bacillus subtilis subsp. subtilis strain G7	0.9932	SG2.1	ggt																A54P																			L168Q					D193E
Bacillus subtilis strain BIM B-569G	0.9932	SG2.1	ggt																A54P																			L168Q					D193E
Bacillus subtilis strain SRCM102745	0.9932	SG2.1	ggt																A54P																			L168Q					D193E
Bacillus subtilis strain 75	0.9932	SG2.1	ggt																A54P																			L168Q				D189E
Bacillus subtilis subsp. subtilis str. BSP1	0.9932	SG2.1	ggt																A54P																			L168Q				D189E
Bacillus subtilis strain GOT9	0.9932	SG2.6	ggt																A54P																			L168Q				D189E
Bacillus subtilis strain FJAT-4	0.9932	SG1.1	ggt																A54P																			L168Q				D189E
Bacillus subtilis strain NCIB 3610	0.9932	SG1.1	ggt																A54P																			L168Q				D189E
Bacillus subtilis strain LBUM979	0.9932	SG1.1	ggt																A54P																			L168Q				D189E
Bacillus subtilis strain SP1	0.9932	SG1.1	ggt																A54P																			L168Q				D189E
Bacillus subtilis strain P8_B1	0.9932	SG1.1	ggt																A54P																			L168Q				D189E
Bacillus subtilis strain P8_B3	0.9932	SG1.1	ggt																A54P																			L168Q				D189E
Bacillus subtilis strain PS832	0.9932	SG1.1	ggt																A54P																			L168Q				D189E
Bacillus subtilis strain WB800N	0.9932	SG1.1	ggt																A54P																			L168Q				D189E
Bacillus subtilis strain BS34A	0.9932	SG1.1	ggt																A54P																			L168Q				D189E
Bacillus subtilis strain BS49	0.9932	SG1.1	ggt																A54P																			L168Q				D189E
Bacillus subtilis strain SZMC 6179J isolate B23	0.9932	SG1.1	ggt																A54P																			L168Q				D189E
Bacillus subtilis subsp. subtilis str. AG1839	0.9932	SG1.1	ggt																A54P																			L168Q				D189E
Bacillus subtilis subsp. subtilis 6051-HGW	0.9932	SG1.1	ggt																A54P																			L168Q				D189E
Bacillus subtilis subsp. subtilis str. 168	0.9932	SG1.1	ggt																A54P																			L168Q				D189E
Bacillus subtilis subsp. subtilis str. 168	0.9932	SG1.1	ggt																A54P																			L168Q				D189E
Bacillus subtilis subsp. subtilis str. 168	0.9932	SG2.1	ggt																A54P																			L168Q				D189E
Bacillus subtilis subsp. subtilis str. 168	0.9932	SG1.1	ggt																A54P																			L168Q				D189E
Bacillus subtilis subsp. subtilis str. 168	0.9932	SG1.1	ggt																A54P																			L168Q				D189E
Bacillus subtilis subsp. subtilis str. 168	0.9932	SG1.1	ggt																A54P																			L168Q				D189E
Bacillus subtilis subsp. subtilis str. 168	0.9932	SG1.1	ggt																A54P																			L168Q				D189E
Bacillus subtilis subsp. subtilis str. JH642	0.9932	SG1.1	ggt																A54P																			L168Q				D189E
Bacillus subtilis subsp. subtilis strain delta6	0.9932	G4	ggt																A54P																			L168Q				D189E
Bacillus subtilis subsp. subtilis strain QB5412	0.9932	SG1.1	ggt																A54P																			L168Q				D189E
Bacillus subtilis subsp. subtilis strain CU1050	0.9932	SG2.1	ggt																A54P																			L168Q				D189E
Bacillus subtilis strain MBI 600	0.9932	SG2.1	ggt																A54P																			L168Q				D189E
Bacillus subtilis strain PR10	0.9932	SG2.1	ggt																A54P																			L168Q				D189E
Bacillus subtilis strain GQJK2	0.9932	SG2.1	ggt																A54P																			L168Q				D189E
Bacillus subtilis KCTC 1028	0.9932	SG1.1	ggt																A54P																			L168Q				D189E
Bacillus subtilis PY79	0.9932	SG2.1	ggt																A54P																			L168Q				D189E
Bacillus subtilis QB928	0.9932	SG1.1	ggt																A54P																			L168Q				D189E
Bacillus subtilis BEST7003	0.9932	SG2.1	ggt																A54P																			L168Q				D189E
Bacillus subtilis strain BEST3106	0.9932	SG1.1	ggt																A54P																			L168Q				D189E
Bacillus subtilis strain BEST3096	0.9932	SG1.1	ggt																A54P																			L168Q				D189E
Bacillus subtilis strain BEST3145	0.9932	SG1.1	ggt																A54P																			L168Q				D189E
Bacillus subtilis strain BEST3102	0.9932	SG1.1	ggt																A54P																			L168Q				D189E
Bacillus subtilis strain BEST3095	0.9932	SG1.1	ggt																A54P																			L168Q				D189E
Bacillus subtilis strain BEST3136	0.9932	SG1.1	ggt																A54P																			L168Q				D189E
Bacillus subtilis strain BEST3109	0.9932	SG1.1	ggt																A54P																			L168Q				D189E
Bacillus subtilis strain BEST3125	0.9932	SG1.1	ggt																A54P																			L168Q				D189E
Bacillus subtilis strain SRCM102753	0.9932	SG2.1	ggt																A54P																			L168Q				D189E
Bacillus subtilis subsp. subtilis str. SMY	0.9932	SG1.1	ggt																A54P																			L168Q				D189E
Bacillus subtilis subsp. subtilis str. SMY	0.9932	SG1.1	ggt																A54P																			L168Q				D189E
Bacillus subtilis subsp. subtilis str. JH642 substr. AG174 strain JH642	0.9932	SG1.1	ggt																A54P																			L168Q				D189E
Bacillus subtilis strain MB8_B7	0.9932	SG1.1	ggt																A54P																			L168Q				D189E
Bacillus subtilis subsp. subtilis strain 3NA isolate 1970 (Michel and Millet)	0.9932	SG1.1	ggt																A54P																			L168Q				D189E
Bacillus subtilis subsp. subtilis strain 168G	0.9932	SG1.1	ggt																A54P																			L168Q				D189E
Bacillus subtilis subsp. subtilis strain KCTC 3135	0.9932	SG1.1	ggt																A54P																			L168Q				D189E
Bacillus subtilis subsp. subtilis strain NBRC 13719	0.9932	SG1.1	ggt																A54P																			L168Q				D189E
Bacillus subtilis TO-A	0.9932	SG2.1	ggt																A54P																			L168Q				D189E
Bacillus subtilis strain TO-A JPC	0.9932	SG2.2	ggt																A54P																			L168Q				D189E
Bacillus subtilis strain P9_B1	0.9932	SG2.1	ggt																A54P																			L168Q				D189E
Bacillus subtilis subsp. subtilis NCIB 3610	0.9932	SG1.1	ggt																A54P																			L168Q				D189E
Bacillus subtilis strain Bsi	0.9932	SG1.1	ggt																A54P																			L168Q				D189E
Bacillus subtilis strain_R10	0.9932	SG1.6	ggt																A54P																			L168Q				D189E
Bacillus subtilis strain_R18	0.9932	SG1.7	ggt																A54P																			L168Q				D189E
Bacillus subtilis strain_R19	0.9932	SG1.8	ggt																A54P																			L168Q				D189E
Bacillus subtilis strain_R20	0.9932	SG1.9	ggt																A54P																			L168Q				D189E
Bacillus subtilis strain P5_B2	0.9915	SG2.1	ggt																A54P																	M166L		L168Q				D189E
Bacillus subtilis subsp. subtilis strain Miz-8	0.9915	SG2.1	ggt																A54P																	M166L		L168Q				D189E
Bacillus subtilis subsp. subtilis strain SRCM100333	0.9915	SG2.1	ggt																A54P																	M166L		L168Q				D189E
Bacillus subtilis strain BS38	0.9915	SG2.1	ggt																A54P																	M166L		L168Q				D189E
Bacillus subtilis strain SRCM103697	0.9915	SG2.1	ggt																A54P																	M166L		L168Q				D189E
Bacillus subtilis strain SRCM103576	0.9915	SG2.1	ggt																A54P																	M166L		L168Q				D189E
Bacillus subtilis subsp. subtilis strain MH-1	0.9915	SG2.5	ggt																A54P																	M166L		L168Q				D189E
Bacillus subtilis subsp. subtilis strain A1 - Midalam	0.9915	SG1.1	ggt																A54P																	M166L		L168Q				D189E
Bacillus subtilis strain MSP5	0.9915	SG2.1	ggt																A54P			K65E																L168Q				D189E
Bacillus subtilis strain MSP1	0.9915	SG2.1	ggt																A54P			K65E																L168Q				D189E
Bacillus subtilis strain SRCM101393	0.9915	SG2.2	ggt																A54P																			L168Q				D189E				A203V
Bacillus subtilis strain 50-1	0.9915	SG2.7	ggt																A54P																			L168Q				D189E
Bacillus subtilis strain SRCM103696	0.9915	SG2.1	ggt																A54P																			L168Q				D189E
Bacillus subtilis strain SRCM103551	0.9915	SG2.1	ggt																A54P																			L168Q
Bacillus subtilis strain H19	0.9915	SG2.1	ggt																A54P																			L168Q
Bacillus subtilis strain BJQ0005	0.9915	SG2.1	ggt																A54P																			L168Q
Bacillus subtilis strain SRCM103971	0.9915	SG2.1	ggt																A54P																			L168Q
Bacillus subtilis strain UD1022	0.9915	SG2.1	ggt																A54P																			L168Q			E178D
Bacillus subtilis strain s-16	0.9915	SG1.1	ggt																A54P																			L168Q			E178D
Bacillus subtilis strain CV16	0.9915	SG2.1	ggt																A54P																			L168Q					D193E
Bacillus subtilis strain SRCM102750	0.9898	SG2.7	ggt																A54P																			L168Q
Bacillus subtilis subsp. subtilis strain ONU 559	0.9898	SG2.1	ggt																A54P																			L168Q				D189E
Bacillus subtilis subsp. subtilis strain SRCM101392	0.9898	SG2.1	ggt																A54P						M87L													L168Q					D193E
Bacillus subtilis HJ5	0.9881	SG2.1	ggt																A54P																			L168Q			E178D
Bacillus subtilis XF-1	0.9881	SG2.1	ggt																A54P																			L168Q			E178D
Bacillus subtilis strain BYS2	0.9881	SG2.1	ggt																A54P																			L168Q			E178D
Bacillus subtilis subsp. subtilis strain BSD-2	0.9881	SG2.1	ggt																A54P																			L168Q			E178D
Bacillus subtilis subsp. subtilis str. BAB-1	0.9881	SG2.1	ggt																A54P																			L168Q			E178D
Bacillus subtilis strain SX01705	0.9881	SG2.1	ggt																A54P																			L168Q			E178D
Bacillus subtilis strain HRBS-10TDI13	0.9915	SG3.1	ggt																A54P																	M166L		L168Q				D189E
Bacillus subtilis strain SRCM103886	0.9915	SG3.1	ggt																A54P																	M166L		L168Q				D189E
Bacillus subtilis subsp. subtilis strain 2RL2-3	0.9915	SG3.1	ggt																A54P																	M166L		L168Q				D189E
Bacillus subtilis subsp. subtilis strain GFR-12	0.9915	SG3.2	ggt																A54P																	M166L		L168Q				D189E
Bacillus subtilis subsp. subtilis strain 2KL1	0.9915	SG3.2	ggt																A54P																	M166L		L168Q				D189E
Bacillus subtilis strain DKU_NT_03	0.9915	SG3.3	ggt																A54P																	M166L		L168Q				D189E
Bacillus subtilis subsp. subtilis strain SRCM101441	0.9915	SG3.4	ggt																A54P																	M166L		L168Q				D189E
[truncated: 82 more columns]
